# Supplementary material for: Transcriptome and methylome sequencing reveals altered long non-coding RNA genes expression and their aberrant DNA methylation in equine sarcoids
Source: Funct Integr Genomics. 2023 Aug 8;23(3):268. doi: 10.1007/s10142-023-01200-2 (PMC10409845; doi:10.1007/s10142-023-01200-2)
Supplement: Supplementary file 1 — Statistics on long non-coding RNAs (lncRNAs): (A) Basic information on lncRNAs in the analyzed dataset. (B) Chromosomal distribution of lncRNAs. (C) Differentially expressed long non-coding RNAs (DElncRNAs) along with DE analysis statistics. (D) The list of DElncRNAs and their potential target genes. (E) The list of DMSs in different regions of lncRNAs. (XLSX 1118 kb) [file 10142_2023_1200_MOESM1_ESM.xlsx]

## Sheet: A_Characterization of lncRNAs
LncRNA (Ensembl ID)	Chromosome/scaffold name	lncRNA start (bp)	lncRNA end (bp)	Strand	Leight (nt)
ENSECAG00000048273	1	79213	113435	-1	34222
ENSECAG00000032553	1	94817	99215	1	4398
ENSECAG00000043945	1	277545	288001	1	10456
ENSECAG00000050069	1	488449	490766	-1	2317
ENSECAG00000037982	1	1353383	1383001	-1	29618
ENSECAG00000058310	1	1368553	1370183	1	1630
ENSECAG00000051570	1	1799142	1804254	1	5112
ENSECAG00000059501	1	1799472	1800861	-1	1389
ENSECAG00000048839	1	1807182	1823864	1	16682
ENSECAG00000056447	1	1811871	1825173	-1	13302
ENSECAG00000044704	1	1903532	2054162	1	150630
ENSECAG00000051458	1	1921642	1955069	-1	33427
ENSECAG00000053147	1	1943976	1955673	1	11697
ENSECAG00000054467	1	2386610	2420317	1	33707
ENSECAG00000046969	1	2774031	2802963	1	28932
ENSECAG00000054057	1	2809430	2812828	-1	3398
ENSECAG00000052140	1	2816861	2836579	-1	19718
ENSECAG00000057117	1	3152471	3196692	1	44221
ENSECAG00000054396	1	3164671	3171564	-1	6893
ENSECAG00000052765	1	3194083	3259510	-1	65427
ENSECAG00000052565	1	3229822	3231776	1	1954
ENSECAG00000049486	1	3235428	3239197	1	3769
ENSECAG00000051943	1	3272630	3274939	1	2309
ENSECAG00000053374	1	3275768	3280885	-1	5117
ENSECAG00000052154	1	3319594	3408351	-1	88757
ENSECAG00000054357	1	3391037	3396722	1	5685
ENSECAG00000052390	1	3436001	3443618	-1	7617
ENSECAG00000054589	1	3489150	3496191	-1	7041
ENSECAG00000048734	1	3494279	3496014	1	1735
ENSECAG00000047333	1	3500126	3540001	1	39875
ENSECAG00000052715	1	3522769	3539057	-1	16288
ENSECAG00000045651	1	3732734	3734133	1	1399
ENSECAG00000054654	1	3733255	3739174	-1	5919
ENSECAG00000052787	1	4107255	4110290	-1	3035
ENSECAG00000052785	1	4108778	4117133	1	8355
ENSECAG00000046305	1	4116126	4120004	-1	3878
ENSECAG00000055151	1	5602898	5616778	-1	13880
ENSECAG00000059705	1	5753280	5777952	1	24672
ENSECAG00000053173	1	7459746	7465397	-1	5651
ENSECAG00000044345	1	7528343	7532479	-1	4136
ENSECAG00000049624	1	7528517	7532602	1	4085
ENSECAG00000051368	1	7534053	7540078	-1	6025
ENSECAG00000056291	1	7536035	7539937	1	3902
ENSECAG00000050806	1	8285367	8297287	1	11920
ENSECAG00000056007	1	8684984	8686914	-1	1930
ENSECAG00000049713	1	8686740	8746720	1	59980
ENSECAG00000048074	1	8701139	8705235	-1	4096
ENSECAG00000049259	1	8769629	8780594	-1	10965
ENSECAG00000056427	1	8778156	8799548	1	21392
ENSECAG00000055114	1	8797323	8798305	-1	982
ENSECAG00000055564	1	8802887	8827860	1	24973
ENSECAG00000050255	1	8837157	8843716	-1	6559
ENSECAG00000047776	1	9051999	9054263	1	2264
ENSECAG00000044589	1	9274124	9275949	-1	1825
ENSECAG00000037997	1	9488752	9541562	-1	52810
ENSECAG00000049491	1	9502620	9504248	1	1628
ENSECAG00000042832	1	9553268	9591045	-1	37777
ENSECAG00000052516	1	9567177	9599438	1	32261
ENSECAG00000047447	1	9648054	9684278	1	36224
ENSECAG00000053360	1	9650376	9735936	-1	85560
ENSECAG00000045397	1	9695465	9711677	1	16212
ENSECAG00000058605	1	9709003	9712503	-1	3500
ENSECAG00000059685	1	9798142	9799526	-1	1384
ENSECAG00000056724	1	10040129	10052858	1	12729
ENSECAG00000046243	1	10502432	10516663	-1	14231
ENSECAG00000059381	1	10513118	10514232	-1	1114
ENSECAG00000056902	1	10527516	10530017	-1	2501
ENSECAG00000053932	1	10545561	10548754	1	3193
ENSECAG00000047033	1	11468587	11476903	-1	8316
ENSECAG00000053452	1	11476520	11553733	1	77213
ENSECAG00000059346	1	11487456	11566237	-1	78781
ENSECAG00000052989	1	11546617	11548522	-1	1905
ENSECAG00000039606	1	11594071	11610590	-1	16519
ENSECAG00000028603	1	11666623	11792397	1	125774
ENSECAG00000052491	1	11667466	11677079	-1	9613
ENSECAG00000057986	1	11725136	11736394	-1	11258
ENSECAG00000050722	1	11732032	11734434	1	2402
ENSECAG00000038864	1	11754911	11793915	-1	39004
ENSECAG00000039051	1	11797624	11826442	-1	28818
ENSECAG00000053047	1	11850451	11855189	-1	4738
ENSECAG00000059315	1	11857535	11863802	1	6267
ENSECAG00000042203	1	11880403	11904500	-1	24097
ENSECAG00000056591	1	11898292	11909599	1	11307
ENSECAG00000055145	1	12644679	12657726	-1	13047
ENSECAG00000050465	1	13067413	13071097	1	3684
ENSECAG00000047353	1	13373060	13377012	-1	3952
ENSECAG00000058736	1	13375268	13377009	1	1741
ENSECAG00000058828	1	13529870	13532196	1	2326
ENSECAG00000049545	1	13542880	13554413	-1	11533
ENSECAG00000060055	1	13543248	13547809	1	4561
ENSECAG00000056702	1	13560938	13602192	1	41254
ENSECAG00000054068	1	13662688	13667768	1	5080
ENSECAG00000054266	1	13663387	13668599	-1	5212
ENSECAG00000054373	1	13669202	13686066	-1	16864
ENSECAG00000050446	1	13677631	13683949	1	6318
ENSECAG00000056969	1	13692747	13706627	-1	13880
ENSECAG00000045040	1	13777161	13781124	1	3963
ENSECAG00000028012	1	13795408	13809567	-1	14159
ENSECAG00000058874	1	13822813	13827538	1	4725
ENSECAG00000053007	1	13856550	13893470	1	36920
ENSECAG00000030225	1	14329732	14361395	-1	31663
ENSECAG00000060364	1	14407187	14416729	-1	9542
ENSECAG00000055510	1	14419753	14440065	1	20312
ENSECAG00000048926	1	14581024	14582785	1	1761
ENSECAG00000049163	1	14586062	14592049	1	5987
ENSECAG00000041038	1	14612165	14636322	-1	24157
ENSECAG00000044171	1	14632698	14641343	1	8645
ENSECAG00000047356	1	14823344	14837022	1	13678
ENSECAG00000056629	1	14840557	14854258	1	13701
ENSECAG00000048979	1	14856088	14860033	-1	3945
ENSECAG00000058825	1	14858257	14881656	1	23399
ENSECAG00000056587	1	14885741	14886849	-1	1108
ENSECAG00000049045	1	14891560	14960094	-1	68534
ENSECAG00000057732	1	14895757	14904370	1	8613
ENSECAG00000053551	1	15100038	15109564	-1	9526
ENSECAG00000053081	1	15109723	15111695	-1	1972
ENSECAG00000050919	1	15135138	15145849	-1	10711
ENSECAG00000048256	1	15143928	15145849	1	1921
ENSECAG00000059401	1	15148767	15152127	-1	3360
ENSECAG00000028917	1	15150242	15151633	1	1391
ENSECAG00000036838	1	15182792	15286908	1	104116
ENSECAG00000060204	1	15757830	15781856	-1	24026
ENSECAG00000053515	1	15759008	15797776	1	38768
ENSECAG00000050892	1	15793490	15798721	-1	5231
ENSECAG00000051036	1	16126441	16131061	1	4620
ENSECAG00000050005	1	17942636	17966588	-1	23952
ENSECAG00000046952	1	17975225	17979534	-1	4309
ENSECAG00000054993	1	18108947	18110972	-1	2025
ENSECAG00000049512	1	18110899	18126623	1	15724
ENSECAG00000054540	1	18321780	18339856	-1	18076
ENSECAG00000037305	1	18333965	18347087	1	13122
ENSECAG00000044274	1	18345139	18354524	-1	9385
ENSECAG00000051808	1	18350930	18353288	1	2358
ENSECAG00000049687	1	18415432	18422782	-1	7350
ENSECAG00000054758	1	18430381	18462912	1	32531
ENSECAG00000032977	1	18471603	18491505	-1	19902
ENSECAG00000047881	1	18485910	18487971	-1	2061
ENSECAG00000042510	1	18508197	18524520	1	16323
ENSECAG00000058288	1	18524804	18525988	1	1184
ENSECAG00000040628	1	18526961	18547101	-1	20140
ENSECAG00000054504	1	18544725	18546347	1	1622
ENSECAG00000044298	1	18546502	18554986	1	8484
ENSECAG00000047384	1	18566210	18585462	-1	19252
ENSECAG00000046306	1	18579285	18581919	-1	2634
ENSECAG00000058190	1	18588993	18605838	1	16845
ENSECAG00000059825	1	18602202	18605936	-1	3734
ENSECAG00000060030	1	18633674	18647344	-1	13670
ENSECAG00000044181	1	18639396	18644602	1	5206
ENSECAG00000048162	1	18874971	18881649	-1	6678
ENSECAG00000045468	1	19558147	19562023	-1	3876
ENSECAG00000046644	1	19573600	19585089	-1	11489
ENSECAG00000044738	1	19573600	19585089	1	11489
ENSECAG00000060261	1	19597332	19748767	1	151435
ENSECAG00000039773	1	19769188	19802003	1	32815
ENSECAG00000035154	1	19971221	20012350	1	41129
ENSECAG00000058348	1	20009051	20012350	-1	3299
ENSECAG00000057221	1	20037538	20067958	1	30420
ENSECAG00000046031	1	20051575	20057562	-1	5987
ENSECAG00000050543	1	20109436	20131019	-1	21583
ENSECAG00000053845	1	20129464	20132922	1	3458
ENSECAG00000045851	1	20135056	20174941	1	39885
ENSECAG00000052811	1	20294225	20409962	-1	115737
ENSECAG00000055966	1	20328926	20336956	-1	8030
ENSECAG00000048329	1	20343763	20351054	1	7291
ENSECAG00000053991	1	20363709	20379877	-1	16168
ENSECAG00000058964	1	20401506	20403586	1	2080
ENSECAG00000046512	1	20412996	20415391	1	2395
ENSECAG00000046899	1	20424898	20447071	-1	22173
ENSECAG00000051225	1	20436664	20441386	1	4722
ENSECAG00000048609	1	20452383	20472194	-1	19811
ENSECAG00000051373	1	20956779	20974714	1	17935
ENSECAG00000053370	1	20964709	20978304	-1	13595
ENSECAG00000054013	1	21001087	21025857	1	24770
ENSECAG00000056813	1	21008567	21012339	-1	3772
ENSECAG00000053623	1	21033779	21043512	-1	9733
ENSECAG00000051787	1	21043753	21065854	1	22101
ENSECAG00000045504	1	21047243	21049422	-1	2179
ENSECAG00000040426	1	21073948	21088293	-1	14345
ENSECAG00000048112	1	21111668	21133238	1	21570
ENSECAG00000044859	1	21128944	21154134	-1	25190
ENSECAG00000056226	1	21455702	21504633	-1	48931
ENSECAG00000056662	1	21458703	21508439	1	49736
ENSECAG00000059412	1	21519040	21520576	-1	1536
ENSECAG00000045543	1	21528818	21533816	-1	4998
ENSECAG00000044743	1	21696132	21726579	-1	30447
ENSECAG00000050316	1	22320352	22435390	1	115038
ENSECAG00000054022	1	22534499	22585834	1	51335
ENSECAG00000036512	1	22598458	23169886	1	571428
ENSECAG00000057285	1	22667430	22750364	-1	82934
ENSECAG00000047298	1	22696753	23018675	1	321922
ENSECAG00000052906	1	22696992	23082194	-1	385202
ENSECAG00000047749	1	22722311	22732954	1	10643
ENSECAG00000055851	1	22740885	22743663	1	2778
ENSECAG00000045923	1	22814475	22819170	-1	4695
ENSECAG00000055922	1	22823345	22849346	-1	26001
ENSECAG00000044688	1	22898689	22901864	-1	3175
ENSECAG00000050836	1	23226757	23303403	-1	76646
ENSECAG00000049868	1	23316028	23372516	1	56488
ENSECAG00000053678	1	23402664	23460143	-1	57479
ENSECAG00000059734	1	23414589	23418462	1	3873
ENSECAG00000054513	1	23456335	23498280	1	41945
ENSECAG00000029298	1	23596315	23655082	1	58767
ENSECAG00000051904	1	24303866	24358387	1	54521
ENSECAG00000048945	1	24304524	24358292	-1	53768
ENSECAG00000050438	1	24378152	24404005	-1	25853
ENSECAG00000054806	1	24401607	24434200	-1	32593
ENSECAG00000045960	1	24433541	24496919	1	63378
ENSECAG00000056960	1	24437639	24468259	-1	30620
ENSECAG00000057626	1	24465435	24512944	-1	47509
ENSECAG00000057361	1	24496954	24502723	1	5769
ENSECAG00000045933	1	24655997	24784661	-1	128664
ENSECAG00000050758	1	24704675	24707329	1	2654
ENSECAG00000054501	1	25944187	26016259	-1	72072
ENSECAG00000047604	1	26033229	26036218	-1	2989
ENSECAG00000041427	1	26042049	26052031	-1	9982
ENSECAG00000045688	1	26056672	26059839	-1	3167
ENSECAG00000053006	1	26426207	26429569	1	3362
ENSECAG00000046771	1	26427888	26452328	-1	24440
ENSECAG00000049062	1	26453830	26456436	1	2606
ENSECAG00000044054	1	26582583	26588816	-1	6233
ENSECAG00000050801	1	26655716	26671496	-1	15780
ENSECAG00000057661	1	26656236	26660095	1	3859
ENSECAG00000059987	1	27009161	27010577	-1	1416
ENSECAG00000057589	1	27872456	27892333	-1	19877
ENSECAG00000044299	1	27873323	27892362	1	19039
ENSECAG00000038310	1	28936531	28954226	-1	17695
ENSECAG00000057175	1	28946029	28953073	1	7044
ENSECAG00000045202	1	29031168	29037916	-1	6748
ENSECAG00000058291	1	29033069	29038167	1	5098
ENSECAG00000052365	1	29169517	29187246	1	17729
ENSECAG00000059012	1	29190319	29212013	1	21694
ENSECAG00000047247	1	29199651	29212013	-1	12362
ENSECAG00000033776	1	29329625	29332916	1	3291
ENSECAG00000043869	1	29580264	29601272	-1	21008
ENSECAG00000047609	1	30227192	30241756	-1	14564
ENSECAG00000053630	1	30237177	30255449	1	18272
ENSECAG00000057132	1	30243129	30287635	-1	44506
ENSECAG00000051922	1	30284362	30286632	1	2270
ENSECAG00000045251	1	30293637	30343738	1	50101
ENSECAG00000049954	1	30342612	30349657	-1	7045
ENSECAG00000053931	1	30344684	30357599	1	12915
ENSECAG00000058276	1	30370612	30373224	-1	2612
ENSECAG00000060242	1	31247707	31251367	1	3660
ENSECAG00000045155	1	31445612	31497195	-1	51583
ENSECAG00000028713	1	31518169	31520665	-1	2496
ENSECAG00000044182	1	32966013	32968194	1	2181
ENSECAG00000053690	1	32971737	32990702	1	18965
ENSECAG00000050791	1	33239371	33246832	-1	7461
ENSECAG00000044106	1	33239758	33249010	1	9252
ENSECAG00000043987	1	33538989	33551431	1	12442
ENSECAG00000045719	1	33555759	33560077	1	4318
ENSECAG00000053227	1	34828991	34837252	-1	8261
ENSECAG00000046600	1	35412048	35413988	-1	1940
ENSECAG00000047105	1	36028604	36055493	1	26889
ENSECAG00000050636	1	36036978	36097653	1	60675
ENSECAG00000049393	1	36060370	36116627	-1	56257
ENSECAG00000038026	1	36384400	36417003	-1	32603
ENSECAG00000055393	1	36417123	36473302	-1	56179
ENSECAG00000045731	1	36445471	36465003	1	19532
ENSECAG00000058490	1	36503677	36505666	-1	1989
ENSECAG00000048914	1	37138058	37141024	-1	2966
ENSECAG00000059231	1	37234401	37283989	1	49588
ENSECAG00000054948	1	37275438	37279133	-1	3695
ENSECAG00000047431	1	37281713	37287449	-1	5736
ENSECAG00000038504	1	37328845	37378815	1	49970
ENSECAG00000053809	1	37362165	37365448	-1	3283
ENSECAG00000058532	1	37369412	37371962	-1	2550
ENSECAG00000051770	1	37378005	37383796	-1	5791
ENSECAG00000054836	1	37387999	37406094	1	18095
ENSECAG00000044000	1	37388201	37416905	-1	28704
ENSECAG00000058860	1	37419439	37422458	-1	3019
ENSECAG00000050308	1	37506169	37507313	1	1144
ENSECAG00000057993	1	37529515	37554429	-1	24914
ENSECAG00000052147	1	37596472	37599821	1	3349
ENSECAG00000046032	1	37773859	37776247	-1	2388
ENSECAG00000039625	1	37823008	37873931	-1	50923
ENSECAG00000052789	1	37875750	37877343	1	1593
ENSECAG00000050649	1	38100710	38109598	-1	8888
ENSECAG00000048793	1	38113040	38120055	1	7015
ENSECAG00000057619	1	38442406	38470438	1	28032
ENSECAG00000057805	1	38586338	38744639	-1	158301
ENSECAG00000059135	1	38660195	38709546	1	49351
ENSECAG00000051970	1	38761628	38763205	1	1577
ENSECAG00000044063	1	39623104	39634614	-1	11510
ENSECAG00000045009	1	39795406	39801732	1	6326
ENSECAG00000046279	1	40567994	40716494	-1	148500
ENSECAG00000040253	1	40584487	40611048	-1	26561
ENSECAG00000052286	1	40646472	40654522	1	8050
ENSECAG00000046783	1	40754148	40756603	1	2455
ENSECAG00000048652	1	40754202	40767723	-1	13521
ENSECAG00000054091	1	40773928	40790979	1	17051
ENSECAG00000044089	1	40778153	40805777	-1	27624
ENSECAG00000052609	1	41120575	41122595	1	2020
ENSECAG00000050321	1	41296332	41303630	-1	7298
ENSECAG00000048669	1	41666387	41672018	-1	5631
ENSECAG00000058308	1	41786376	41798670	-1	12294
ENSECAG00000050059	1	41812573	41813651	-1	1078
ENSECAG00000060253	1	41868352	41869483	-1	1131
ENSECAG00000054483	1	43181687	43183412	1	1725
ENSECAG00000051118	1	43183019	43184927	-1	1908
ENSECAG00000058718	1	43218095	43231733	-1	13638
ENSECAG00000048919	1	43218281	43231049	1	12768
ENSECAG00000049787	1	43330473	43465285	1	134812
ENSECAG00000059045	1	43369510	43475086	-1	105576
ENSECAG00000042697	1	43652074	43658968	1	6894
ENSECAG00000053270	1	43843264	43883217	-1	39953
ENSECAG00000056803	1	43855031	44050649	1	195618
ENSECAG00000055196	1	43921495	43942548	1	21053
ENSECAG00000046602	1	47484775	47721264	-1	236489
ENSECAG00000054320	1	47675781	47730666	1	54885
ENSECAG00000049040	1	47750894	47752702	-1	1808
ENSECAG00000053214	1	47782108	47786098	1	3990
ENSECAG00000048354	1	47866727	47871906	-1	5179
ENSECAG00000033695	1	47900255	47963747	-1	63492
ENSECAG00000037510	1	48146268	48250274	-1	104006
ENSECAG00000043690	1	48196298	48238262	1	41964
ENSECAG00000051262	1	48876496	48928651	-1	52155
ENSECAG00000051245	1	48917111	48919970	1	2859
ENSECAG00000049369	1	48917193	48934202	-1	17009
ENSECAG00000045930	1	48956202	48963463	-1	7261
ENSECAG00000057476	1	49019040	49098560	-1	79520
ENSECAG00000058871	1	49043095	49159977	-1	116882
ENSECAG00000045593	1	49079691	49091346	1	11655
ENSECAG00000051157	1	49099730	49122663	1	22933
ENSECAG00000055195	1	49183672	49187444	-1	3772
ENSECAG00000030837	1	49693637	49709845	-1	16208
ENSECAG00000053810	1	50653383	50654495	-1	1112
ENSECAG00000048822	1	50742615	50758420	-1	15805
ENSECAG00000058809	1	50760506	50812693	-1	52187
ENSECAG00000034269	1	50787284	50802879	1	15595
ENSECAG00000058677	1	51139466	51141476	-1	2010
ENSECAG00000052482	1	51180950	51239243	-1	58293
ENSECAG00000058799	1	51303515	51316998	-1	13483
ENSECAG00000045049	1	51479124	51489915	-1	10791
ENSECAG00000045890	1	51532510	51537438	-1	4928
ENSECAG00000054968	1	51542946	51567851	1	24905
ENSECAG00000058418	1	51787074	51806208	-1	19134
ENSECAG00000045980	1	51804146	51806061	1	1915
ENSECAG00000056585	1	52245892	52247291	-1	1399
ENSECAG00000049208	1	52261089	52372257	-1	111168
ENSECAG00000043414	1	53358581	53372275	-1	13694
ENSECAG00000055792	1	53414046	53439844	1	25798
ENSECAG00000058122	1	53437051	53467685	-1	30634
ENSECAG00000044281	1	53461879	53475077	1	13198
ENSECAG00000058829	1	53490852	53497921	1	7069
ENSECAG00000059101	1	53509490	53512348	1	2858
ENSECAG00000048951	1	53729241	53771724	1	42483
ENSECAG00000053143	1	53736161	53760909	1	24748
ENSECAG00000049225	1	53809442	53936204	1	126762
ENSECAG00000052670	1	53811294	53841693	-1	30399
ENSECAG00000044997	1	53911081	53935904	-1	24823
ENSECAG00000049527	1	53947054	53954968	-1	7914
ENSECAG00000052486	1	53989804	54137480	-1	147676
ENSECAG00000040711	1	54059795	54213822	1	154027
ENSECAG00000044217	1	54905770	54931740	1	25970
ENSECAG00000048250	1	54958730	54964942	-1	6212
ENSECAG00000049718	1	56673483	56675628	1	2145
ENSECAG00000059140	1	56675568	56677503	-1	1935
ENSECAG00000059453	1	56678020	56680084	-1	2064
ENSECAG00000053036	1	57325686	57329126	-1	3440
ENSECAG00000054658	1	58166851	58193482	1	26631
ENSECAG00000044376	1	58285321	58291324	-1	6003
ENSECAG00000028587	1	58312605	58332987	1	20382
ENSECAG00000055796	1	58321193	58332590	-1	11397
ENSECAG00000028779	1	58355258	58384852	1	29594
ENSECAG00000046757	1	58383172	58387802	-1	4630
ENSECAG00000045144	1	58546151	58551095	-1	4944
ENSECAG00000035917	1	58551188	58603366	-1	52178
ENSECAG00000045649	1	58946022	58947062	1	1040
ENSECAG00000048316	1	59094915	59097998	-1	3083
ENSECAG00000047645	1	59143954	59155031	-1	11077
ENSECAG00000052910	1	59153837	59155862	1	2025
ENSECAG00000056694	1	59240114	59240784	1	670
ENSECAG00000051061	1	59246602	59258198	-1	11596
ENSECAG00000050396	1	59278477	59308415	1	29938
ENSECAG00000046332	1	59284292	59293012	-1	8720
ENSECAG00000058086	1	60268078	60274564	1	6486
ENSECAG00000055190	1	62038081	62050496	1	12415
ENSECAG00000058565	1	62749038	62765165	-1	16127
ENSECAG00000052572	1	62754600	62759018	1	4418
ENSECAG00000057985	1	63229541	63240952	-1	11411
ENSECAG00000060245	1	63255426	63256550	-1	1124
ENSECAG00000043092	1	63265009	63275404	1	10395
ENSECAG00000045229	1	63270167	63271710	-1	1543
ENSECAG00000057981	1	63282075	63302697	1	20622
ENSECAG00000056391	1	64493800	64494920	1	1120
ENSECAG00000048199	1	64548345	64549641	1	1296
ENSECAG00000057649	1	65805430	65817190	-1	11760
ENSECAG00000044429	1	65889660	65909990	1	20330
ENSECAG00000048737	1	65928910	65992549	1	63639
ENSECAG00000059111	1	65972958	65983664	-1	10706
ENSECAG00000045294	1	65974535	65979926	1	5391
ENSECAG00000048032	1	66000220	66021866	-1	21646
ENSECAG00000060352	1	66418829	66429730	1	10901
ENSECAG00000054922	1	66423008	66525407	-1	102399
ENSECAG00000054822	1	66451846	66455183	1	3337
ENSECAG00000046108	1	66499360	66502996	-1	3636
ENSECAG00000059754	1	66509214	66511833	1	2619
ENSECAG00000054037	1	66514025	66523590	1	9565
ENSECAG00000054668	1	66528987	66538761	1	9774
ENSECAG00000048550	1	66533212	66535505	-1	2293
ENSECAG00000047487	1	66553727	66570034	-1	16307
ENSECAG00000056845	1	66559599	66568093	1	8494
ENSECAG00000048840	1	66592180	66593593	-1	1413
ENSECAG00000052454	1	67230577	67235532	1	4955
ENSECAG00000048924	1	67230577	67237389	-1	6812
ENSECAG00000032456	1	67256002	67273914	-1	17912
ENSECAG00000056469	1	67342039	67418998	-1	76959
ENSECAG00000057373	1	67343014	67415055	-1	72041
ENSECAG00000048528	1	67355442	67397452	-1	42010
ENSECAG00000053299	1	67376269	67377875	1	1606
ENSECAG00000045274	1	67376863	67396486	-1	19623
ENSECAG00000057604	1	67378801	67423958	-1	45157
ENSECAG00000058974	1	67384011	67410439	-1	26428
ENSECAG00000060131	1	67387186	67399512	1	12326
ENSECAG00000055960	1	67426803	67430415	-1	3612
ENSECAG00000051961	1	67432652	67438480	-1	5828
ENSECAG00000058604	1	67435678	67441474	-1	5796
ENSECAG00000058504	1	67438883	67449217	1	10334
ENSECAG00000045881	1	67442977	67452298	-1	9321
ENSECAG00000047418	1	67452156	67454845	1	2689
ENSECAG00000053972	1	67456902	67557208	-1	100306
ENSECAG00000045552	1	67459558	67569394	1	109836
ENSECAG00000048594	1	67475153	67526297	-1	51144
ENSECAG00000053895	1	67486629	67513908	1	27279
ENSECAG00000045430	1	67490513	67493224	1	2711
ENSECAG00000051487	1	67495182	67512975	-1	17793
ENSECAG00000058716	1	67566561	67570095	-1	3534
ENSECAG00000059766	1	67586030	67589578	-1	3548
ENSECAG00000046780	1	67616750	67660728	1	43978
ENSECAG00000046477	1	67623731	67664106	1	40375
ENSECAG00000055936	1	67630178	67638120	-1	7942
ENSECAG00000060118	1	67631065	67655827	-1	24762
ENSECAG00000057833	1	67642674	67661940	-1	19266
ENSECAG00000048910	1	67643062	67661940	1	18878
ENSECAG00000049332	1	68343399	68378101	-1	34702
ENSECAG00000059213	1	68390524	68462247	-1	71723
ENSECAG00000048744	1	68412017	68416265	1	4248
ENSECAG00000035114	1	68420050	68546626	1	126576
ENSECAG00000042156	1	68514550	68556418	-1	41868
ENSECAG00000040975	1	68523497	68533271	1	9774
ENSECAG00000049336	1	68555189	68564368	1	9179
ENSECAG00000037508	1	68556982	68569707	-1	12725
ENSECAG00000049433	1	68599798	68624785	-1	24987
ENSECAG00000057340	1	68974047	68986383	1	12336
ENSECAG00000048042	1	68975243	68982950	-1	7707
ENSECAG00000038019	1	69003536	69010736	1	7200
ENSECAG00000050280	1	69018422	69023924	-1	5502
ENSECAG00000054689	1	69045324	69047993	-1	2669
ENSECAG00000045336	1	69048215	69049268	-1	1053
ENSECAG00000058275	1	69226362	69305278	1	78916
ENSECAG00000054188	1	69333116	69334995	1	1879
ENSECAG00000048736	1	69333336	69337578	-1	4242
ENSECAG00000053291	1	69337329	69341589	1	4260
ENSECAG00000048415	1	69400502	69410282	-1	9780
ENSECAG00000034878	1	69472016	69506439	-1	34423
ENSECAG00000047162	1	69511263	69522352	-1	11089
ENSECAG00000048561	1	69528470	69559018	-1	30548
ENSECAG00000045492	1	69603112	69608027	-1	4915
ENSECAG00000059292	1	69658643	69841898	1	183255
ENSECAG00000045133	1	69722385	69725701	-1	3316
ENSECAG00000055304	1	69762094	69763426	-1	1332
ENSECAG00000053793	1	69791087	69805299	1	14212
ENSECAG00000059309	1	69895559	69897406	1	1847
ENSECAG00000055825	1	69949149	69960539	1	11390
ENSECAG00000056429	1	69987221	69988944	1	1723
ENSECAG00000056561	1	70364756	70374254	-1	9498
ENSECAG00000049335	1	70668021	70671010	-1	2989
ENSECAG00000055315	1	70678085	70714899	1	36814
ENSECAG00000047203	1	70730640	70739652	-1	9012
ENSECAG00000049138	1	70733866	70753432	1	19566
ENSECAG00000049504	1	70755729	70757796	1	2067
ENSECAG00000031786	1	70756933	70758608	-1	1675
ENSECAG00000043436	1	70758489	70817709	1	59220
ENSECAG00000050503	1	70789807	70797151	-1	7344
ENSECAG00000047919	1	70838096	70847603	-1	9507
ENSECAG00000053008	1	70882456	70899485	1	17029
ENSECAG00000051710	1	70930756	70946538	1	15782
ENSECAG00000051942	1	70931343	70993270	-1	61927
ENSECAG00000060350	1	70949673	70984971	1	35298
ENSECAG00000047694	1	70994967	71011947	-1	16980
ENSECAG00000049546	1	71003713	71006554	-1	2841
ENSECAG00000052637	1	71238014	71239472	1	1458
ENSECAG00000055181	1	71408800	71426707	1	17907
ENSECAG00000049993	1	71421660	71426705	-1	5045
ENSECAG00000047344	1	71585432	71594453	1	9021
ENSECAG00000048800	1	72424631	72464772	1	40141
ENSECAG00000054395	1	72435260	72442701	-1	7441
ENSECAG00000052897	1	72445357	72448933	-1	3576
ENSECAG00000057250	1	72459047	72464428	-1	5381
ENSECAG00000051641	1	72465227	72468331	1	3104
ENSECAG00000058312	1	73092296	73337519	1	245223
ENSECAG00000044782	1	73298505	73299600	-1	1095
ENSECAG00000035820	1	73474202	73517422	1	43220
ENSECAG00000049948	1	73714291	73957956	1	243665
ENSECAG00000038965	1	74074384	74092256	-1	17872
ENSECAG00000055730	1	74515148	74561241	-1	46093
ENSECAG00000055676	1	74606593	74787146	-1	180553
ENSECAG00000047200	1	74834535	74841176	1	6641
ENSECAG00000048713	1	74835205	74841167	-1	5962
ENSECAG00000047325	1	75616109	75659990	1	43881
ENSECAG00000050663	1	75660593	75676996	-1	16403
ENSECAG00000057622	1	76317840	76326225	1	8385
ENSECAG00000058300	1	76369438	76377556	-1	8118
ENSECAG00000059832	1	76729192	76730875	1	1683
ENSECAG00000054245	1	76744188	76814772	1	70584
ENSECAG00000049256	1	77208288	77214210	-1	5922
ENSECAG00000059206	1	77209643	77265920	1	56277
ENSECAG00000043917	1	77232584	77235631	-1	3047
ENSECAG00000045046	1	77254468	77262908	-1	8440
ENSECAG00000051649	1	77573762	77603283	1	29521
ENSECAG00000055596	1	77581510	77596919	-1	15409
ENSECAG00000029438	1	77611865	77613500	-1	1635
ENSECAG00000040208	1	77683586	77692037	1	8451
ENSECAG00000045235	1	77695172	77697031	-1	1859
ENSECAG00000049388	1	77695173	77699614	1	4441
ENSECAG00000037717	1	78378568	78401612	-1	23044
ENSECAG00000045709	1	78397215	78401365	1	4150
ENSECAG00000051992	1	78466771	78469258	-1	2487
ENSECAG00000055446	1	78521306	78556729	-1	35423
ENSECAG00000044300	1	78643815	78668029	1	24214
ENSECAG00000056353	1	79129817	79168596	1	38779
ENSECAG00000048592	1	79139881	79142361	-1	2480
ENSECAG00000044127	1	79259393	79271290	1	11897
ENSECAG00000046531	1	79356953	79371951	-1	14998
ENSECAG00000056798	1	79644050	79658155	1	14105
ENSECAG00000046945	1	80370705	80379705	1	9000
ENSECAG00000051019	1	80385670	80386872	-1	1202
ENSECAG00000047829	1	80778801	80781829	-1	3028
ENSECAG00000059724	1	80968603	80976048	1	7445
ENSECAG00000053458	1	80969931	80979819	-1	9888
ENSECAG00000054691	1	81891892	81899642	1	7750
ENSECAG00000056865	1	82132049	82134243	1	2194
ENSECAG00000052028	1	84035272	84049020	-1	13748
ENSECAG00000041346	1	84685612	84733067	1	47455
ENSECAG00000055622	1	84729748	84735655	-1	5907
ENSECAG00000044790	1	84817867	84824846	1	6979
ENSECAG00000053211	1	84819039	84835659	-1	16620
ENSECAG00000047539	1	84849107	84854066	-1	4959
ENSECAG00000044411	1	85560097	85648290	-1	88193
ENSECAG00000031149	1	85886056	85905586	-1	19530
ENSECAG00000055454	1	85919371	85929595	-1	10224
ENSECAG00000058815	1	85945689	85947968	1	2279
ENSECAG00000057806	1	85960500	86235902	-1	275402
ENSECAG00000046761	1	86001234	86002780	-1	1546
ENSECAG00000033375	1	86017237	86059287	1	42050
ENSECAG00000051881	1	86017749	86019747	-1	1998
ENSECAG00000048007	1	86122146	86125022	1	2876
ENSECAG00000052826	1	86148876	86211255	-1	62379
ENSECAG00000058431	1	86230565	86254573	1	24008
ENSECAG00000041626	1	86272809	86301210	1	28401
ENSECAG00000055664	1	86300734	86323707	-1	22973
ENSECAG00000052892	1	86320062	86323707	1	3645
ENSECAG00000053553	1	86352878	86357795	-1	4917
ENSECAG00000046506	1	86707791	86713011	-1	5220
ENSECAG00000047254	1	86711398	86803115	1	91717
ENSECAG00000055785	1	88571159	88772026	1	200867
ENSECAG00000051144	1	88809654	88835807	-1	26153
ENSECAG00000046987	1	88810103	88813102	1	2999
ENSECAG00000056276	1	88834722	88846244	1	11522
ENSECAG00000034397	1	89235779	89274925	-1	39146
ENSECAG00000057473	1	89276424	89296305	-1	19881
ENSECAG00000059643	1	89297841	89377708	-1	79867
ENSECAG00000052877	1	89388404	89394553	1	6149
ENSECAG00000055512	1	89388709	89400835	-1	12126
ENSECAG00000050030	1	89394098	89400835	1	6737
ENSECAG00000053415	1	89403323	89404842	-1	1519
ENSECAG00000048308	1	89407122	89414042	-1	6920
ENSECAG00000057787	1	89575147	89597089	1	21942
ENSECAG00000046833	1	89575648	89581184	-1	5536
ENSECAG00000045919	1	89637457	89664358	1	26901
ENSECAG00000041000	1	89650367	89662529	-1	12162
ENSECAG00000058866	1	89962286	89966673	1	4387
ENSECAG00000045508	1	90269365	90325377	1	56012
ENSECAG00000055932	1	90295430	90306230	1	10800
ENSECAG00000053874	1	90309852	90313013	1	3161
ENSECAG00000053641	1	90315830	90317359	1	1529
ENSECAG00000057742	1	90325787	90337988	1	12201
ENSECAG00000054335	1	90330801	90332463	-1	1662
ENSECAG00000051847	1	91570768	91581870	-1	11102
ENSECAG00000048902	1	91573034	91578975	1	5941
ENSECAG00000041317	1	91579820	91605972	1	26152
ENSECAG00000042664	1	91637614	91673465	-1	35851
ENSECAG00000047724	1	92307973	92311953	1	3980
ENSECAG00000058481	1	92310048	92320014	-1	9966
ENSECAG00000053835	1	92781510	92790619	1	9109
ENSECAG00000048812	1	92793017	92804889	-1	11872
ENSECAG00000053609	1	93130396	93134692	1	4296
ENSECAG00000048656	1	94144369	94156663	-1	12294
ENSECAG00000050497	1	94251005	94256143	1	5138
ENSECAG00000048595	1	94555481	94557418	-1	1937
ENSECAG00000051777	1	94756274	94763168	-1	6894
ENSECAG00000047644	1	94762901	94770433	1	7532
ENSECAG00000048258	1	94800171	94849426	-1	49255
ENSECAG00000042899	1	94894271	94909957	-1	15686
ENSECAG00000046333	1	95375985	95387633	1	11648
ENSECAG00000051329	1	95405319	95429070	1	23751
ENSECAG00000047950	1	95416256	95444068	-1	27812
ENSECAG00000051035	1	95560473	95568145	-1	7672
ENSECAG00000046946	1	95561050	95568195	1	7145
ENSECAG00000058157	1	95563831	95570730	-1	6899
ENSECAG00000045843	1	95575853	95577630	-1	1777
ENSECAG00000046913	1	95697297	95704406	-1	7109
ENSECAG00000049065	1	95706433	95761133	1	54700
ENSECAG00000059183	1	95732799	95738138	-1	5339
ENSECAG00000046255	1	95735548	95797735	1	62187
ENSECAG00000049801	1	96249581	96262158	1	12577
ENSECAG00000054890	1	96249607	96307492	-1	57885
ENSECAG00000054999	1	96262246	96267727	1	5481
ENSECAG00000038114	1	96297328	96311174	1	13846
ENSECAG00000060324	1	96673730	96720855	-1	47125
ENSECAG00000056748	1	96715862	96720774	-1	4912
ENSECAG00000058349	1	96715986	96830956	1	114970
ENSECAG00000040828	1	96795050	96798945	-1	3895
ENSECAG00000059672	1	96799625	96818080	-1	18455
ENSECAG00000052132	1	97888810	97904481	-1	15671
ENSECAG00000054904	1	99399627	99430864	1	31237
ENSECAG00000057498	1	99399627	99466212	-1	66585
ENSECAG00000043078	1	99665002	99676124	1	11122
ENSECAG00000051738	1	99669069	99730672	-1	61603
ENSECAG00000052444	1	99698771	99723775	1	25004
ENSECAG00000058435	1	99730673	99755251	-1	24578
ENSECAG00000051532	1	99747603	99757679	1	10076
ENSECAG00000057719	1	99866476	99885144	1	18668
ENSECAG00000051763	1	99872278	99904393	-1	32115
ENSECAG00000058578	1	99901338	99903918	1	2580
ENSECAG00000045832	1	99904498	99906808	1	2310
ENSECAG00000055635	1	100558088	100731826	1	173738
ENSECAG00000056753	1	100575951	100585952	1	10001
ENSECAG00000047795	1	100627922	100637655	1	9733
ENSECAG00000054989	1	100639607	100818461	-1	178854
ENSECAG00000045137	1	100713994	100720877	-1	6883
ENSECAG00000040883	1	100735575	100817162	1	81587
ENSECAG00000047689	1	100833566	100914582	-1	81016
ENSECAG00000046818	1	101047467	101091826	1	44359
ENSECAG00000041329	1	101384960	101398293	1	13333
ENSECAG00000056945	1	101417277	101452461	1	35184
ENSECAG00000047793	1	101508052	101522979	1	14927
ENSECAG00000054211	1	101547301	101568583	1	21282
ENSECAG00000048624	1	101754544	101769058	-1	14514
ENSECAG00000040751	1	101842441	101882556	-1	40115
ENSECAG00000035801	1	101978603	102035533	-1	56930
ENSECAG00000050296	1	101986674	102022625	1	35951
ENSECAG00000033745	1	102025972	102030400	1	4428
ENSECAG00000045069	1	102121516	102210753	1	89237
ENSECAG00000044996	1	102210314	102260844	-1	50530
ENSECAG00000050468	1	102235837	102244718	1	8881
ENSECAG00000048534	1	102306600	102345158	1	38558
ENSECAG00000048345	1	102313294	102496707	-1	183413
ENSECAG00000060050	1	102998816	103001970	1	3154
ENSECAG00000051258	1	103004290	103005472	-1	1182
ENSECAG00000047986	1	103153000	103180484	-1	27484
ENSECAG00000044897	1	103180731	103181942	-1	1211
ENSECAG00000032572	1	103185396	103320896	1	135500
ENSECAG00000047062	1	103317966	103329877	-1	11911
ENSECAG00000048357	1	103340376	103343811	-1	3435
ENSECAG00000032470	1	104346236	104353311	-1	7075
ENSECAG00000052998	1	104353328	104381325	1	27997
ENSECAG00000044989	1	104445792	104474127	-1	28335
ENSECAG00000047115	1	104489863	104546095	-1	56232
ENSECAG00000031841	1	104503234	104578488	1	75254
ENSECAG00000054275	1	104636872	104674154	-1	37282
ENSECAG00000053387	1	104640240	104643002	1	2762
ENSECAG00000030046	1	104657120	104659875	1	2755
ENSECAG00000041624	1	104687143	104698863	1	11720
ENSECAG00000051695	1	104738725	104748952	-1	10227
ENSECAG00000056449	1	104788828	104791303	-1	2475
ENSECAG00000045883	1	105360624	105367858	-1	7234
ENSECAG00000052630	1	105371965	105375122	-1	3157
ENSECAG00000028794	1	105376197	105385084	-1	8887
ENSECAG00000033360	1	105392519	105406759	-1	14240
ENSECAG00000054962	1	105416119	105419656	-1	3537
ENSECAG00000047284	1	105416743	105427499	1	10756
ENSECAG00000059408	1	105745794	105752585	1	6791
ENSECAG00000058383	1	105753487	105758453	1	4966
ENSECAG00000037490	1	105761377	105763667	1	2290
ENSECAG00000054115	1	105777427	105807249	-1	29822
ENSECAG00000045124	1	105830771	105836842	-1	6071
ENSECAG00000045071	1	105861708	105882431	1	20723
ENSECAG00000056244	1	106081084	106093408	1	12324
ENSECAG00000055963	1	106121075	106125007	1	3932
ENSECAG00000054502	1	106748113	106757504	1	9391
ENSECAG00000057366	1	106766455	106767779	1	1324
ENSECAG00000052336	1	106771237	106772633	1	1396
ENSECAG00000060294	1	106930599	106932685	-1	2086
ENSECAG00000040621	1	107131961	107154747	-1	22786
ENSECAG00000058455	1	107141996	107144943	1	2947
ENSECAG00000047313	1	107294140	107299596	-1	5456
ENSECAG00000054901	1	107316808	107317725	-1	917
ENSECAG00000051464	1	107552248	107556434	-1	4186
ENSECAG00000051905	1	107558521	107574882	-1	16361
ENSECAG00000056824	1	107606076	107621652	1	15576
ENSECAG00000046097	1	107634849	107646378	-1	11529
ENSECAG00000055709	1	107648314	107651473	-1	3159
ENSECAG00000044159	1	107649590	107651652	1	2062
ENSECAG00000055781	1	107667230	107668821	-1	1591
ENSECAG00000057689	1	108130863	108136923	1	6060
ENSECAG00000058897	1	108140714	108148601	-1	7887
ENSECAG00000059395	1	109311418	109323830	-1	12412
ENSECAG00000051969	1	109313249	109355512	1	42263
ENSECAG00000055665	1	109330450	109394414	-1	63964
ENSECAG00000039043	1	109341246	109351838	-1	10592
ENSECAG00000055084	1	109378926	109390042	1	11116
ENSECAG00000050990	1	109396723	109403164	-1	6441
ENSECAG00000057832	1	109927982	109978494	1	50512
ENSECAG00000031637	1	109934604	109940733	1	6129
ENSECAG00000056508	1	109934604	109961408	-1	26804
ENSECAG00000048563	1	110242146	110348723	-1	106577
ENSECAG00000058183	1	110314783	110514219	-1	199436
ENSECAG00000055360	1	110385553	110423076	1	37523
ENSECAG00000049493	1	110393889	110423076	-1	29187
ENSECAG00000051867	1	110514294	110530645	1	16351
ENSECAG00000059234	1	110542418	110544178	-1	1760
ENSECAG00000053826	1	110683971	110786439	1	102468
ENSECAG00000053978	1	110685946	110705748	-1	19802
ENSECAG00000053840	1	110774408	110795203	-1	20795
ENSECAG00000046628	1	110796920	110813676	-1	16756
ENSECAG00000048886	1	110802617	110813691	1	11074
ENSECAG00000045403	1	110815514	110847699	1	32185
ENSECAG00000057266	1	111143046	111179452	1	36406
ENSECAG00000057536	1	111156933	111247604	-1	90671
ENSECAG00000057607	1	111175234	111180899	-1	5665
ENSECAG00000051414	1	111181320	111189856	1	8536
ENSECAG00000045065	1	111191146	111194722	-1	3576
ENSECAG00000058766	1	111220394	111273424	-1	53030
ENSECAG00000048422	1	111261510	111271870	-1	10360
ENSECAG00000044550	1	111268370	111285609	1	17239
ENSECAG00000044342	1	111331911	111353988	1	22077
ENSECAG00000053278	1	111334495	111348604	-1	14109
ENSECAG00000054673	1	111349439	111352460	-1	3021
ENSECAG00000058471	1	111386952	111389874	-1	2922
ENSECAG00000049290	1	111393335	111473057	1	79722
ENSECAG00000044541	1	111402068	111403981	-1	1913
ENSECAG00000054649	1	111430550	111440700	-1	10150
ENSECAG00000052951	1	111439682	111445867	-1	6185
ENSECAG00000058666	1	111532542	111698863	1	166321
ENSECAG00000048397	1	111695684	111698128	-1	2444
ENSECAG00000058144	1	111894456	111907727	1	13271
ENSECAG00000048505	1	111894709	111933003	-1	38294
ENSECAG00000054703	1	111994390	112000157	1	5767
ENSECAG00000045985	1	112284431	112297427	-1	12996
ENSECAG00000049794	1	112301904	112303260	1	1356
ENSECAG00000058425	1	112317414	112363860	1	46446
ENSECAG00000055057	1	112365215	112395575	1	30360
ENSECAG00000056650	1	112404663	112406315	1	1652
ENSECAG00000052032	1	112418314	112424946	-1	6632
ENSECAG00000056968	1	112788822	112796315	1	7493
ENSECAG00000050325	1	113336875	113345827	-1	8952
ENSECAG00000052924	1	114876321	114881072	-1	4751
ENSECAG00000047601	1	115295156	115296657	-1	1501
ENSECAG00000058201	1	116772818	116774064	-1	1246
ENSECAG00000056398	1	117371328	117373576	1	2248
ENSECAG00000051956	1	117409849	117420577	-1	10728
ENSECAG00000047852	1	117416982	117419948	1	2966
ENSECAG00000044700	1	117423349	117431341	1	7992
ENSECAG00000049834	1	117457682	117471282	-1	13600
ENSECAG00000057087	1	119420312	119426541	-1	6229
ENSECAG00000049755	1	119478389	119482745	1	4356
ENSECAG00000053159	1	119484626	119486629	-1	2003
ENSECAG00000054282	1	119540567	119542672	-1	2105
ENSECAG00000044544	1	119738592	119748670	1	10078
ENSECAG00000045288	1	119741837	119752290	-1	10453
ENSECAG00000044211	1	119755627	119759635	-1	4008
ENSECAG00000048375	1	119784766	119793717	-1	8951
ENSECAG00000053052	1	120101326	120103202	1	1876
ENSECAG00000055567	1	120106882	120110637	1	3755
ENSECAG00000045074	1	120325978	120342184	1	16206
ENSECAG00000046184	1	120326225	120327512	-1	1287
ENSECAG00000046426	1	120330676	120344553	-1	13877
ENSECAG00000047391	1	120603057	120606609	1	3552
ENSECAG00000058131	1	121580619	121617300	-1	36681
ENSECAG00000046741	1	122097474	122099058	1	1584
ENSECAG00000047512	1	124116718	124129780	-1	13062
ENSECAG00000053743	1	124350774	124375619	-1	24845
ENSECAG00000031193	1	124356149	124361578	1	5429
ENSECAG00000052852	1	124388743	124397119	-1	8376
ENSECAG00000046656	1	124398127	124413231	-1	15104
ENSECAG00000053620	1	124427284	124431261	1	3977
ENSECAG00000054641	1	124443622	124470015	-1	26393
ENSECAG00000032806	1	124501887	124507375	-1	5488
ENSECAG00000053863	1	124511931	124530760	-1	18829
ENSECAG00000039246	1	124533077	124599978	-1	66901
ENSECAG00000047214	1	124555748	124557107	1	1359
ENSECAG00000052357	1	124601594	124618483	-1	16889
ENSECAG00000043962	1	125153237	125156472	1	3235
ENSECAG00000057717	1	125733613	125743008	-1	9395
ENSECAG00000041199	1	125916422	125960679	1	44257
ENSECAG00000041688	1	125947984	125956372	-1	8388
ENSECAG00000054663	1	125961271	125978265	1	16994
ENSECAG00000048331	1	126357595	126359534	-1	1939
ENSECAG00000048328	1	126366219	126375925	1	9706
ENSECAG00000058678	1	127013122	127028063	-1	14941
ENSECAG00000058382	1	127140753	127154254	-1	13501
ENSECAG00000052682	1	127170648	127172392	-1	1744
ENSECAG00000047111	1	127171309	127172472	1	1163
ENSECAG00000042321	1	127184719	127199620	-1	14901
ENSECAG00000056502	1	127207485	127230388	-1	22903
ENSECAG00000058139	1	127230465	127235570	1	5105
ENSECAG00000056387	1	127238273	127243876	1	5603
ENSECAG00000058229	1	127240537	127247247	-1	6710
ENSECAG00000056686	1	127242967	127246898	1	3931
ENSECAG00000059573	1	127395935	127397914	-1	1979
ENSECAG00000055328	1	128303815	128321491	-1	17676
ENSECAG00000052306	1	128311745	128313829	-1	2084
ENSECAG00000056301	1	128329438	128333565	1	4127
ENSECAG00000048596	1	128387937	128389140	1	1203
ENSECAG00000047698	1	128689682	128691311	1	1629
ENSECAG00000055830	1	128714907	128717560	1	2653
ENSECAG00000050814	1	128747838	128763588	-1	15750
ENSECAG00000053083	1	128750331	128758623	1	8292
ENSECAG00000055735	1	129904487	129941333	1	36846
ENSECAG00000048433	1	129951361	130006515	-1	55154
ENSECAG00000052674	1	130264882	130267017	1	2135
ENSECAG00000054998	1	130329011	130336924	-1	7913
ENSECAG00000058561	1	130931716	130938888	-1	7172
ENSECAG00000044438	1	130956931	131034149	1	77218
ENSECAG00000049694	1	130964089	130969487	-1	5398
ENSECAG00000058066	1	130990652	130996194	-1	5542
ENSECAG00000053963	1	131005527	131016042	1	10515
ENSECAG00000054229	1	131038077	131065908	1	27831
ENSECAG00000054390	1	131432648	131562658	1	130010
ENSECAG00000047166	1	131787532	131809145	-1	21613
ENSECAG00000057823	1	132588537	132599774	-1	11237
ENSECAG00000055580	1	132666745	132674444	-1	7699
ENSECAG00000035269	1	132757228	132970789	1	213561
ENSECAG00000049505	1	132860027	132862360	-1	2333
ENSECAG00000043856	1	132880388	132886880	-1	6492
ENSECAG00000056943	1	132925365	132958483	-1	33118
ENSECAG00000043901	1	132958535	132967628	-1	9093
ENSECAG00000044304	1	133039687	133043254	1	3567
ENSECAG00000050450	1	133041700	133042718	-1	1018
ENSECAG00000043923	1	133094537	133096906	1	2369
ENSECAG00000052090	1	133106476	133224669	1	118193
ENSECAG00000054563	1	133112922	133121697	-1	8775
ENSECAG00000055833	1	133205727	133249524	-1	43797
ENSECAG00000044554	1	133235869	133248227	1	12358
ENSECAG00000048825	1	133264217	133266051	-1	1834
ENSECAG00000054222	1	133423384	133424641	-1	1257
ENSECAG00000038183	1	133432829	133434178	-1	1349
ENSECAG00000047898	1	133518117	133532305	1	14188
ENSECAG00000053710	1	133518677	133520057	-1	1380
ENSECAG00000054556	1	133520872	133521709	-1	837
ENSECAG00000046112	1	133527426	133531861	-1	4435
ENSECAG00000049912	1	134143860	134146359	1	2499
ENSECAG00000052970	1	134145527	134152108	-1	6581
ENSECAG00000050575	1	134147624	134163906	1	16282
ENSECAG00000045035	1	134337173	134374730	-1	37557
ENSECAG00000053315	1	134345615	134378468	1	32853
ENSECAG00000059653	1	134383517	134393782	1	10265
ENSECAG00000054375	1	134404593	134420503	-1	15910
ENSECAG00000055136	1	134693626	134768473	-1	74847
ENSECAG00000057445	1	134701273	134703133	1	1860
ENSECAG00000056134	1	134712310	134717950	1	5640
ENSECAG00000049425	1	134985147	134997945	1	12798
ENSECAG00000050853	1	135000118	135003548	-1	3430
ENSECAG00000047091	1	135007482	135016944	1	9462
ENSECAG00000028762	1	135008051	135016834	-1	8783
ENSECAG00000059795	1	135026411	135031841	-1	5430
ENSECAG00000059493	1	135388501	135392154	1	3653
ENSECAG00000046511	1	135404574	135459950	1	55376
ENSECAG00000045020	1	135416953	135424885	-1	7932
ENSECAG00000058105	1	135504917	135513078	1	8161
ENSECAG00000046539	1	135545852	135550044	-1	4192
ENSECAG00000050557	1	136498876	136506772	-1	7896
ENSECAG00000059654	1	136858506	136937028	1	78522
ENSECAG00000050419	1	136910933	136930418	-1	19485
ENSECAG00000059532	1	136937421	137137197	1	199776
ENSECAG00000054106	1	137032543	137034176	-1	1633
ENSECAG00000045786	1	137934123	137959809	-1	25686
ENSECAG00000036996	1	137941876	137948765	1	6889
ENSECAG00000053407	1	137976363	137977586	1	1223
ENSECAG00000052707	1	138457217	138514082	-1	56865
ENSECAG00000035590	1	138472090	138514089	1	41999
ENSECAG00000048868	1	138515505	138519645	-1	4140
ENSECAG00000041778	1	138557769	138574098	-1	16329
ENSECAG00000057782	1	138607880	138838453	-1	230573
ENSECAG00000056683	1	138741903	138744495	1	2592
ENSECAG00000051419	1	138838331	138875103	1	36772
ENSECAG00000039318	1	138881476	138887186	1	5710
ENSECAG00000053095	1	138881476	138888247	-1	6771
ENSECAG00000059974	1	139316550	139318891	1	2341
ENSECAG00000049347	1	139471327	139474574	-1	3247
ENSECAG00000058855	1	139527523	139538645	-1	11122
ENSECAG00000052967	1	139576042	139591366	1	15324
ENSECAG00000048111	1	140071202	140072751	1	1549
ENSECAG00000049105	1	140136652	140140210	-1	3558
ENSECAG00000034329	1	140278214	140304347	1	26133
ENSECAG00000042062	1	140290871	140321333	-1	30462
ENSECAG00000046396	1	140303836	140312634	-1	8798
ENSECAG00000044428	1	140350328	140363407	1	13079
ENSECAG00000045568	1	140417925	140419507	-1	1582
ENSECAG00000058639	1	140421865	140427922	-1	6057
ENSECAG00000056273	1	140424121	140425455	1	1334
ENSECAG00000059323	1	140425733	140427085	1	1352
ENSECAG00000051689	1	140526460	140530776	1	4316
ENSECAG00000049414	1	140527988	140531184	-1	3196
ENSECAG00000059482	1	140644111	140656030	-1	11919
ENSECAG00000046044	1	140871631	140895115	-1	23484
ENSECAG00000044857	1	140887013	140889331	1	2318
ENSECAG00000046267	1	141834750	141863788	1	29038
ENSECAG00000057737	1	141859597	141864423	-1	4826
ENSECAG00000045461	1	143160932	143170779	1	9847
ENSECAG00000031710	1	143176479	143273118	1	96639
ENSECAG00000052851	1	143243285	143247509	-1	4224
ENSECAG00000057804	1	143259781	143274358	-1	14577
ENSECAG00000043344	1	143367892	143450346	-1	82454
ENSECAG00000055642	1	143390086	143452260	1	62174
ENSECAG00000050397	1	143419552	143422247	-1	2695
ENSECAG00000041075	1	144219597	144291701	-1	72104
ENSECAG00000045076	1	144316316	144450808	-1	134492
ENSECAG00000042846	1	144568679	144585454	-1	16775
ENSECAG00000057203	1	144570842	144573289	1	2447
ENSECAG00000059360	1	144943751	145026676	-1	82925
ENSECAG00000054558	1	145075567	145083536	1	7969
ENSECAG00000042006	1	145086898	145096038	-1	9140
ENSECAG00000053557	1	145087022	145089121	1	2099
ENSECAG00000048119	1	145113991	145122502	1	8511
ENSECAG00000054586	1	145232043	145264174	-1	32131
ENSECAG00000053614	1	145697615	145703313	-1	5698
ENSECAG00000059403	1	145703428	145707726	1	4298
ENSECAG00000050771	1	147273260	147282790	1	9530
ENSECAG00000048227	1	149163853	149175695	-1	11842
ENSECAG00000044961	1	149170003	149173982	1	3979
ENSECAG00000058688	1	149211620	149216197	1	4577
ENSECAG00000052954	1	149429635	149430864	-1	1229
ENSECAG00000047259	1	149454843	149459615	1	4772
ENSECAG00000052779	1	149461444	149478158	1	16714
ENSECAG00000024912	1	150131053	150302290	1	171237
ENSECAG00000055441	1	150208400	150235482	-1	27082
ENSECAG00000051587	1	150330774	150335798	1	5024
ENSECAG00000045362	1	150338769	150346221	-1	7452
ENSECAG00000048904	1	150372760	150386510	-1	13750
ENSECAG00000052341	1	150386280	150522701	1	136421
ENSECAG00000047711	1	150480954	150520462	-1	39508
ENSECAG00000049410	1	150587860	150600454	-1	12594
ENSECAG00000051489	1	150600487	150602416	-1	1929
ENSECAG00000045406	1	150650146	150666711	-1	16565
ENSECAG00000045238	1	150676378	150680710	1	4332
ENSECAG00000044015	1	150864347	150884662	1	20315
ENSECAG00000047956	1	150867609	150972791	1	105182
ENSECAG00000057278	1	150889065	151069854	-1	180789
ENSECAG00000060227	1	150911715	150960110	-1	48395
ENSECAG00000048943	1	150914908	150930347	1	15439
ENSECAG00000034870	1	150960304	151008277	-1	47973
ENSECAG00000050539	1	150960870	150963175	1	2305
ENSECAG00000046754	1	151046087	151064173	1	18086
ENSECAG00000031016	1	151060846	151064340	-1	3494
ENSECAG00000046982	1	151093753	151099845	-1	6092
ENSECAG00000054632	1	151108392	151112200	-1	3808
ENSECAG00000053466	1	151113681	151117039	-1	3358
ENSECAG00000051512	1	151513689	151647013	1	133324
ENSECAG00000048384	1	151550464	151575456	1	24992
ENSECAG00000043820	1	151688083	151692811	-1	4728
ENSECAG00000043798	1	151828986	151851213	1	22227
ENSECAG00000048088	1	151879756	151896917	-1	17161
ENSECAG00000059864	1	152004441	152133375	1	128934
ENSECAG00000058302	1	152021672	152055669	-1	33997
ENSECAG00000056442	1	152083487	152089120	-1	5633
ENSECAG00000047234	1	152085738	152372054	1	286316
ENSECAG00000044282	1	152107684	152110031	1	2347
ENSECAG00000046399	1	152566305	152600833	-1	34528
ENSECAG00000044385	1	152879824	152883836	1	4012
ENSECAG00000036841	1	153105465	153185356	-1	79891
ENSECAG00000035608	1	153184382	153361782	1	177400
ENSECAG00000059576	1	153466425	153539767	1	73342
ENSECAG00000051791	1	153626513	153633436	-1	6923
ENSECAG00000057268	1	153633141	153674672	1	41531
ENSECAG00000050561	1	153635929	153637638	-1	1709
ENSECAG00000051097	1	153676564	153685909	-1	9345
ENSECAG00000052338	1	153756022	153758428	1	2406
ENSECAG00000055624	1	153899050	153918537	-1	19487
ENSECAG00000049987	1	154629922	154634287	1	4365
ENSECAG00000045359	1	154673025	154677006	-1	3981
ENSECAG00000036544	1	154738621	154772133	1	33512
ENSECAG00000045759	1	154983391	154987637	-1	4246
ENSECAG00000040802	1	155364269	155456068	1	91799
ENSECAG00000059956	1	155418922	155422810	-1	3888
ENSECAG00000046613	1	156153970	156157094	1	3124
ENSECAG00000053411	1	156231567	156238029	-1	6462
ENSECAG00000030729	1	156479844	156575716	-1	95872
ENSECAG00000045616	1	156593963	156598465	1	4502
ENSECAG00000057879	1	156743913	156746689	-1	2776
ENSECAG00000048515	1	156793443	156831127	-1	37684
ENSECAG00000049143	1	157517808	157550967	-1	33159
ENSECAG00000043109	1	157697616	157728260	1	30644
ENSECAG00000055717	1	157702915	157706614	-1	3699
ENSECAG00000052881	1	158009835	158033343	1	23508
ENSECAG00000049134	1	158015509	158031800	-1	16291
ENSECAG00000047987	1	158041529	158045675	1	4146
ENSECAG00000053366	1	158163271	158176549	-1	13278
ENSECAG00000056899	1	158165377	158166477	-1	1100
ENSECAG00000045318	1	158176550	158239311	-1	62761
ENSECAG00000052271	1	158255725	158341451	1	85726
ENSECAG00000058623	1	158337987	158344767	-1	6780
ENSECAG00000051979	1	158445077	158456063	1	10986
ENSECAG00000048906	1	158450350	158469493	-1	19143
ENSECAG00000051726	1	158469552	158488260	1	18708
ENSECAG00000046695	1	158481924	158483464	-1	1540
ENSECAG00000058134	1	158492042	158511427	1	19385
ENSECAG00000059142	1	158498547	158506786	-1	8239
ENSECAG00000054151	1	158508418	158546860	-1	38442
ENSECAG00000056038	1	158551148	158578097	-1	26949
ENSECAG00000044630	1	158727192	158746388	-1	19196
ENSECAG00000048401	1	158727425	158730807	1	3382
ENSECAG00000053188	1	159113169	159140686	1	27517
ENSECAG00000038592	1	159231957	159234911	-1	2954
ENSECAG00000049280	1	159453978	159462523	1	8545
ENSECAG00000057125	1	159582094	159601796	1	19702
ENSECAG00000048033	1	160099115	160119722	-1	20607
ENSECAG00000040911	1	161603007	161605768	1	2761
ENSECAG00000057901	1	161745922	161747746	1	1824
ENSECAG00000054143	1	162788527	162813250	-1	24723
ENSECAG00000056589	1	162931430	162934139	-1	2709
ENSECAG00000051119	1	163820971	163823043	-1	2072
ENSECAG00000044533	1	164143955	164156707	1	12752
ENSECAG00000057033	1	164201300	164213439	-1	12139
ENSECAG00000046056	1	165178712	165180677	1	1965
ENSECAG00000044925	1	165223087	165249825	1	26738
ENSECAG00000050122	1	165242209	165269370	-1	27161
ENSECAG00000053953	1	165252109	165254787	1	2678
ENSECAG00000054823	1	165262911	165269370	1	6459
ENSECAG00000055650	1	166773585	166776133	-1	2548
ENSECAG00000050728	1	166773585	166802371	1	28786
ENSECAG00000050075	1	166799348	166805714	-1	6366
ENSECAG00000054172	1	166815293	166823010	-1	7717
ENSECAG00000034850	1	166827669	166932806	1	105137
ENSECAG00000045818	1	166837049	166839341	1	2292
ENSECAG00000041117	1	166993192	167023408	-1	30216
ENSECAG00000056169	1	167141269	167430212	-1	288943
ENSECAG00000057902	1	167223349	167380709	1	157360
ENSECAG00000049938	1	167342452	167407557	1	65105
ENSECAG00000056602	1	167357674	167361265	1	3591
ENSECAG00000048090	1	167428702	167485090	1	56388
ENSECAG00000058808	1	167548434	167551530	1	3096
ENSECAG00000052948	1	167555769	167557488	1	1719
ENSECAG00000059902	1	167562031	167594005	-1	31974
ENSECAG00000029526	1	167626640	167637970	-1	11330
ENSECAG00000050457	1	167805200	167828326	1	23126
ENSECAG00000047939	1	167831149	167839903	-1	8754
ENSECAG00000045196	1	167999782	168197245	1	197463
ENSECAG00000057540	1	168086999	168109996	-1	22997
ENSECAG00000048604	1	168452780	168543817	1	91037
ENSECAG00000044488	1	168470783	168581786	-1	111003
ENSECAG00000060313	1	168533642	168536320	1	2678
ENSECAG00000040116	1	168594517	168604947	-1	10430
ENSECAG00000048597	1	168696190	168897956	-1	201766
ENSECAG00000050114	1	168744332	168753626	-1	9294
ENSECAG00000043423	1	168865553	169085395	1	219842
ENSECAG00000049312	1	168887869	168889492	1	1623
ENSECAG00000045828	1	169019601	169166569	-1	146968
ENSECAG00000045943	1	169158312	169188068	1	29756
ENSECAG00000051051	1	169606654	169654932	-1	48278
ENSECAG00000052807	1	169623610	169644303	1	20693
ENSECAG00000033289	1	169656824	169696305	1	39481
ENSECAG00000059720	1	169926973	169935533	-1	8560
ENSECAG00000045033	1	170041293	170068531	-1	27238
ENSECAG00000042587	1	170059312	170116851	1	57539
ENSECAG00000055767	1	170070646	170077424	-1	6778
ENSECAG00000057633	1	170174559	170176847	1	2288
ENSECAG00000049695	1	170284218	170286819	1	2601
ENSECAG00000055528	1	170285199	170310840	-1	25641
ENSECAG00000055685	1	170657170	170660108	-1	2938
ENSECAG00000047977	1	171383231	171385900	-1	2669
ENSECAG00000049738	1	171383724	171424178	1	40454
ENSECAG00000058366	1	171920131	171922071	-1	1940
ENSECAG00000052856	1	172848932	172900458	-1	51526
ENSECAG00000047443	1	172957156	172981580	1	24424
ENSECAG00000047191	1	173000029	173008000	-1	7971
ENSECAG00000037803	1	173014913	173069843	-1	54930
ENSECAG00000048920	1	173041895	173046359	-1	4464
ENSECAG00000055780	1	173109099	173122239	1	13140
ENSECAG00000047790	1	173553814	173564131	1	10317
ENSECAG00000058635	1	173554854	173567235	-1	12381
ENSECAG00000045702	1	173612929	173614547	-1	1618
ENSECAG00000051347	1	174169677	174185297	1	15620
ENSECAG00000049424	1	174192551	174220283	-1	27732
ENSECAG00000055716	1	174664628	174688402	1	23774
ENSECAG00000056937	1	174721811	174763181	-1	41370
ENSECAG00000056295	1	174760462	174787662	1	27200
ENSECAG00000056200	1	174800110	174809710	-1	9600
ENSECAG00000055850	1	174800156	174803223	1	3067
ENSECAG00000056736	1	174806187	174827512	1	21325
ENSECAG00000036353	1	174854820	174873874	1	19054
ENSECAG00000046330	1	174878075	174891368	1	13293
ENSECAG00000035040	1	174898506	174954441	-1	55935
ENSECAG00000048035	1	175042644	175060945	-1	18301
ENSECAG00000038147	1	175075902	175122806	-1	46904
ENSECAG00000044645	1	175128396	175130549	1	2153
ENSECAG00000036802	1	176526386	176533214	-1	6828
ENSECAG00000038693	1	176547558	176558277	-1	10719
ENSECAG00000036424	1	176579946	176616755	1	36809
ENSECAG00000049651	1	176606871	176620273	-1	13402
ENSECAG00000054468	1	176703917	176724479	1	20562
ENSECAG00000049124	1	176874137	176879659	1	5522
ENSECAG00000055875	1	176908997	176929707	-1	20710
ENSECAG00000049479	1	176909671	176929065	1	19394
ENSECAG00000049984	1	177073605	177076469	-1	2864
ENSECAG00000054979	1	177146306	177150034	-1	3728
ENSECAG00000049397	1	177312534	177355308	1	42774
ENSECAG00000054018	1	177313889	177315756	1	1867
ENSECAG00000046763	1	177325340	177327234	1	1894
ENSECAG00000059189	1	177336026	177378031	1	42005
ENSECAG00000051456	1	177340859	177426050	1	85191
ENSECAG00000047095	1	177380546	177425232	1	44686
ENSECAG00000048933	1	177409134	177411213	1	2079
ENSECAG00000056921	1	177414551	177462851	1	48300
ENSECAG00000052413	1	177483170	177487859	1	4689
ENSECAG00000055658	1	177516804	177520681	1	3877
ENSECAG00000046523	1	177551277	177553757	-1	2480
ENSECAG00000047502	1	177565491	177584670	-1	19179
ENSECAG00000047528	1	177586714	177676975	-1	90261
ENSECAG00000059242	1	177597106	177677258	1	80152
ENSECAG00000059606	1	177776389	177842427	1	66038
ENSECAG00000048866	1	177785377	177835912	-1	50535
ENSECAG00000043128	1	177875694	177988680	1	112986
ENSECAG00000044102	1	177994917	178011470	1	16553
ENSECAG00000053943	1	178227181	178801390	-1	574209
ENSECAG00000051086	1	178625899	178741873	-1	115974
ENSECAG00000043931	1	178645564	178837769	1	192205
ENSECAG00000056956	1	178801235	178817861	1	16626
ENSECAG00000052619	1	178805205	178806656	-1	1451
ENSECAG00000045335	1	178828654	178831125	-1	2471
ENSECAG00000049011	1	179266148	179281298	-1	15150
ENSECAG00000044552	1	179750469	179788493	-1	38024
ENSECAG00000049470	1	179772833	179777420	-1	4587
ENSECAG00000046884	1	179773187	179777314	1	4127
ENSECAG00000052159	1	179927583	180199364	1	271781
ENSECAG00000031119	1	180122782	180219005	-1	96223
ENSECAG00000050755	1	180132015	180134459	-1	2444
ENSECAG00000050875	1	180243742	180251808	-1	8066
ENSECAG00000055998	1	180291847	180292993	-1	1146
ENSECAG00000045159	1	180901577	180947411	1	45834
ENSECAG00000052940	1	180915502	180919084	-1	3582
ENSECAG00000049282	1	180927492	180929962	-1	2470
ENSECAG00000029996	1	180987834	181141983	1	154149
ENSECAG00000056581	1	181071744	181165793	-1	94049
ENSECAG00000059051	1	181382377	181384697	1	2320
ENSECAG00000056973	1	181382759	181586347	-1	203588
ENSECAG00000046634	1	181447223	181449277	1	2054
ENSECAG00000044788	1	181481152	181490496	1	9344
ENSECAG00000050907	1	181767299	181824496	-1	57197
ENSECAG00000051652	1	181821635	181824402	1	2767
ENSECAG00000056054	1	181854140	181908008	-1	53868
ENSECAG00000060145	1	181874091	181888588	1	14497
ENSECAG00000053827	1	181905708	181907997	1	2289
ENSECAG00000044469	1	182263478	182267337	-1	3859
ENSECAG00000056035	1	182270667	182271865	1	1198
ENSECAG00000036780	1	182585080	182676215	1	91135
ENSECAG00000044759	1	182915753	183065317	1	149564
ENSECAG00000057877	1	182957095	182959140	-1	2045
ENSECAG00000052848	1	183008468	183010393	-1	1925
ENSECAG00000051353	1	183173998	183227847	-1	53849
ENSECAG00000046327	1	183235821	183243652	1	7831
ENSECAG00000055843	1	183302297	183303376	-1	1079
ENSECAG00000056158	1	183313374	183328174	-1	14800
ENSECAG00000041535	1	183328108	183337087	1	8979
ENSECAG00000037976	1	183343533	183347216	-1	3683
ENSECAG00000029245	1	183503550	183524041	-1	20491
ENSECAG00000057406	1	183523638	183526111	1	2473
ENSECAG00000055502	1	183537112	183564470	1	27358
ENSECAG00000050301	1	183650491	183683396	1	32905
ENSECAG00000057047	1	183686596	183687848	1	1252
ENSECAG00000058145	1	184471150	184537310	1	66160
ENSECAG00000053667	1	184472727	184474291	1	1564
ENSECAG00000044256	1	184484534	184519991	-1	35457
ENSECAG00000046312	1	184488076	184489535	-1	1459
ENSECAG00000049139	1	184494290	184497416	-1	3126
ENSECAG00000043197	1	184542223	184584595	-1	42372
ENSECAG00000059616	1	184554304	184563258	1	8954
ENSECAG00000050860	1	185160079	185193114	1	33035
ENSECAG00000053203	1	185162007	185170991	1	8984
ENSECAG00000050874	1	185168883	185170991	-1	2108
ENSECAG00000047086	1	185256682	185275450	-1	18768
ENSECAG00000038955	1	185374064	185473073	1	99009
ENSECAG00000043853	1	185619039	185640801	1	21762
ENSECAG00000059154	1	185645348	185647307	-1	1959
ENSECAG00000049743	1	185663672	185716049	-1	52377
ENSECAG00000053684	1	185681944	185686742	1	4798
ENSECAG00000054322	1	185717459	185753679	1	36220
ENSECAG00000054533	1	185717816	185775963	-1	58147
ENSECAG00000060307	1	185842397	185844356	-1	1959
ENSECAG00000048067	1	185845907	185851395	-1	5488
ENSECAG00000059674	1	185949198	185960813	-1	11615
ENSECAG00000053075	1	185989426	185990703	1	1277
ENSECAG00000047585	1	186387419	186388697	1	1278
ENSECAG00000058573	1	186825615	186827397	-1	1782
ENSECAG00000045259	1	187160108	187160955	1	847
ENSECAG00000058468	1	187163635	187175228	-1	11593
ENSECAG00000057592	1	187171640	187175441	1	3801
ENSECAG00000057505	1	187184086	187186037	1	1951
ENSECAG00000044016	1	187193634	187213401	-1	19767
ENSECAG00000049445	1	187195848	187214192	1	18344
ENSECAG00000045500	1	187215252	187223822	-1	8570
ENSECAG00000054276	1	187218247	187223639	1	5392
ENSECAG00000051136	1	187264455	187284021	-1	19566
ENSECAG00000059735	1	187267478	187328371	1	60893
ENSECAG00000054401	1	187269712	187282202	1	12490
ENSECAG00000056722	1	187324678	187325707	1	1029
ENSECAG00000059772	1	187336959	187346455	1	9496
ENSECAG00000054132	1	187342644	187383857	-1	41213
ENSECAG00000044543	1	187356863	187358236	1	1373
ENSECAG00000054042	1	187360261	187410430	1	50169
ENSECAG00000051577	1	187405127	187412658	-1	7531
ENSECAG00000055479	1	187414832	187416269	-1	1437
ENSECAG00000050297	1	187424864	187436682	1	11818
ENSECAG00000046927	1	187661627	187662880	-1	1253
ENSECAG00000058734	1	187663610	187668656	1	5046
ENSECAG00000057579	1	187967572	187969709	-1	2137
ENSECAG00000056002	1	187968777	188002075	1	33298
ENSECAG00000048783	1	188022280	188024259	-1	1979
ENSECAG00000052293	1	188035276	188037797	1	2521
ENSECAG00000045842	1	188180830	188191039	-1	10209
ENSECAG00000058524	1	188222719	188225290	1	2571
ENSECAG00000056456	1	188229244	188253375	-1	24131
ENSECAG00000047360	1	188230955	188236692	1	5737
ENSECAG00000058241	2	211085	231045	-1	19960
ENSECAG00000049847	2	256018	260961	1	4943
ENSECAG00000052204	2	260671	267134	-1	6463
ENSECAG00000048206	2	267176	282807	1	15631
ENSECAG00000050172	2	275900	297850	-1	21950
ENSECAG00000043484	2	293197	308923	1	15726
ENSECAG00000048462	2	354424	364115	-1	9691
ENSECAG00000040581	2	918366	953979	-1	35613
ENSECAG00000045244	2	928762	938722	1	9960
ENSECAG00000048257	2	968397	977716	1	9319
ENSECAG00000060376	2	1013285	1023608	1	10323
ENSECAG00000056738	2	1036311	1041663	1	5352
ENSECAG00000048523	2	1043193	1162976	-1	119783
ENSECAG00000054028	2	1060831	1062639	1	1808
ENSECAG00000047278	2	1064635	1088302	1	23667
ENSECAG00000047486	2	1135560	1144343	1	8783
ENSECAG00000057897	2	1165271	1171834	1	6563
ENSECAG00000047710	2	1202425	1209177	-1	6752
ENSECAG00000051602	2	1209295	1217964	-1	8669
ENSECAG00000053261	2	1218922	1257275	-1	38353
ENSECAG00000032414	2	1248680	1279543	1	30863
ENSECAG00000052781	2	1269616	1273600	-1	3984
ENSECAG00000059950	2	1283776	1296433	-1	12657
ENSECAG00000057338	2	1293842	1300123	1	6281
ENSECAG00000045793	2	1310436	1312436	-1	2000
ENSECAG00000046908	2	1314422	1315751	1	1329
ENSECAG00000044624	2	1316563	1317837	1	1274
ENSECAG00000044876	2	1333085	1335523	-1	2438
ENSECAG00000058228	2	1348621	1353055	-1	4434
ENSECAG00000059338	2	1353436	1361806	1	8370
ENSECAG00000058993	2	1444289	1447849	-1	3560
ENSECAG00000058408	2	1456342	1463340	-1	6998
ENSECAG00000049715	2	1463532	1479427	1	15895
ENSECAG00000047613	2	1637360	1643389	-1	6029
ENSECAG00000050624	2	1653442	1655137	-1	1695
ENSECAG00000054945	2	1675602	1680253	1	4651
ENSECAG00000036617	2	1703990	1731152	1	27162
ENSECAG00000042666	2	1728534	1785857	-1	57323
ENSECAG00000051437	2	1739892	1741391	1	1499
ENSECAG00000052771	2	1785544	1944405	1	158861
ENSECAG00000051064	2	1788551	1863375	1	74824
ENSECAG00000046906	2	1825017	1828468	1	3451
ENSECAG00000054785	2	1883307	1890137	-1	6830
ENSECAG00000058242	2	1890205	1896500	1	6295
ENSECAG00000058071	2	1915985	1917377	1	1392
ENSECAG00000048473	2	1918978	1923245	-1	4267
ENSECAG00000049496	2	2333471	2346802	1	13331
ENSECAG00000049867	2	2356363	2364600	-1	8237
ENSECAG00000055606	2	2357090	2360164	1	3074
ENSECAG00000059822	2	2368067	2371234	-1	3167
ENSECAG00000048859	2	2396351	2413238	1	16887
ENSECAG00000055929	2	2456706	2470046	1	13340
ENSECAG00000056934	2	2490725	2495381	-1	4656
ENSECAG00000044464	2	2532116	2534425	1	2309
ENSECAG00000045067	2	2557690	2574274	1	16584
ENSECAG00000043159	2	3433872	3466612	-1	32740
ENSECAG00000056383	2	3502273	3572809	1	70536
ENSECAG00000045241	2	3576663	3578549	-1	1886
ENSECAG00000050516	2	4013462	4094515	-1	81053
ENSECAG00000056173	2	4069507	4073214	1	3707
ENSECAG00000053113	2	4078368	4081578	1	3210
ENSECAG00000044880	2	4097601	4099897	1	2296
ENSECAG00000053583	2	4102263	4132511	-1	30248
ENSECAG00000054602	2	4102264	4106326	1	4062
ENSECAG00000054473	2	4194939	4213330	-1	18391
ENSECAG00000059587	2	4212008	4366328	1	154320
ENSECAG00000044432	2	4216864	4218232	-1	1368
ENSECAG00000036882	2	4222887	4242409	1	19522
ENSECAG00000047195	2	4224929	4282205	-1	57276
ENSECAG00000058021	2	4255005	4263214	1	8209
ENSECAG00000045637	2	4270972	4273331	-1	2359
ENSECAG00000052506	2	4272366	4274769	1	2403
ENSECAG00000045915	2	4281069	4286689	1	5620
ENSECAG00000048723	2	4287233	4310874	1	23641
ENSECAG00000047491	2	4315508	4318276	1	2768
ENSECAG00000053765	2	4324427	4342845	1	18418
ENSECAG00000056526	2	4344208	4346993	1	2785
ENSECAG00000048445	2	4401868	4441363	-1	39495
ENSECAG00000056599	2	4405384	4419604	-1	14220
ENSECAG00000045575	2	4763788	4766476	1	2688
ENSECAG00000049137	2	4872008	4874582	1	2574
ENSECAG00000051876	2	5087217	5091915	-1	4698
ENSECAG00000052014	2	5087566	5092646	1	5080
ENSECAG00000053509	2	5123769	5127102	1	3333
ENSECAG00000057653	2	5344356	5348388	1	4032
ENSECAG00000045591	2	5391896	5401072	-1	9176
ENSECAG00000047403	2	5979630	5983284	1	3654
ENSECAG00000052410	2	5990741	6015297	1	24556
ENSECAG00000052137	2	5997716	6033021	-1	35305
ENSECAG00000057911	2	6732394	6737416	-1	5022
ENSECAG00000045151	2	6766233	6767944	-1	1711
ENSECAG00000057351	2	7987998	8003626	1	15628
ENSECAG00000046892	2	8730571	8732543	-1	1972
ENSECAG00000055984	2	8742629	8749736	-1	7107
ENSECAG00000049437	2	8763871	8784181	1	20310
ENSECAG00000041122	2	8812884	8825523	-1	12639
ENSECAG00000038269	2	8831760	8840153	-1	8393
ENSECAG00000047481	2	8848311	8858664	1	10353
ENSECAG00000050815	2	10319624	10322867	-1	3243
ENSECAG00000048607	2	10322425	10329928	1	7503
ENSECAG00000048303	2	10462308	10474215	1	11907
ENSECAG00000060351	2	10902300	10910627	-1	8327
ENSECAG00000048238	2	10950112	10964282	1	14170
ENSECAG00000044158	2	10958408	11009948	-1	51540
ENSECAG00000049064	2	11003253	11011571	1	8318
ENSECAG00000056925	2	11004326	11006699	-1	2373
ENSECAG00000048008	2	11184578	11188044	1	3466
ENSECAG00000058257	2	11265700	11274475	-1	8775
ENSECAG00000049119	2	12060192	12063428	1	3236
ENSECAG00000057934	2	12093115	12096714	-1	3599
ENSECAG00000044195	2	12121627	12124271	-1	2644
ENSECAG00000054960	2	12298977	12320754	1	21777
ENSECAG00000045280	2	12299604	12310110	1	10506
ENSECAG00000053709	2	13145375	13147750	1	2375
ENSECAG00000057571	2	13151866	13183545	1	31679
ENSECAG00000050785	2	13720657	13725572	1	4915
ENSECAG00000044265	2	14234986	14237244	-1	2258
ENSECAG00000052917	2	14284208	14289178	-1	4970
ENSECAG00000041402	2	14305985	14328995	1	23010
ENSECAG00000057060	2	14307961	14345068	-1	37107
ENSECAG00000052228	2	14332164	14334507	1	2343
ENSECAG00000048820	2	14337171	14343397	1	6226
ENSECAG00000056678	2	14690380	14703281	-1	12901
ENSECAG00000050230	2	14697583	14699842	1	2259
ENSECAG00000047222	2	14983381	14990598	1	7217
ENSECAG00000059964	2	15468398	15473472	-1	5074
ENSECAG00000047582	2	15503416	15511890	1	8474
ENSECAG00000041879	2	15512036	15526137	1	14101
ENSECAG00000059203	2	15518204	15531414	-1	13210
ENSECAG00000044586	2	15553033	15585886	-1	32853
ENSECAG00000059694	2	15553073	15578940	1	25867
ENSECAG00000054525	2	15765909	15767503	1	1594
ENSECAG00000054824	2	16213617	16216468	-1	2851
ENSECAG00000051746	2	16337986	16346519	-1	8533
ENSECAG00000051915	2	16338024	16339133	1	1109
ENSECAG00000053012	2	16339832	16344378	1	4546
ENSECAG00000053467	2	16930229	16937281	1	7052
ENSECAG00000051278	2	16936680	16943868	-1	7188
ENSECAG00000044639	2	16945493	16947037	1	1544
ENSECAG00000059526	2	16945840	16946990	-1	1150
ENSECAG00000051705	2	16982999	16984511	-1	1512
ENSECAG00000050378	2	17004315	17008750	1	4435
ENSECAG00000054169	2	17046026	17047883	1	1857
ENSECAG00000028302	2	17058370	17077970	-1	19600
ENSECAG00000058685	2	17538034	17540989	-1	2955
ENSECAG00000054545	2	17542280	17545437	-1	3157
ENSECAG00000053649	2	18109307	18118368	-1	9061
ENSECAG00000051259	2	18554861	18555809	1	948
ENSECAG00000048648	2	18963085	18965593	1	2508
ENSECAG00000056077	2	19109835	19111807	-1	1972
ENSECAG00000058247	2	19112004	19124494	-1	12490
ENSECAG00000053910	2	19125585	19137012	-1	11427
ENSECAG00000056467	2	19150653	19164916	-1	14263
ENSECAG00000048165	2	19532454	19536134	1	3680
ENSECAG00000057306	2	19534796	19545139	-1	10343
ENSECAG00000047494	2	19542157	19556185	1	14028
ENSECAG00000033909	2	19580663	19756155	-1	175492
ENSECAG00000051653	2	19586733	19594220	1	7487
ENSECAG00000049978	2	19613533	19702629	-1	89096
ENSECAG00000059080	2	19726339	19728314	1	1975
ENSECAG00000050129	2	19750569	19755484	-1	4915
ENSECAG00000057143	2	20083023	20085609	-1	2586
ENSECAG00000045792	2	20180882	20182846	1	1964
ENSECAG00000045542	2	20188448	20192042	-1	3594
ENSECAG00000051442	2	20194014	20207798	1	13784
ENSECAG00000057684	2	20208140	20211821	-1	3681
ENSECAG00000056068	2	20208140	20214075	1	5935
ENSECAG00000052679	2	20819267	20902965	-1	83698
ENSECAG00000042044	2	20835235	20844673	-1	9438
ENSECAG00000047819	2	20861585	20868188	-1	6603
ENSECAG00000053446	2	21257620	21273857	-1	16237
ENSECAG00000055572	2	22168212	22174160	1	5948
ENSECAG00000028881	2	22270788	22273211	-1	2423
ENSECAG00000053389	2	22518417	22580168	-1	61751
ENSECAG00000054797	2	22538231	22543863	1	5632
ENSECAG00000053998	2	22578964	22581073	1	2109
ENSECAG00000051285	2	22580349	22584126	-1	3777
ENSECAG00000055117	2	22703457	22706803	1	3346
ENSECAG00000047536	2	22706532	22715345	-1	8813
ENSECAG00000056506	2	22741761	22744931	-1	3170
ENSECAG00000045894	2	22772158	22776917	-1	4759
ENSECAG00000048850	2	23977169	23993439	-1	16270
ENSECAG00000048068	2	24218686	24222882	-1	4196
ENSECAG00000047037	2	24373925	24375304	1	1379
ENSECAG00000047866	2	24470482	24474784	1	4302
ENSECAG00000053266	2	24470588	24476230	-1	5642
ENSECAG00000055986	2	24475118	24482374	1	7256
ENSECAG00000043897	2	24480960	24484755	-1	3795
ENSECAG00000046567	2	24722841	24767174	1	44333
ENSECAG00000057529	2	24739168	24743130	1	3962
ENSECAG00000053492	2	24745854	24747436	-1	1582
ENSECAG00000048787	2	24887726	24902516	1	14790
ENSECAG00000055765	2	24888362	24893465	-1	5103
ENSECAG00000058506	2	24958437	24960806	1	2369
ENSECAG00000058540	2	25071960	25076593	-1	4633
ENSECAG00000043934	2	25203192	25207062	-1	3870
ENSECAG00000060250	2	25210500	25218512	-1	8012
ENSECAG00000055142	2	25211457	25214055	1	2598
ENSECAG00000060320	2	25214992	25218110	1	3118
ENSECAG00000059730	2	25368793	25373827	1	5034
ENSECAG00000057795	2	25424385	25430377	-1	5992
ENSECAG00000045379	2	25642824	25655430	1	12606
ENSECAG00000049041	2	25652935	25659153	-1	6218
ENSECAG00000037834	2	25670117	25673231	1	3114
ENSECAG00000051657	2	25746889	25750351	-1	3462
ENSECAG00000047174	2	25747522	25753887	1	6365
ENSECAG00000047233	2	25750917	25754503	-1	3586
ENSECAG00000058200	2	25766794	25769890	-1	3096
ENSECAG00000046921	2	26164068	26750323	-1	586255
ENSECAG00000044799	2	26173464	26175865	1	2401
ENSECAG00000051311	2	26176982	26196514	1	19532
ENSECAG00000050761	2	26190318	26192230	1	1912
ENSECAG00000052963	2	26207102	26217733	1	10631
ENSECAG00000056950	2	26220640	26229502	1	8862
ENSECAG00000046008	2	26234783	26262909	-1	28126
ENSECAG00000048605	2	26235651	26243580	1	7929
ENSECAG00000045833	2	26251943	26255754	-1	3811
ENSECAG00000045216	2	26254388	26260097	1	5709
ENSECAG00000054553	2	26260571	26263971	1	3400
ENSECAG00000059088	2	26268636	26270020	-1	1384
ENSECAG00000049415	2	26286154	26287206	-1	1052
ENSECAG00000043193	2	26343446	26363943	-1	20497
ENSECAG00000053268	2	26349501	26351249	1	1748
ENSECAG00000057069	2	26363966	26378093	1	14127
ENSECAG00000059081	2	26390822	26392444	-1	1622
ENSECAG00000054360	2	26394281	26399823	1	5542
ENSECAG00000036712	2	26422376	26463688	1	41312
ENSECAG00000059779	2	26423957	26447796	-1	23839
ENSECAG00000033994	2	26431014	26433477	1	2463
ENSECAG00000043621	2	26431306	26446002	-1	14696
ENSECAG00000048450	2	26456043	26468426	-1	12383
ENSECAG00000051011	2	26468522	26485069	1	16547
ENSECAG00000047205	2	26480183	26482869	-1	2686
ENSECAG00000029888	2	26506489	26508653	-1	2164
ENSECAG00000055920	2	26508948	26510235	-1	1287
ENSECAG00000043763	2	26510879	26590277	-1	79398
ENSECAG00000055165	2	26512231	26515736	-1	3505
ENSECAG00000038724	2	26571528	26575781	1	4253
ENSECAG00000050810	2	26573413	26583860	-1	10447
ENSECAG00000055090	2	26583939	26660416	-1	76477
ENSECAG00000047146	2	26646076	26649121	1	3045
ENSECAG00000049125	2	26666655	26673663	-1	7008
ENSECAG00000060256	2	26729605	26749982	-1	20377
ENSECAG00000037714	2	26750139	26754954	1	4815
ENSECAG00000056204	2	26767719	26806753	-1	39034
ENSECAG00000041492	2	26801533	26825017	1	23484
ENSECAG00000052676	2	26812226	26817689	-1	5463
ENSECAG00000037872	2	26838537	26845214	-1	6677
ENSECAG00000055621	2	27341962	27345597	1	3635
ENSECAG00000051440	2	27494343	27508591	-1	14248
ENSECAG00000055505	2	27760268	27766352	1	6084
ENSECAG00000055668	2	27894428	27913831	1	19403
ENSECAG00000049569	2	27900242	27904410	-1	4168
ENSECAG00000056111	2	27912347	27914137	-1	1790
ENSECAG00000051112	2	28391903	28401558	-1	9655
ENSECAG00000059422	2	28392692	28396210	1	3518
ENSECAG00000046301	2	28602878	28604231	1	1353
ENSECAG00000058258	2	28606634	28624614	-1	17980
ENSECAG00000059564	2	28629037	28635786	-1	6749
ENSECAG00000047895	2	28691654	28708696	-1	17042
ENSECAG00000056760	2	28702439	28728778	1	26339
ENSECAG00000059584	2	28718888	28726572	-1	7684
ENSECAG00000043864	2	29067612	29069115	-1	1503
ENSECAG00000056327	2	29108863	29117064	-1	8201
ENSECAG00000054969	2	29601343	29610484	-1	9141
ENSECAG00000044193	2	29608370	29616479	1	8109
ENSECAG00000046907	2	29701342	29712555	1	11213
ENSECAG00000047764	2	29701720	29703802	-1	2082
ENSECAG00000047464	2	29855908	29879168	-1	23260
ENSECAG00000045264	2	29909991	29913598	-1	3607
ENSECAG00000056778	2	29933072	29934429	1	1357
ENSECAG00000050157	2	30434008	30436122	-1	2114
ENSECAG00000048003	2	30502800	30505790	-1	2990
ENSECAG00000030179	2	30523446	30531405	-1	7959
ENSECAG00000028008	2	30523480	30538749	1	15269
ENSECAG00000059659	2	30532654	30534255	-1	1601
ENSECAG00000051199	2	30577421	30578926	1	1505
ENSECAG00000046663	2	30579252	30601341	1	22089
ENSECAG00000049822	2	30593427	30603086	-1	9659
ENSECAG00000053480	2	30872573	30890364	-1	17791
ENSECAG00000056384	2	30876319	30883437	1	7118
ENSECAG00000055234	2	30891715	30901326	1	9611
ENSECAG00000048413	2	31096045	31097082	1	1037
ENSECAG00000045057	2	31499132	31505225	1	6093
ENSECAG00000046513	2	31503397	31504563	-1	1166
ENSECAG00000051480	2	31596621	31599013	-1	2392
ENSECAG00000055051	2	31634781	31635869	1	1088
ENSECAG00000052328	2	31654436	31658683	-1	4247
ENSECAG00000050046	2	31791609	31792938	-1	1329
ENSECAG00000055022	2	31951205	31960685	1	9480
ENSECAG00000050377	2	32207732	32209194	1	1462
ENSECAG00000042358	2	32429439	32433418	-1	3979
ENSECAG00000056870	2	32432703	32436399	1	3696
ENSECAG00000051395	2	33887170	33891293	-1	4123
ENSECAG00000044108	2	33908206	33909470	1	1264
ENSECAG00000052616	2	33919042	33922033	-1	2991
ENSECAG00000047151	2	34089392	34093087	1	3695
ENSECAG00000044769	2	34098724	34113382	-1	14658
ENSECAG00000060088	2	34109392	34118363	1	8971
ENSECAG00000045884	2	34130246	34149545	1	19299
ENSECAG00000049058	2	34130778	34146264	-1	15486
ENSECAG00000055746	2	34146996	34151286	-1	4290
ENSECAG00000050734	2	34268416	34293642	-1	25226
ENSECAG00000052908	2	34420014	34426830	-1	6816
ENSECAG00000055701	2	34429465	34437157	1	7692
ENSECAG00000046652	2	34471741	34473565	-1	1824
ENSECAG00000047902	2	34660769	34693344	-1	32575
ENSECAG00000046248	2	34678916	34680563	1	1647
ENSECAG00000047517	2	34692550	34695154	1	2604
ENSECAG00000052312	2	34940966	34945411	-1	4445
ENSECAG00000056108	2	35077638	35082019	-1	4381
ENSECAG00000049510	2	35092244	35094842	1	2598
ENSECAG00000047208	2	35888094	35901534	1	13440
ENSECAG00000055319	2	35889279	35890845	1	1566
ENSECAG00000058405	2	36510900	36513145	-1	2245
ENSECAG00000055149	2	36519841	36522478	-1	2637
ENSECAG00000058967	2	36526581	36529654	1	3073
ENSECAG00000050828	2	36532887	36534118	1	1231
ENSECAG00000060218	2	36627104	36631253	1	4149
ENSECAG00000052323	2	37095461	37113446	1	17985
ENSECAG00000058790	2	37112370	37115481	-1	3111
ENSECAG00000044771	2	37159976	37170564	-1	10588
ENSECAG00000044478	2	37169772	37171741	1	1969
ENSECAG00000046204	2	37171763	37175808	1	4045
ENSECAG00000046189	2	37214905	37216916	-1	2011
ENSECAG00000053833	2	37371211	37377388	-1	6177
ENSECAG00000048571	2	37528026	37538209	1	10183
ENSECAG00000028665	2	39261288	39267132	-1	5844
ENSECAG00000056219	2	39364669	39365676	1	1007
ENSECAG00000059578	2	39446547	39450479	-1	3932
ENSECAG00000045176	2	39454571	39469696	-1	15125
ENSECAG00000056707	2	39727036	39728749	-1	1713
ENSECAG00000056080	2	39980339	39983959	1	3620
ENSECAG00000049940	2	39981372	39994332	-1	12960
ENSECAG00000059149	2	40263164	40268154	-1	4990
ENSECAG00000039855	2	40381892	40402777	-1	20885
ENSECAG00000050628	2	40416439	40419808	-1	3369
ENSECAG00000059374	2	40418966	40420566	1	1600
ENSECAG00000048224	2	40426670	40428431	-1	1761
ENSECAG00000045537	2	40450423	40454095	-1	3672
ENSECAG00000059485	2	40622203	40625924	-1	3721
ENSECAG00000041826	2	40683009	40694253	1	11244
ENSECAG00000060292	2	40716216	40717881	1	1665
ENSECAG00000047063	2	40716371	40717846	-1	1475
ENSECAG00000044705	2	40726825	40761409	1	34584
ENSECAG00000031615	2	40744741	40750349	-1	5608
ENSECAG00000059383	2	40750810	40754461	1	3651
ENSECAG00000059732	2	40762867	40770894	1	8027
ENSECAG00000052418	2	40775206	40779350	-1	4144
ENSECAG00000050220	2	40811639	40815063	1	3424
ENSECAG00000033916	2	40822363	40825496	-1	3133
ENSECAG00000047707	2	40832153	40862719	1	30566
ENSECAG00000055271	2	40849650	40851518	1	1868
ENSECAG00000052980	2	41338812	41346648	-1	7836
ENSECAG00000055882	2	41476644	41500711	1	24067
ENSECAG00000048191	2	41776372	41780040	-1	3668
ENSECAG00000056965	2	41780501	41783127	1	2626
ENSECAG00000057996	2	41796044	41799045	-1	3001
ENSECAG00000052943	2	41903130	41906309	-1	3179
ENSECAG00000039478	2	41906335	41911791	-1	5456
ENSECAG00000047112	2	41912090	41928077	1	15987
ENSECAG00000055909	2	41918279	41938616	-1	20337
ENSECAG00000057273	2	41939263	41952512	-1	13249
ENSECAG00000051806	2	41956233	41962177	-1	5944
ENSECAG00000054869	2	41964344	41969208	-1	4864
ENSECAG00000034598	2	42118889	42123703	1	4814
ENSECAG00000053024	2	42124522	42135312	1	10790
ENSECAG00000042866	2	42291517	42298459	-1	6942
ENSECAG00000050859	2	42325641	42337365	-1	11724
ENSECAG00000049317	2	42351636	42356869	-1	5233
ENSECAG00000052285	2	42407685	42444536	1	36851
ENSECAG00000057437	2	42429588	42447142	-1	17554
ENSECAG00000057311	2	42451468	42468563	-1	17095
ENSECAG00000054406	2	42839739	42847721	1	7982
ENSECAG00000059756	2	42865810	42885699	-1	19889
ENSECAG00000053772	2	42874417	42888323	1	13906
ENSECAG00000059897	2	42875938	42879237	-1	3299
ENSECAG00000044703	2	42905947	42941473	1	35526
ENSECAG00000045914	2	42909633	43022799	-1	113166
ENSECAG00000042715	2	42975761	42997032	1	21271
ENSECAG00000043919	2	43024896	43034467	1	9571
ENSECAG00000060071	2	44166962	44174638	-1	7676
ENSECAG00000056535	2	44259493	44263546	1	4053
ENSECAG00000050622	2	46587057	46594384	-1	7327
ENSECAG00000056373	2	46594739	46606014	1	11275
ENSECAG00000051482	2	46605755	46608450	-1	2695
ENSECAG00000057924	2	46707689	46709615	-1	1926
ENSECAG00000044995	2	47216579	47226145	1	9566
ENSECAG00000041605	2	47278774	47300718	1	21944
ENSECAG00000047009	2	47279693	47285447	-1	5754
ENSECAG00000056472	2	47290593	47311787	-1	21194
ENSECAG00000051310	2	47300719	47303515	1	2796
ENSECAG00000059651	2	47566049	47583864	1	17815
ENSECAG00000044824	2	47590793	47615399	1	24606
ENSECAG00000039741	2	47590793	47618383	-1	27590
ENSECAG00000050181	2	47607048	47608258	-1	1210
ENSECAG00000052930	2	47694293	47695702	1	1409
ENSECAG00000045585	2	47710694	47721394	1	10700
ENSECAG00000048747	2	47722660	47724443	1	1783
ENSECAG00000056980	2	48087663	48091252	1	3589
ENSECAG00000046676	2	48187028	48193345	-1	6317
ENSECAG00000054094	2	48312338	48313292	-1	954
ENSECAG00000044838	2	48385105	48390559	-1	5454
ENSECAG00000048161	2	48385878	48389345	1	3467
ENSECAG00000054683	2	48732005	48734171	1	2166
ENSECAG00000045812	2	48736943	48754913	1	17970
ENSECAG00000044419	2	48756464	48758896	-1	2432
ENSECAG00000059758	2	48960825	48962147	-1	1322
ENSECAG00000045436	2	48962550	48979281	-1	16731
ENSECAG00000048965	2	48998191	49002407	-1	4216
ENSECAG00000052610	2	49003336	49087458	1	84122
ENSECAG00000044344	2	49003626	49103868	-1	100242
ENSECAG00000056737	2	49017959	49021611	1	3652
ENSECAG00000054909	2	49071147	49077671	-1	6524
ENSECAG00000044766	2	49072514	49084786	1	12272
ENSECAG00000045304	2	49101903	49108428	1	6525
ENSECAG00000028099	2	49651435	49663926	1	12491
ENSECAG00000046670	2	49697841	49703881	-1	6040
ENSECAG00000049751	2	49720961	49805319	1	84358
ENSECAG00000048322	2	49763432	49771219	1	7787
ENSECAG00000058976	2	50657139	50667260	1	10121
ENSECAG00000048601	2	50676712	50705495	1	28783
ENSECAG00000046413	2	50711163	50715427	-1	4264
ENSECAG00000055901	2	50744502	50755116	1	10614
ENSECAG00000051585	2	50961105	50980289	1	19184
ENSECAG00000037222	2	50973659	50993323	-1	19664
ENSECAG00000045513	2	50984503	50985734	1	1231
ENSECAG00000044380	2	50992828	50995468	1	2640
ENSECAG00000053254	2	51002388	51039261	-1	36873
ENSECAG00000053257	2	51271320	51272902	-1	1582
ENSECAG00000045755	2	51272216	51273058	1	842
ENSECAG00000058992	2	51799493	51801188	-1	1695
ENSECAG00000050289	2	52151878	52161967	1	10089
ENSECAG00000030167	2	52166664	52176300	1	9636
ENSECAG00000054268	2	52196547	52202895	1	6348
ENSECAG00000059700	2	52222107	52236297	-1	14190
ENSECAG00000052810	2	52417719	52421523	1	3804
ENSECAG00000056963	2	52445178	52451766	-1	6588
ENSECAG00000054809	2	52445482	52449119	1	3637
ENSECAG00000045129	2	52475306	52477361	1	2055
ENSECAG00000035078	2	52568802	52570687	1	1885
ENSECAG00000045518	2	52789293	52809446	-1	20153
ENSECAG00000049677	2	52798349	52805744	1	7395
ENSECAG00000048761	2	52814937	52817060	-1	2123
ENSECAG00000048786	2	52814957	52861734	1	46777
ENSECAG00000058720	2	52836729	52840564	-1	3835
ENSECAG00000048903	2	52843475	52856924	-1	13449
ENSECAG00000050125	2	52940564	53038612	1	98048
ENSECAG00000052319	2	53637736	53640968	1	3232
ENSECAG00000053035	2	53721183	53740109	-1	18926
ENSECAG00000055737	2	53920220	53926899	-1	6679
ENSECAG00000050928	2	53924220	53927314	1	3094
ENSECAG00000054346	2	53984407	53994054	-1	9647
ENSECAG00000033134	2	54047031	54052021	-1	4990
ENSECAG00000058033	2	54052543	54053801	-1	1258
ENSECAG00000051197	2	54981787	55028235	-1	46448
ENSECAG00000054087	2	55017849	55021209	1	3360
ENSECAG00000053117	2	55025106	55032666	1	7560
ENSECAG00000041701	2	55032317	55069352	-1	37035
ENSECAG00000047148	2	55093673	55137670	1	43997
ENSECAG00000049129	2	55112616	55114561	-1	1945
ENSECAG00000059375	2	55230627	55231831	1	1204
ENSECAG00000047721	2	55250023	55255011	-1	4988
ENSECAG00000056687	2	55319784	55330261	1	10477
ENSECAG00000052776	2	55329306	55354331	-1	25025
ENSECAG00000054007	2	55334445	55340720	1	6275
ENSECAG00000059771	2	55571213	55576814	-1	5601
ENSECAG00000044982	2	55833668	55963361	-1	129693
ENSECAG00000053777	2	55963609	55965350	1	1741
ENSECAG00000048344	2	56057045	56063254	-1	6209
ENSECAG00000059559	2	56104230	56107197	-1	2967
ENSECAG00000046876	2	56107364	56110734	-1	3370
ENSECAG00000056862	2	56187836	56190591	-1	2755
ENSECAG00000044685	2	56221952	56227937	1	5985
ENSECAG00000057399	2	56566465	56571372	1	4907
ENSECAG00000048020	2	56570659	56573998	-1	3339
ENSECAG00000057796	2	56783724	56799317	-1	15593
ENSECAG00000058888	2	56796099	56808855	1	12756
ENSECAG00000060032	2	57340399	57341630	-1	1231
ENSECAG00000051517	2	57537546	57540991	1	3445
ENSECAG00000051042	2	57557664	57562089	1	4425
ENSECAG00000054543	2	57570490	57621196	1	50706
ENSECAG00000052289	2	57590574	57594638	-1	4064
ENSECAG00000047343	2	57691879	57693275	-1	1396
ENSECAG00000046041	2	57694269	57700168	1	5899
ENSECAG00000047253	2	57697262	57701506	-1	4244
ENSECAG00000048905	2	57703888	57705010	1	1122
ENSECAG00000044660	2	58196022	58220867	1	24845
ENSECAG00000056785	2	58267895	58279244	-1	11349
ENSECAG00000057554	2	58338000	58402763	1	64763
ENSECAG00000044011	2	58404080	58408600	-1	4520
ENSECAG00000060125	2	58839488	58857821	-1	18333
ENSECAG00000044691	2	59122801	59133389	-1	10588
ENSECAG00000052327	2	59646416	59650281	1	3865
ENSECAG00000059733	2	59681498	59685982	-1	4484
ENSECAG00000060043	2	59686003	59699378	1	13375
ENSECAG00000052266	2	59791947	59804017	-1	12070
ENSECAG00000057970	2	59808693	59813535	-1	4842
ENSECAG00000049443	2	59809969	59814241	1	4272
ENSECAG00000047413	2	59818067	59823056	-1	4989
ENSECAG00000051945	2	59873486	59891623	1	18137
ENSECAG00000044223	2	59889250	59892535	-1	3285
ENSECAG00000048270	2	60079134	60101106	-1	21972
ENSECAG00000059510	2	60082399	60086583	1	4184
ENSECAG00000049900	2	60236191	60237997	-1	1806
ENSECAG00000058560	2	60345858	60354083	1	8225
ENSECAG00000051082	2	60710562	60721277	-1	10715
ENSECAG00000057095	2	60743572	60755203	1	11631
ENSECAG00000046099	2	60760984	60807815	-1	46831
ENSECAG00000036018	2	60807567	60913066	1	105499
ENSECAG00000055311	2	60948174	60991626	-1	43452
ENSECAG00000047154	2	60987433	60991869	1	4436
ENSECAG00000049644	2	61141387	61173215	1	31828
ENSECAG00000054581	2	61172363	61197719	-1	25356
ENSECAG00000043294	2	61689835	61777997	-1	88162
ENSECAG00000046222	2	61779176	61801003	-1	21827
ENSECAG00000050471	2	61889938	61893129	1	3191
ENSECAG00000059547	2	61905574	61915612	-1	10038
ENSECAG00000037503	2	61905597	61992765	1	87168
ENSECAG00000049067	2	61907380	61909280	-1	1900
ENSECAG00000051955	2	61955384	61972376	-1	16992
ENSECAG00000054497	2	61980521	62106729	-1	126208
ENSECAG00000046110	2	61999603	62184513	1	184910
ENSECAG00000002223	2	62049076	62050497	1	1421
ENSECAG00000039309	2	62117572	62194319	-1	76747
ENSECAG00000029230	2	62335826	62363795	-1	27969
ENSECAG00000047763	2	62454887	62465871	-1	10984
ENSECAG00000059247	2	62493755	62494975	-1	1220
ENSECAG00000055727	2	62856306	62857505	-1	1199
ENSECAG00000059684	2	62918039	62932425	1	14386
ENSECAG00000050428	2	65479308	65553584	-1	74276
ENSECAG00000049485	2	65582325	65609124	-1	26799
ENSECAG00000057976	2	65711815	65714067	1	2252
ENSECAG00000047003	2	65719837	65738078	-1	18241
ENSECAG00000054711	2	65995960	65998969	1	3009
ENSECAG00000049623	2	67520321	67521379	-1	1058
ENSECAG00000052842	2	68001927	68140809	-1	138882
ENSECAG00000052247	2	69191838	69193639	1	1801
ENSECAG00000060105	2	70018666	70020542	-1	1876
ENSECAG00000042920	2	70034015	70041409	1	7394
ENSECAG00000047295	2	70124495	70128498	-1	4003
ENSECAG00000044597	2	70301314	70321859	1	20545
ENSECAG00000055318	2	71655846	71657872	-1	2026
ENSECAG00000059227	2	71772376	71790960	1	18584
ENSECAG00000053871	2	71837410	71852267	1	14857
ENSECAG00000049153	2	71843283	71851070	-1	7787
ENSECAG00000028487	2	71902606	71923095	1	20489
ENSECAG00000031380	2	73463330	73577812	1	114482
ENSECAG00000048177	2	73596282	73672605	-1	76323
ENSECAG00000055551	2	73754430	73763626	1	9196
ENSECAG00000050621	2	73813459	73814495	-1	1036
ENSECAG00000055026	2	74245818	74352349	1	106531
ENSECAG00000059522	2	74258895	74260349	1	1454
ENSECAG00000047737	2	74312085	74323457	-1	11372
ENSECAG00000058367	2	74381304	74382589	1	1285
ENSECAG00000053390	2	74431844	74467628	1	35784
ENSECAG00000052209	2	74482080	74655967	-1	173887
ENSECAG00000052521	2	74625273	74628546	1	3273
ENSECAG00000058636	2	74968809	75144863	-1	176054
ENSECAG00000048554	2	75074886	75076966	1	2080
ENSECAG00000045005	2	75837853	75839441	-1	1588
ENSECAG00000051750	2	75964887	75971987	1	7100
ENSECAG00000060144	2	75995744	75999460	1	3716
ENSECAG00000056959	2	76017330	76054878	1	37548
ENSECAG00000045913	2	76297886	76335429	-1	37543
ENSECAG00000054166	2	77231545	77267183	-1	35638
ENSECAG00000029587	2	77743400	77774780	-1	31380
ENSECAG00000047870	2	77774356	77792671	1	18315
ENSECAG00000040775	2	77803338	77822093	1	18755
ENSECAG00000028184	2	77822688	77826124	1	3436
ENSECAG00000032220	2	77837029	77875678	-1	38649
ENSECAG00000040256	2	77875966	77962060	-1	86094
ENSECAG00000047342	2	77885941	77888109	-1	2168
ENSECAG00000047049	2	77906860	77919821	1	12961
ENSECAG00000039672	2	77963568	78007376	-1	43808
ENSECAG00000058899	2	78037444	78115004	-1	77560
ENSECAG00000055310	2	78369509	78376358	-1	6849
ENSECAG00000048610	2	78676548	78677861	-1	1313
ENSECAG00000045774	2	78708577	78711117	1	2540
ENSECAG00000058304	2	78850886	78856084	1	5198
ENSECAG00000042891	2	78854253	78888304	-1	34051
ENSECAG00000051128	2	79541586	79542609	1	1023
ENSECAG00000042418	2	79955176	79958994	-1	3818
ENSECAG00000060107	2	79961147	80234882	-1	273735
ENSECAG00000055795	2	80098217	80217097	-1	118880
ENSECAG00000044435	2	80207349	80208829	1	1480
ENSECAG00000045928	2	80233812	80235279	1	1467
ENSECAG00000048317	2	80244905	80257213	-1	12308
ENSECAG00000053491	2	80363209	80370066	1	6857
ENSECAG00000059115	2	80527763	80529790	1	2027
ENSECAG00000058696	2	80528487	80552722	-1	24235
ENSECAG00000054970	2	80542885	80549825	1	6940
ENSECAG00000056892	2	80762408	80790022	-1	27614
ENSECAG00000052934	2	80783602	80788370	1	4768
ENSECAG00000057466	2	80816473	80836280	1	19807
ENSECAG00000053575	2	80821735	80896068	-1	74333
ENSECAG00000049460	2	81142339	81157111	1	14772
ENSECAG00000059254	2	81244284	81254912	-1	10628
ENSECAG00000041870	2	81259282	81288930	1	29648
ENSECAG00000053528	2	81306983	81310421	1	3438
ENSECAG00000052770	2	81307228	81310344	-1	3116
ENSECAG00000051765	2	81933982	81961031	1	27049
ENSECAG00000029796	2	81957325	82018920	-1	61595
ENSECAG00000055143	2	82350110	82355237	-1	5127
ENSECAG00000054205	2	82612411	82615381	-1	2970
ENSECAG00000054070	2	83540564	83657363	1	116799
ENSECAG00000036509	2	84479672	84626364	-1	146692
ENSECAG00000058094	2	84647480	84790223	-1	142743
ENSECAG00000054619	2	84725393	84800721	1	75328
ENSECAG00000055206	2	84790300	84841259	-1	50959
ENSECAG00000053040	2	85723799	85738663	1	14864
ENSECAG00000056008	2	85834463	85839856	1	5393
ENSECAG00000044874	2	86495221	86501509	1	6288
ENSECAG00000049135	2	86497855	86510032	-1	12177
ENSECAG00000047400	2	86838875	86844353	1	5478
ENSECAG00000057648	2	87411860	87416126	-1	4266
ENSECAG00000053671	2	87412151	87414736	1	2585
ENSECAG00000035115	2	87415510	87445151	1	29641
ENSECAG00000039489	2	88013444	88015212	-1	1768
ENSECAG00000047422	2	88554202	88563930	-1	9728
ENSECAG00000059332	2	88752506	88754481	-1	1975
ENSECAG00000052536	2	88991736	89080134	1	88398
ENSECAG00000050248	2	89971361	89975728	-1	4367
ENSECAG00000054519	2	89971935	89975680	1	3745
ENSECAG00000047660	2	90009139	90040451	1	31312
ENSECAG00000029602	2	90043396	90156036	1	112640
ENSECAG00000047266	2	90045442	90056876	-1	11434
ENSECAG00000044007	2	90123141	90129195	-1	6054
ENSECAG00000037948	2	90301862	90488292	1	186430
ENSECAG00000055248	2	90321159	90330956	1	9797
ENSECAG00000058937	2	90491055	90503693	1	12638
ENSECAG00000053031	2	90499615	90560841	-1	61226
ENSECAG00000054178	2	90961003	90967365	1	6362
ENSECAG00000055537	2	91527003	91542660	1	15657
ENSECAG00000046268	2	91534425	91541902	-1	7477
ENSECAG00000052945	2	92077414	92093781	1	16367
ENSECAG00000044682	2	92083108	92090161	-1	7053
ENSECAG00000050318	2	92179424	92181881	-1	2457
ENSECAG00000042776	2	92628220	92632216	1	3996
ENSECAG00000047938	2	92632169	92773376	-1	141207
ENSECAG00000053949	2	92658677	92690878	1	32201
ENSECAG00000042310	2	92736326	92890243	1	153917
ENSECAG00000044896	2	92787124	92788314	-1	1190
ENSECAG00000044887	2	92790175	92792227	-1	2052
ENSECAG00000049276	2	92885932	92900359	-1	14427
ENSECAG00000049101	2	92899004	92978681	1	79677
ENSECAG00000047291	2	92900688	92929599	1	28911
ENSECAG00000038677	2	92937168	92961654	-1	24486
ENSECAG00000049053	2	93269409	93272889	-1	3480
ENSECAG00000059960	2	93325909	93627847	1	301938
ENSECAG00000044088	2	93384914	93435258	-1	50344
ENSECAG00000052622	2	93512333	93565418	-1	53085
ENSECAG00000038962	2	93708412	93760905	-1	52493
ENSECAG00000044260	2	94250886	94340370	1	89484
ENSECAG00000056962	2	94290514	94293316	-1	2802
ENSECAG00000058344	2	94712083	94713455	1	1372
ENSECAG00000056532	2	94736575	94795130	-1	58555
ENSECAG00000043831	2	94753249	94756080	1	2831
ENSECAG00000047921	2	94793063	94815197	1	22134
ENSECAG00000051812	2	94972970	94982516	1	9546
ENSECAG00000041304	2	95080857	95260143	1	179286
ENSECAG00000048762	2	95333545	95618389	-1	284844
ENSECAG00000054708	2	95552251	95568941	1	16690
ENSECAG00000052224	2	95579126	95584930	1	5804
ENSECAG00000055623	2	96189948	96299116	-1	109168
ENSECAG00000057647	2	96313652	96317306	-1	3654
ENSECAG00000050945	2	96341968	96394066	1	52098
ENSECAG00000051173	2	96398504	96401413	-1	2909
ENSECAG00000050927	2	96403172	96407899	-1	4727
ENSECAG00000045493	2	96413591	96418747	-1	5156
ENSECAG00000052569	2	96427172	96433575	1	6403
ENSECAG00000050246	2	96890376	96985485	-1	95109
ENSECAG00000057479	2	96905338	97022238	1	116900
ENSECAG00000045563	2	97417674	97501602	1	83928
ENSECAG00000057865	2	97423661	97425240	-1	1579
ENSECAG00000059150	2	97429202	97430263	-1	1061
ENSECAG00000056618	2	97491823	97493276	1	1453
ENSECAG00000047164	2	97493590	97494886	1	1296
ENSECAG00000052165	2	97513197	97514978	-1	1781
ENSECAG00000039202	2	97556684	97593546	1	36862
ENSECAG00000028020	2	97753928	97840106	-1	86178
ENSECAG00000034705	2	98085969	98092732	1	6763
ENSECAG00000040561	2	98142198	98150057	1	7859
ENSECAG00000053552	2	98150585	98153867	-1	3282
ENSECAG00000028228	2	100179192	100287597	-1	108405
ENSECAG00000054305	2	100388248	100493397	-1	105149
ENSECAG00000049114	2	100842451	100912693	-1	70242
ENSECAG00000031308	2	100951875	101058232	-1	106357
ENSECAG00000050639	2	100975822	100988350	1	12528
ENSECAG00000050546	2	100994171	101015769	1	21598
ENSECAG00000047648	2	101434044	101437098	-1	3054
ENSECAG00000045845	2	101668942	101674377	-1	5435
ENSECAG00000045514	2	101736053	101792056	1	56003
ENSECAG00000050343	2	101765987	101771330	1	5343
ENSECAG00000053769	2	101916971	101923642	1	6671
ENSECAG00000053479	2	102089206	102209175	1	119969
ENSECAG00000060385	2	102411317	102649520	1	238203
ENSECAG00000055223	2	102645710	102881993	-1	236283
ENSECAG00000057817	2	102670811	102683085	-1	12274
ENSECAG00000060186	2	102713199	102732511	-1	19312
ENSECAG00000039866	2	102852211	102862849	-1	10638
ENSECAG00000045307	2	102867568	102881628	-1	14060
ENSECAG00000036732	2	103102237	103134975	-1	32738
ENSECAG00000047779	2	103121852	103133514	1	11662
ENSECAG00000059145	2	103150809	103161956	-1	11147
ENSECAG00000056617	2	103229175	103248859	1	19684
ENSECAG00000054852	2	103268392	103282740	-1	14348
ENSECAG00000059629	2	103282816	103309770	1	26954
ENSECAG00000054792	2	103350798	103357553	1	6755
ENSECAG00000058714	2	104726333	104794979	1	68646
ENSECAG00000033333	2	104818277	105121805	-1	303528
ENSECAG00000059179	2	104925632	104936242	1	10610
ENSECAG00000051678	2	104979196	104997755	1	18559
ENSECAG00000056431	2	104995123	105011392	1	16269
ENSECAG00000050382	2	105083687	105085578	1	1891
ENSECAG00000048246	2	105110417	105123159	1	12742
ENSECAG00000044133	2	105139028	105141107	1	2079
ENSECAG00000052133	2	105140233	105150555	-1	10322
ENSECAG00000047943	2	105826656	105868938	-1	42282
ENSECAG00000051784	2	106301129	106306374	-1	5245
ENSECAG00000047508	2	106304849	106319760	1	14911
ENSECAG00000044943	2	106580064	106582956	1	2892
ENSECAG00000056568	2	106609827	106613110	1	3283
ENSECAG00000043938	2	106666207	106667668	-1	1461
ENSECAG00000052608	2	106795546	106890951	1	95405
ENSECAG00000056032	2	106819349	106879112	-1	59763
ENSECAG00000047367	2	106838807	106839946	1	1139
ENSECAG00000059859	2	106936913	106993278	-1	56365
ENSECAG00000056825	2	107091569	107126190	-1	34621
ENSECAG00000054041	2	107091732	107105171	1	13439
ENSECAG00000029297	2	107376650	107390887	1	14237
ENSECAG00000055602	2	107613217	107703175	1	89958
ENSECAG00000051214	2	107618250	107653125	-1	34875
ENSECAG00000059715	2	107642030	107661528	1	19498
ENSECAG00000035450	2	107876118	107915604	-1	39486
ENSECAG00000055758	2	107901003	107903184	1	2181
ENSECAG00000059914	2	108199040	108244931	-1	45891
ENSECAG00000058301	2	108259496	108267374	-1	7878
ENSECAG00000052017	2	108262946	108282192	-1	19246
ENSECAG00000043824	2	108269464	108310752	1	41288
ENSECAG00000055126	2	108392994	108395653	1	2659
ENSECAG00000028136	2	108718938	108740347	-1	21409
ENSECAG00000051475	2	108737004	108749012	1	12008
ENSECAG00000046003	2	108968941	108973051	-1	4110
ENSECAG00000059896	2	109615381	109618598	1	3217
ENSECAG00000055243	2	109625821	109713598	1	87777
ENSECAG00000057409	2	109636385	109638708	-1	2323
ENSECAG00000048647	2	109716210	109721251	1	5041
ENSECAG00000059298	2	110170940	110181647	1	10707
ENSECAG00000052455	2	110173919	110175089	-1	1170
ENSECAG00000049579	2	110186209	110207083	1	20874
ENSECAG00000056242	2	110231952	110233171	1	1219
ENSECAG00000046661	2	110346277	110348338	-1	2061
ENSECAG00000052702	2	110346277	110348356	1	2079
ENSECAG00000032838	2	110389074	110511335	1	122261
ENSECAG00000051121	2	110417077	110418404	-1	1327
ENSECAG00000051976	2	110472357	110549489	-1	77132
ENSECAG00000044074	2	110578642	110588045	1	9403
ENSECAG00000048107	2	110600693	110619256	1	18563
ENSECAG00000051779	2	110630761	110689463	1	58702
ENSECAG00000038529	2	110683831	110698947	-1	15116
ENSECAG00000048901	2	110692676	110828902	1	136226
ENSECAG00000040017	2	110705308	110719314	-1	14006
ENSECAG00000033159	2	110790047	110842813	-1	52766
ENSECAG00000035272	2	110860793	110869745	-1	8952
ENSECAG00000058223	2	110945774	110947421	-1	1647
ENSECAG00000044570	2	111015080	111346096	-1	331016
ENSECAG00000056319	2	111340358	111345475	-1	5117
ENSECAG00000056915	2	111345450	111357843	1	12393
ENSECAG00000051797	2	111345887	111347688	1	1801
ENSECAG00000057980	2	112486462	112497766	1	11304
ENSECAG00000055437	2	112549908	112583185	-1	33277
ENSECAG00000057484	2	112838653	112881013	1	42360
ENSECAG00000059365	2	112976639	113025808	1	49169
ENSECAG00000030170	2	113067835	113092514	1	24679
ENSECAG00000053718	2	113392007	113432964	-1	40957
ENSECAG00000058130	2	114428949	114436003	1	7054
ENSECAG00000051212	2	114516540	114567900	1	51360
ENSECAG00000047197	2	114758722	114761155	1	2433
ENSECAG00000051050	2	114763900	114768700	-1	4800
ENSECAG00000059465	2	114767227	114773254	-1	6027
ENSECAG00000028077	2	114768502	114892889	1	124387
ENSECAG00000051298	2	114773259	114795383	-1	22124
ENSECAG00000054148	2	114808404	114843508	-1	35104
[truncated: 13,167 more rows]

## Sheet: B_Distribution on chromosome
Chromosom	lncRNas number
1	1215
2	827
3	626
4	594
5	644
6	548
7	544
8	659
9	612
10	575
11	382
12	249
13	311
14	680
15	556
16	536
17	411
18	503
19	344
20	453
21	329
22	443
23	382
24	312
25	237
26	234
27	262
28	280
29	196
30	174
31	147
chrUN	417
Mean	458.812

## Sheet: C_DElncRNA
DELncRNA (Ensembl ID)	baseMean	log2FoldChange	pvalue	padj
ENSECAG00000047759	430.887	6.60665	8.52881e-61	4.82321e-57
ENSECAG00000053533	92.5777	2.29213	1.28951e-40	1.91906e-37
ENSECAG00000048521	84.371	6.83361	4.83807e-38	5.26158e-35
ENSECAG00000042282	37.5351	3.30512	8.32773e-36	7.35859e-33
ENSECAG00000052638	128.808	2.53684	2.37322e-35	2.03349e-32
ENSECAG00000054424	40.4334	6.50278	7.14417e-35	5.45969e-32
ENSECAG00000055251	361.326	3.39326	1.88714e-34	1.33402e-31
ENSECAG00000049849	81.6781	6.41206	8.02634e-34	5.15802e-31
ENSECAG00000048633	26.9306	4.05333	4.27711e-33	2.41879e-30
ENSECAG00000046335	146.059	2.22239	4.86642e-32	2.59628e-29
ENSECAG00000044649	139.365	3.18797	7.93487e-32	4.15493e-29
ENSECAG00000035391	49.4685	4.95884	3.73766e-30	1.62594e-27
ENSECAG00000046819	25.8636	2.72926	1.25565e-29	5.22128e-27
ENSECAG00000049483	679.909	2.51869	1.24265e-29	5.22128e-27
ENSECAG00000030620	45.8997	4.07073	5.28601e-29	2.01983e-26
ENSECAG00000048110	314.81	3.33484	3.58544e-28	1.23636e-25
ENSECAG00000057712	1475.81	2.58364	5.0254e-27	1.48019e-24
ENSECAG00000044703	109.479	3.68799	2.67037e-25	5.99265e-23
ENSECAG00000048009	113.699	1.9314	3.56517e-25	7.75451e-23
ENSECAG00000044127	44.4719	3.9643	9.8625e-25	2.05053e-22
ENSECAG00000033160	1129.79	-4.07972	1.93879e-24	3.80703e-22
ENSECAG00000054042	430.411	3.62545	5.32193e-24	9.96575e-22
ENSECAG00000059098	32.9745	5.1527	8.70687e-24	1.57818e-21
ENSECAG00000050584	27.7106	3.14124	1.03992e-23	1.83779e-21
ENSECAG00000055277	33.7669	3.62202	2.34323e-23	3.92054e-21
ENSECAG00000055101	194.201	3.17555	2.37603e-23	3.95204e-21
ENSECAG00000050958	121.259	2.93592	6.76519e-23	1.06274e-20
ENSECAG00000059724	57.8934	4.09418	7.58136e-23	1.18437e-20
ENSECAG00000055603	173.188	3.24715	7.74074e-23	1.20262e-20
ENSECAG00000058560	45.5574	3.58269	1.19147e-22	1.79203e-20
ENSECAG00000047990	22.9179	2.97044	1.30326e-22	1.93953e-20
ENSECAG00000051645	20.9282	6.11654	6.74543e-22	8.74926e-20
ENSECAG00000045247	21.9529	2.88495	2.24484e-21	2.72425e-19
ENSECAG00000060168	46.4252	3.10109	4.3685e-21	4.9608e-19
ENSECAG00000045458	6.77092	6.27111	6.21087e-21	6.91412e-19
ENSECAG00000054997	41.0033	5.11168	7.48409e-21	8.29882e-19
ENSECAG00000043839	45.8854	2.92909	8.53677e-21	9.28407e-19
ENSECAG00000029110	451.045	5.47519	2.94636e-20	2.99681e-18
ENSECAG00000044804	194.072	3.63194	3.65935e-20	3.68226e-18
ENSECAG00000046357	53.8827	2.4272	5.17947e-20	5.03281e-18
ENSECAG00000056976	22.7061	5.01092	9.74075e-20	9.21168e-18
ENSECAG00000031941	47.8741	3.45136	1.43711e-19	1.33232e-17
ENSECAG00000053137	80.6854	3.55331	1.54181e-19	1.42007e-17
ENSECAG00000044311	75.6407	5.10133	2.79209e-19	2.42921e-17
ENSECAG00000049130	68.6969	5.25511	2.90141e-19	2.51657e-17
ENSECAG00000034502	19.3819	5.06944	3.61464e-19	3.05097e-17
ENSECAG00000054916	9.96485	3.23282	4.54791e-19	3.78269e-17
ENSECAG00000047720	63.1721	6.13433	5.58965e-19	4.58124e-17
ENSECAG00000051020	21.9928	-4.03882	8.76772e-19	7.06313e-17
ENSECAG00000055027	57.0099	6.02645	1.25865e-18	9.85861e-17
ENSECAG00000044446	651.028	1.17088	2.01283e-18	1.53824e-16
ENSECAG00000043859	8.79478	4.66951	2.45577e-18	1.86142e-16
ENSECAG00000053421	74.3949	3.77929	5.53522e-18	3.9927e-16
ENSECAG00000043977	57.2205	5.26792	6.12064e-18	4.34842e-16
ENSECAG00000049788	92.3334	3.38233	6.28225e-18	4.44092e-16
ENSECAG00000049482	39.6989	2.687	1.23998e-17	8.36795e-16
ENSECAG00000053868	20.3022	-3.54388	2.061e-17	1.35213e-15
ENSECAG00000057610	50.8821	-2.82639	2.23408e-17	1.44887e-15
ENSECAG00000050297	104.233	3.73995	3.31766e-17	2.08931e-15
ENSECAG00000037807	77.7092	2.55776	4.28536e-17	2.63993e-15
ENSECAG00000045080	31.3767	2.14363	4.89613e-17	2.99013e-15
ENSECAG00000048503	190.381	2.16527	8.06307e-17	4.74982e-15
ENSECAG00000047293	32.987	4.02373	8.13642e-17	4.78306e-15
ENSECAG00000051551	86.7693	3.41675	1.97916e-16	1.08455e-14
ENSECAG00000048008	104.257	2.71308	2.07381e-16	1.12985e-14
ENSECAG00000051482	62.0201	-1.31775	2.12592e-16	1.14938e-14
ENSECAG00000046740	390.223	2.91981	2.3894e-16	1.27236e-14
ENSECAG00000059626	11.9699	3.9412	2.47567e-16	1.31336e-14
ENSECAG00000051649	59.5122	4.02443	5.06678e-16	2.52678e-14
ENSECAG00000054832	287.591	2.4387	8.45549e-16	4.07304e-14
ENSECAG00000050053	4.92097	6.10963	9.79936e-16	4.65692e-14
ENSECAG00000053444	22.1731	2.15698	1.21715e-15	5.69803e-14
ENSECAG00000048094	55.8367	4.02378	1.25399e-15	5.85114e-14
ENSECAG00000031235	25.376	2.45795	1.28047e-15	5.95555e-14
ENSECAG00000055565	19.4489	-4.44952	2.00914e-15	9.04623e-14
ENSECAG00000059439	55.2034	2.32373	2.44172e-15	1.08557e-13
ENSECAG00000046014	532.074	5.45755	4.02483e-15	1.71653e-13
ENSECAG00000044902	177.728	-1.22341	4.10252e-15	1.74703e-13
ENSECAG00000050341	34.4686	-3.79693	5.28851e-15	2.19264e-13
ENSECAG00000045291	56.1636	2.05667	9.25543e-15	3.68601e-13
ENSECAG00000051577	10.3567	5.00249	1.25214e-14	4.85673e-13
ENSECAG00000052987	4550.72	1.64515	1.27058e-14	4.91477e-13
ENSECAG00000058013	698.826	2.9693	1.61264e-14	6.11247e-13
ENSECAG00000035336	13.484	3.98751	1.95454e-14	7.26237e-13
ENSECAG00000044650	45.0057	-3.6507	2.00086e-14	7.41442e-13
ENSECAG00000055479	28.4194	4.03759	2.08163e-14	7.67407e-13
ENSECAG00000054107	56.5145	1.90098	2.87845e-14	1.03553e-12
ENSECAG00000055109	63.273	2.93757	3.13346e-14	1.12012e-12
ENSECAG00000036894	6.18772	3.08178	3.48348e-14	1.23432e-12
ENSECAG00000052718	24.6316	2.52867	4.34434e-14	1.51655e-12
ENSECAG00000051014	693.207	0.859459	6.14846e-14	2.07711e-12
ENSECAG00000043937	8.57467	3.4103	6.82164e-14	2.29356e-12
ENSECAG00000046296	33.6844	2.99277	1.04534e-13	3.40924e-12
ENSECAG00000057142	1838.06	-1.9133	1.11026e-13	3.60847e-12
ENSECAG00000057056	45.6578	-3.10866	1.118e-13	3.62528e-12
ENSECAG00000058701	12.3004	2.88008	1.12447e-13	3.6421e-12
ENSECAG00000055926	217.63	2.67158	1.20565e-13	3.8828e-12
ENSECAG00000056635	16.0191	4.2508	1.26547e-13	4.06157e-12
ENSECAG00000046336	20.4281	3.0247	1.33697e-13	4.26202e-12
ENSECAG00000053048	39.293	2.0674	1.47671e-13	4.67587e-12
ENSECAG00000054273	50.7352	6.28547	1.69709e-13	5.2791e-12
ENSECAG00000045550	20.1777	3.16276	1.82147e-13	5.62883e-12
ENSECAG00000045151	16.9672	2.79887	1.93621e-13	5.92605e-12
ENSECAG00000046252	892.176	4.91269	2.33049e-13	7.07808e-12
ENSECAG00000054952	13.6836	4.25492	4.46944e-13	1.28302e-11
ENSECAG00000054450	22.7997	2.0068	5.12646e-13	1.45831e-11
ENSECAG00000030330	11.5155	-5.66762	5.38095e-13	1.51848e-11
ENSECAG00000049038	31.0768	-1.64753	6.08183e-13	1.70099e-11
ENSECAG00000051728	45.731	2.58064	6.70754e-13	1.86126e-11
ENSECAG00000050820	116.483	4.62698	7.32334e-13	2.02221e-11
ENSECAG00000054132	80.5187	2.98835	8.08597e-13	2.21549e-11
ENSECAG00000055680	30.6367	2.59262	8.16282e-13	2.23222e-11
ENSECAG00000045631	20.4349	3.30285	9.15215e-13	2.4788e-11
ENSECAG00000051445	83.5991	2.11703	9.20112e-13	2.48967e-11
ENSECAG00000050896	81.0445	0.709168	9.60247e-13	2.59117e-11
ENSECAG00000055596	43.7066	4.22138	9.87206e-13	2.6585e-11
ENSECAG00000046347	31.1386	-3.41815	1.10715e-12	2.95895e-11
ENSECAG00000053185	109.641	2.66611	1.20128e-12	3.19543e-11
ENSECAG00000059237	20.5966	-3.5319	1.83417e-12	4.73201e-11
ENSECAG00000056018	13.4689	4.28432	2.23946e-12	5.69984e-11
ENSECAG00000059343	34.7267	2.31054	2.67984e-12	6.7117e-11
ENSECAG00000054959	4.11028	3.37868	2.70954e-12	6.77408e-11
ENSECAG00000056471	28.7611	1.78314	2.8637e-12	7.14055e-11
ENSECAG00000035587	19.2128	4.85278	3.20681e-12	7.85753e-11
ENSECAG00000045790	700.182	1.78135	3.99265e-12	9.63278e-11
ENSECAG00000060213	46.4877	2.2327	4.03029e-12	9.71529e-11
ENSECAG00000052827	11.2094	2.67454	4.12591e-12	9.92436e-11
ENSECAG00000054211	7.65059	-5.08994	4.35743e-12	1.04239e-10
ENSECAG00000052952	31.7964	-5.02621	4.47616e-12	1.06989e-10
ENSECAG00000057273	43.0506	2.00661	4.49074e-12	1.07247e-10
ENSECAG00000041814	19.1306	4.6137	4.72253e-12	1.12308e-10
ENSECAG00000049732	13.9991	3.46062	6.12528e-12	1.43258e-10
ENSECAG00000049779	106.469	-2.57359	6.22259e-12	1.45413e-10
ENSECAG00000051273	161.633	-1.49204	6.61457e-12	1.53811e-10
ENSECAG00000045275	13.4869	5.94965	7.03604e-12	1.62808e-10
ENSECAG00000050577	7.26737	3.92168	7.74522e-12	1.77475e-10
ENSECAG00000052971	13.511	2.32273	7.78413e-12	1.78222e-10
ENSECAG00000050616	143.006	-7.57095	1.00099e-11	2.24812e-10
ENSECAG00000049567	13.21	2.74719	1.09194e-11	2.43115e-10
ENSECAG00000048477	54.6902	-1.86056	1.23734e-11	2.71639e-10
ENSECAG00000041793	36.473	1.62311	1.36788e-11	2.97982e-10
ENSECAG00000057036	13.6311	-3.25063	1.4176e-11	3.08102e-10
ENSECAG00000057515	8.68721	-4.32927	1.47225e-11	3.18754e-10
ENSECAG00000053584	31.8769	2.79338	1.48133e-11	3.20476e-10
ENSECAG00000047979	19.8838	2.84699	1.49399e-11	3.2272e-10
ENSECAG00000056071	12.5893	-3.72967	1.89555e-11	3.98799e-10
ENSECAG00000057757	31.524	2.58271	1.94575e-11	4.08751e-10
ENSECAG00000048888	15.6599	6.0453	2.0879e-11	4.35718e-10
ENSECAG00000013831	80.9127	-5.02565	2.26156e-11	4.70206e-10
ENSECAG00000046810	21.7206	2.64501	2.28722e-11	4.75191e-10
ENSECAG00000053265	65.9155	-1.19204	2.52168e-11	5.18945e-10
ENSECAG00000057473	18.5132	6.24313	2.63783e-11	5.40055e-10
ENSECAG00000056379	73.6494	-3.1379	2.70871e-11	5.53407e-10
ENSECAG00000049308	81.8506	-1.77985	2.9094e-11	5.90568e-10
ENSECAG00000040211	10.0463	-3.28464	3.00693e-11	6.09055e-10
ENSECAG00000059910	16.641	2.08296	3.04143e-11	6.15601e-10
ENSECAG00000047261	123.839	-1.99549	3.11218e-11	6.27675e-10
ENSECAG00000051434	48.6599	1.27763	3.1472e-11	6.32931e-10
ENSECAG00000056416	15.8076	3.83501	3.25249e-11	6.5225e-10
ENSECAG00000059419	36.5999	-4.26981	3.36802e-11	6.73986e-10
ENSECAG00000056766	107.341	1.50607	3.62109e-11	7.21563e-10
ENSECAG00000044597	6.38266	5.82464	3.84045e-11	7.62054e-10
ENSECAG00000056876	5.59545	3.82098	4.01929e-11	7.94751e-10
ENSECAG00000044495	41.4873	-5.37115	4.10425e-11	8.09287e-10
ENSECAG00000051461	55.3417	2.96785	4.71109e-11	9.19329e-10
ENSECAG00000055243	21.2047	3.3229	4.8315e-11	9.40879e-10
ENSECAG00000030025	16.5973	2.83659	4.85993e-11	9.45764e-10
ENSECAG00000043938	14.2776	3.16875	4.91332e-11	9.55495e-10
ENSECAG00000057766	926.493	1.46139	5.13752e-11	9.92271e-10
ENSECAG00000047679	48.6099	1.63704	5.49243e-11	1.05505e-09
ENSECAG00000049199	32.1578	1.66226	5.50863e-11	1.05673e-09
ENSECAG00000046010	370.193	1.15108	5.61368e-11	1.0747e-09
ENSECAG00000057898	55.7241	2.354	5.64998e-11	1.08091e-09
ENSECAG00000045770	270.883	-1.33431	5.79581e-11	1.10507e-09
ENSECAG00000044364	4.1159	5.17528	5.88802e-11	1.12039e-09
ENSECAG00000046748	103.838	2.40462	6.17917e-11	1.17342e-09
ENSECAG00000052018	2431.23	1.44182	8.96228e-11	1.65416e-09
ENSECAG00000047347	3.71868	-4.47822	1.00247e-10	1.83586e-09
ENSECAG00000060042	45.1237	2.04036	1.13014e-10	2.0384e-09
ENSECAG00000045595	14.7196	2.71674	1.37741e-10	2.44033e-09
ENSECAG00000046766	185.788	1.23097	1.40722e-10	2.48691e-09
ENSECAG00000045067	51.4166	2.98083	1.54286e-10	2.70632e-09
ENSECAG00000059741	23.9463	2.60403	1.54213e-10	2.70632e-09
ENSECAG00000053646	113.578	1.55197	1.79954e-10	3.11407e-09
ENSECAG00000049507	6.79983	2.8279	1.80065e-10	3.11407e-09
ENSECAG00000051631	8.196	3.04325	1.81943e-10	3.14272e-09
ENSECAG00000048059	37.6423	-5.55909	2.04626e-10	3.51306e-09
ENSECAG00000053830	21.9406	2.51796	2.07705e-10	3.55944e-09
ENSECAG00000056934	68.1889	3.01482	2.26589e-10	3.84806e-09
ENSECAG00000047821	90.5214	2.50833	2.52788e-10	4.24456e-09
ENSECAG00000057169	8.66396	-2.91846	2.61731e-10	4.3843e-09
ENSECAG00000052427	17.3002	-3.12889	2.94196e-10	4.90092e-09
ENSECAG00000058040	6.26739	3.52873	3.03245e-10	5.03202e-09
ENSECAG00000044037	51.0717	-2.07221	3.10902e-10	5.15001e-09
ENSECAG00000042871	18.5623	-4.03073	3.14817e-10	5.20571e-09
ENSECAG00000053611	183.358	1.473	3.29032e-10	5.40598e-09
ENSECAG00000052005	161.92	-5.11361	3.41869e-10	5.59738e-09
ENSECAG00000049167	906.981	1.14219	3.64874e-10	5.93965e-09
ENSECAG00000051990	21.379	2.17039	3.83346e-10	6.2153e-09
ENSECAG00000055019	10.8386	3.53707	3.8842e-10	6.29035e-09
ENSECAG00000041645	25.0672	6.02326	4.15742e-10	6.6983e-09
ENSECAG00000047944	8.239	4.81972	4.27219e-10	6.85586e-09
ENSECAG00000053169	62.8461	-3.6288	4.93545e-10	7.84016e-09
ENSECAG00000044386	64.8265	1.4812	5.11952e-10	8.10523e-09
ENSECAG00000052877	10.5547	5.61175	5.14018e-10	8.13339e-09
ENSECAG00000058549	25.0122	2.12527	5.19676e-10	8.21373e-09
ENSECAG00000052587	9.96459	4.16011	5.26541e-10	8.28518e-09
ENSECAG00000039559	29.9569	2.82056	5.33739e-10	8.38911e-09
ENSECAG00000058574	82.511	-2.10928	5.66589e-10	8.84642e-09
ENSECAG00000053875	10.821	-4.49716	5.71883e-10	8.92415e-09
ENSECAG00000053587	40.7848	-2.24423	5.79099e-10	9.0239e-09
ENSECAG00000044504	162.921	2.82885	5.86548e-10	9.12781e-09
ENSECAG00000051139	26.2871	1.62688	6.34597e-10	9.79468e-09
ENSECAG00000058407	35.6194	-3.80232	6.52986e-10	1.0062e-08
ENSECAG00000047227	26.6264	1.6338	6.69209e-10	1.02952e-08
ENSECAG00000048295	103.528	1.42715	6.78879e-10	1.04326e-08
ENSECAG00000034397	14.2907	5.7415	7.79306e-10	1.18471e-08
ENSECAG00000046254	18.7168	2.31043	7.96359e-10	1.20869e-08
ENSECAG00000053578	27.4374	-3.78461	8.12131e-10	1.23064e-08
ENSECAG00000056991	31.097	2.4144	8.61896e-10	1.30048e-08
ENSECAG00000046998	110.105	-2.92932	8.68487e-10	1.30903e-08
ENSECAG00000052526	24.6068	-3.12784	9.01364e-10	1.35348e-08
ENSECAG00000053857	16.0113	-5.1729	9.02438e-10	1.35348e-08
ENSECAG00000047252	31.3522	-2.50873	9.40219e-10	1.40294e-08
ENSECAG00000044555	32.0627	2.36217	9.4585e-10	1.40911e-08
ENSECAG00000044848	23.3714	-3.17548	1.04947e-09	1.5496e-08
ENSECAG00000051123	17.0081	2.09412	1.05922e-09	1.56236e-08
ENSECAG00000049930	29.5144	2.26008	1.08796e-09	1.60224e-08
ENSECAG00000049655	31.3477	-4.61044	1.09909e-09	1.61779e-08
ENSECAG00000048700	14.6569	3.0697	1.10104e-09	1.61897e-08
ENSECAG00000044865	88.9404	0.91782	1.11173e-09	1.633e-08
ENSECAG00000052034	31.2841	-4.73363	1.1674e-09	1.70618e-08
ENSECAG00000049253	8.1791	4.49582	1.20273e-09	1.75302e-08
ENSECAG00000045808	27.3174	2.963	1.29779e-09	1.88477e-08
ENSECAG00000048890	9.52598	-2.0376	1.33188e-09	1.9313e-08
ENSECAG00000028692	303.594	1.90053	1.36137e-09	1.96598e-08
ENSECAG00000048916	9.64228	-5.14276	1.42182e-09	2.04598e-08
ENSECAG00000029750	4.48093	4.05583	1.59998e-09	2.28145e-08
ENSECAG00000047296	44.978	1.72141	1.677e-09	2.38285e-08
ENSECAG00000050145	14.7395	2.26866	1.77474e-09	2.51038e-08
ENSECAG00000043873	16.6064	-3.31075	1.84259e-09	2.59596e-08
ENSECAG00000045914	9.65502	3.13869	2.05216e-09	2.86836e-08
ENSECAG00000056869	29.7055	5.18976	2.0928e-09	2.91795e-08
ENSECAG00000051452	7.96099	2.66492	2.25826e-09	3.13782e-08
ENSECAG00000057059	38.896	2.13102	2.37255e-09	3.27569e-08
ENSECAG00000052813	3.82533	-4.5108	2.39288e-09	3.30215e-08
ENSECAG00000058629	16.7827	-3.47223	2.60033e-09	3.57274e-08
ENSECAG00000049198	6.80009	-4.43556	2.7201e-09	3.71922e-08
ENSECAG00000055996	3.21004	5.37278	2.77168e-09	3.78609e-08
ENSECAG00000048620	9.54251	2.76855	2.79249e-09	3.81267e-08
ENSECAG00000050644	19.6758	2.40833	2.79898e-09	3.81968e-08
ENSECAG00000044617	12.6254	-3.39648	2.8707e-09	3.91379e-08
ENSECAG00000059643	10.3698	5.09458	2.87302e-09	3.91506e-08
ENSECAG00000048364	8.94887	-4.80978	2.90254e-09	3.95148e-08
ENSECAG00000049997	15.6838	2.20377	3.1869e-09	4.30132e-08
ENSECAG00000038788	45.5897	-4.54371	3.19126e-09	4.30515e-08
ENSECAG00000054007	81.1341	1.33095	3.20233e-09	4.31803e-08
ENSECAG00000056249	25.8467	3.23774	3.21852e-09	4.33779e-08
ENSECAG00000059066	28.8636	1.61057	3.69472e-09	4.92327e-08
ENSECAG00000056536	78.0432	-2.89074	3.74422e-09	4.98454e-08
ENSECAG00000028383	3.11908	4.8262	3.85781e-09	5.12129e-08
ENSECAG00000056519	10.159	1.8409	4.28027e-09	5.64952e-08
ENSECAG00000044691	205.479	-2.51324	4.74093e-09	6.18045e-08
ENSECAG00000049956	9.81842	-2.43698	4.75187e-09	6.18903e-08
ENSECAG00000047723	9.08539	-2.66225	5.20587e-09	6.71538e-08
ENSECAG00000040621	23.5372	3.2659	5.29094e-09	6.81889e-08
ENSECAG00000037735	19.9793	2.15163	5.60177e-09	7.18022e-08
ENSECAG00000047796	9.05655	2.29036	5.72132e-09	7.32349e-08
ENSECAG00000057320	202.72	-2.31011	5.72909e-09	7.33012e-08
ENSECAG00000057239	3.70695	3.43794	5.79589e-09	7.40219e-08
ENSECAG00000059365	3.84078	3.065	5.84181e-09	7.45748e-08
ENSECAG00000047903	17.185	-1.48201	5.92683e-09	7.54218e-08
ENSECAG00000049834	47.3259	1.27774	5.98766e-09	7.61273e-08
ENSECAG00000054270	39.8244	-3.9196	6.00853e-09	7.63583e-08
ENSECAG00000047014	79.8089	2.94874	6.39293e-09	8.06633e-08
ENSECAG00000055194	23.6986	-3.10597	6.76148e-09	8.47316e-08
ENSECAG00000049663	150.914	1.42592	7.10502e-09	8.85809e-08
ENSECAG00000046053	17.7092	-4.18265	7.17302e-09	8.93893e-08
ENSECAG00000057133	72.4453	1.82501	7.6532e-09	9.4664e-08
ENSECAG00000032362	18.8405	3.26734	7.85571e-09	9.69568e-08
ENSECAG00000051906	85.6691	-1.53162	8.22028e-09	1.01191e-07
ENSECAG00000045420	208.483	-4.40597	8.38603e-09	1.02963e-07
ENSECAG00000059701	27.89	1.98507	8.40354e-09	1.03088e-07
ENSECAG00000047073	66.6375	2.10264	8.43485e-09	1.03428e-07
ENSECAG00000056400	15.7638	-4.0154	8.68632e-09	1.06005e-07
ENSECAG00000031864	18.734	3.3769	8.96474e-09	1.09309e-07
ENSECAG00000057926	15.4994	1.93438	9.57869e-09	1.15994e-07
ENSECAG00000055190	9.46362	2.68719	9.88762e-09	1.19176e-07
ENSECAG00000056373	362.462	-0.887691	9.89195e-09	1.19176e-07
ENSECAG00000035289	9.30587	3.35472	1.0036e-08	1.20602e-07
ENSECAG00000053220	4.9823	3.43558	1.03897e-08	1.24536e-07
ENSECAG00000047231	58.1773	1.48768	1.06268e-08	1.27107e-07
ENSECAG00000059350	86.294	-1.16327	1.06454e-08	1.27277e-07
ENSECAG00000056805	6.44016	-5.05669	1.06716e-08	1.27536e-07
ENSECAG00000056641	5.93821	3.95326	1.08751e-08	1.29693e-07
ENSECAG00000052667	85.2358	1.26748	1.10103e-08	1.3103e-07
ENSECAG00000049290	97.5347	1.67882	1.16329e-08	1.37743e-07
ENSECAG00000029938	10.9591	3.76403	1.28752e-08	1.50999e-07
ENSECAG00000056605	61.4564	2.04737	1.33318e-08	1.55966e-07
ENSECAG00000060342	9.55147	-5.38791	1.33632e-08	1.56269e-07
ENSECAG00000060189	21.2468	2.36304	1.39676e-08	1.62731e-07
ENSECAG00000039610	172.513	-3.87171	1.43973e-08	1.67255e-07
ENSECAG00000052891	93.9303	1.07739	1.51832e-08	1.7552e-07
ENSECAG00000051512	9.24923	1.89943	1.5814e-08	1.81845e-07
ENSECAG00000029438	10.5178	1.80726	1.59755e-08	1.83553e-07
ENSECAG00000045464	227.913	-2.43089	1.6179e-08	1.8574e-07
ENSECAG00000051558	63.6599	1.18285	1.63499e-08	1.8755e-07
ENSECAG00000044699	10.5524	-3.86826	1.6651e-08	1.90926e-07
ENSECAG00000050527	2.34644	4.07523	1.68863e-08	1.92998e-07
ENSECAG00000050586	134.716	-1.31249	1.81981e-08	2.06406e-07
ENSECAG00000049734	97.2492	-1.5715	1.84826e-08	2.0938e-07
ENSECAG00000050921	16.4182	-1.77907	1.90862e-08	2.15466e-07
ENSECAG00000057041	28.3326	-3.78668	1.90883e-08	2.15466e-07
ENSECAG00000047630	381.647	-0.936192	2.01812e-08	2.27246e-07
ENSECAG00000056309	472.84	-1.59632	2.141e-08	2.40139e-07
ENSECAG00000050319	66.5284	1.69714	2.17798e-08	2.43996e-07
ENSECAG00000050469	19.018	2.95781	2.19774e-08	2.45723e-07
ENSECAG00000058282	14.2809	2.95602	2.24821e-08	2.50969e-07
ENSECAG00000046326	9.12211	-4.08661	2.30119e-08	2.56275e-07
ENSECAG00000045448	21.2236	1.2124	2.33139e-08	2.59434e-07
ENSECAG00000030179	4.00234	4.32261	2.33864e-08	2.60139e-07
ENSECAG00000058403	222.251	2.10888	2.37519e-08	2.63583e-07
ENSECAG00000052231	34.3517	-1.42985	2.40598e-08	2.66686e-07
ENSECAG00000032213	279.56	2.30828	2.43634e-08	2.69629e-07
ENSECAG00000058546	15.948	2.086	2.46684e-08	2.72471e-07
ENSECAG00000057373	3.91701	5.90842	2.48657e-08	2.74435e-07
ENSECAG00000045314	261.151	-2.2776	2.49065e-08	2.74671e-07
ENSECAG00000045600	31.3866	1.86181	2.49705e-08	2.75162e-07
ENSECAG00000042596	206.312	1.35182	2.53098e-08	2.78466e-07
ENSECAG00000052740	247.356	-1.55363	2.53024e-08	2.78466e-07
ENSECAG00000058031	7.61622	2.70787	2.57671e-08	2.83388e-07
ENSECAG00000057214	15.1975	-5.07275	2.64671e-08	2.90071e-07
ENSECAG00000049680	64.131	2.87544	2.67902e-08	2.93498e-07
ENSECAG00000035115	4.18311	4.1041	2.70281e-08	2.95418e-07
ENSECAG00000057245	65.1254	1.54725	2.80716e-08	3.05877e-07
ENSECAG00000048622	22.6818	1.50016	2.90977e-08	3.16206e-07
ENSECAG00000048647	4.53362	3.44473	2.91258e-08	3.1639e-07
ENSECAG00000050342	61.4733	-2.08365	3.10818e-08	3.35318e-07
ENSECAG00000052247	82.9665	1.48161	3.31487e-08	3.55987e-07
ENSECAG00000051412	6.66181	-3.39462	3.43713e-08	3.67859e-07
ENSECAG00000043168	46.5231	-1.49653	3.48298e-08	3.71921e-07
ENSECAG00000038109	54.4009	-2.78663	3.51608e-08	3.75314e-07
ENSECAG00000053742	39.4868	2.10445	3.52245e-08	3.75853e-07
ENSECAG00000056552	7.65662	3.88457	3.54301e-08	3.7776e-07
ENSECAG00000037319	7.64816	3.13558	3.57362e-08	3.80672e-07
ENSECAG00000048747	3.88619	-4.31038	3.86234e-08	4.09338e-07
ENSECAG00000045256	7.93777	-2.75915	3.88058e-08	4.11117e-07
ENSECAG00000051319	202.104	-2.90199	4.29907e-08	4.51059e-07
ENSECAG00000050954	19.707	-3.28587	4.35012e-08	4.55908e-07
ENSECAG00000055189	17.2625	2.16603	4.37797e-08	4.58149e-07
ENSECAG00000056904	18.6684	4.33311	4.42623e-08	4.62684e-07
ENSECAG00000043617	14.7692	3.02206	4.59523e-08	4.78581e-07
ENSECAG00000052935	47.6837	2.0232	4.67781e-08	4.86644e-07
ENSECAG00000049001	19.8432	-2.24846	4.9465e-08	5.12334e-07
ENSECAG00000049787	13.3318	5.32077	5.01838e-08	5.1864e-07
ENSECAG00000049985	6.99916	-3.99891	5.02661e-08	5.193e-07
ENSECAG00000055809	5.19616	3.01294	5.1293e-08	5.28942e-07
ENSECAG00000060345	99.1022	1.78926	5.25184e-08	5.40593e-07
ENSECAG00000046392	10.4722	-4.4652	5.29284e-08	5.44615e-07
ENSECAG00000059594	8.15634	-2.71664	5.41263e-08	5.55929e-07
ENSECAG00000036593	431.525	1.92876	5.44104e-08	5.58442e-07
ENSECAG00000052149	145.663	-1.0488	5.47602e-08	5.61829e-07
ENSECAG00000059008	63.4614	-1.06172	5.49324e-08	5.63186e-07
ENSECAG00000051676	4.84974	-3.3441	5.50174e-08	5.63854e-07
ENSECAG00000048303	529.388	1.22671	5.5523e-08	5.68064e-07
ENSECAG00000047036	24.4562	-1.48904	5.59033e-08	5.71309e-07
ENSECAG00000048528	6.8323	6.70254	5.59267e-08	5.71309e-07
ENSECAG00000041015	16.781	-3.88597	5.79811e-08	5.89103e-07
ENSECAG00000047307	14.2784	3.7741	5.9734e-08	6.03875e-07
ENSECAG00000048793	14.6447	3.23854	5.98395e-08	6.04509e-07
ENSECAG00000050442	18.5738	-2.94002	6.04229e-08	6.09968e-07
ENSECAG00000056082	530.532	0.787693	6.05425e-08	6.10956e-07
ENSECAG00000054390	6.99146	4.50952	6.29694e-08	6.32513e-07
ENSECAG00000049577	140.043	1.43949	6.31803e-08	6.3418e-07
ENSECAG00000052753	5.57944	-4.07634	6.42113e-08	6.43388e-07
ENSECAG00000053934	16.4602	2.65274	6.46187e-08	6.47011e-07
ENSECAG00000059625	10.9892	-2.84758	6.51462e-08	6.51831e-07
ENSECAG00000057213	68.6254	1.77129	6.55371e-08	6.55279e-07
ENSECAG00000054157	870.483	-2.46809	6.69193e-08	6.68154e-07
ENSECAG00000056133	15.0924	2.04002	6.70525e-08	6.69247e-07
ENSECAG00000051794	65.1523	-4.8581	6.86108e-08	6.83353e-07
ENSECAG00000047542	14.0565	-1.98128	7.23828e-08	7.17133e-07
ENSECAG00000045394	74.8381	1.20603	7.2814e-08	7.20143e-07
ENSECAG00000052284	11.8705	2.21882	7.69453e-08	7.56768e-07
ENSECAG00000053279	183.791	1.75403	7.74223e-08	7.60929e-07
ENSECAG00000050513	604.957	0.623948	7.89292e-08	7.74662e-07
ENSECAG00000059083	46.0752	-1.84804	7.9314e-08	7.77899e-07
ENSECAG00000053721	349.064	1.4392	7.96478e-08	7.80902e-07
ENSECAG00000055409	33.8219	-1.7168	8.10521e-08	7.9412e-07
ENSECAG00000046660	53.109	-1.22723	8.357e-08	8.15399e-07
ENSECAG00000054635	161.256	-1.34929	8.45334e-08	8.22811e-07
ENSECAG00000056397	67.047	1.47863	8.7597e-08	8.49998e-07
ENSECAG00000043834	13.8033	-2.03131	9.47639e-08	9.13897e-07
ENSECAG00000046517	16.4832	1.99252	9.50519e-08	9.16361e-07
ENSECAG00000044464	13.2326	2.63183	9.63091e-08	9.27849e-07
ENSECAG00000058276	11.7297	1.69832	1.02505e-07	9.82519e-07
ENSECAG00000028719	65.1248	-1.67196	1.03348e-07	9.89259e-07
ENSECAG00000059600	4.54184	-4.84066	1.0341e-07	9.89521e-07
ENSECAG00000038123	11.6884	-2.11504	1.03668e-07	9.90861e-07
ENSECAG00000051358	2.52774	-3.90404	1.04136e-07	9.9478e-07
ENSECAG00000058921	13.6467	3.19693	1.06335e-07	1.01339e-06
ENSECAG00000034307	308.718	-0.907722	1.0994e-07	1.04247e-06
ENSECAG00000054436	33.3716	1.41173	1.10535e-07	1.04776e-06
ENSECAG00000057046	12.8293	-1.42054	1.10572e-07	1.04776e-06
ENSECAG00000028008	22.1986	1.73579	1.16229e-07	1.09659e-06
ENSECAG00000029770	102.089	-2.65589	1.16496e-07	1.09862e-06
ENSECAG00000045717	81.9152	-4.00816	1.16521e-07	1.09862e-06
ENSECAG00000047323	22.8179	-3.36648	1.16819e-07	1.10106e-06
ENSECAG00000054245	58.0798	2.49439	1.17929e-07	1.10967e-06
ENSECAG00000048389	6.28909	-3.65716	1.18778e-07	1.11691e-06
ENSECAG00000057409	4.15049	3.7457	1.19311e-07	1.12081e-06
ENSECAG00000053911	66.1847	1.2738	1.2087e-07	1.13432e-06
ENSECAG00000045949	23.7807	-3.2645	1.22479e-07	1.14904e-06
ENSECAG00000043955	230.526	-1.59927	1.23056e-07	1.15369e-06
ENSECAG00000055512	13.6387	5.10873	1.24954e-07	1.16955e-06
ENSECAG00000032414	7.72266	3.34144	1.25571e-07	1.17493e-06
ENSECAG00000053607	7.10252	-4.0065	1.26838e-07	1.18561e-06
ENSECAG00000053379	20.2292	1.53396	1.29418e-07	1.20614e-06
ENSECAG00000053298	71.2958	3.37183	1.36573e-07	1.26739e-06
ENSECAG00000052499	65.8869	2.90644	1.37598e-07	1.27605e-06
ENSECAG00000056929	6.44217	-4.79859	1.39267e-07	1.28942e-06
ENSECAG00000059333	8.06527	2.62574	1.394e-07	1.29024e-06
ENSECAG00000052635	196.422	1.47479	1.42059e-07	1.31099e-06
ENSECAG00000035846	10.6712	2.53621	1.46058e-07	1.34438e-06
ENSECAG00000056620	15.7769	1.8428	1.54406e-07	1.41248e-06
ENSECAG00000045570	16.0644	1.97848	1.55369e-07	1.41902e-06
ENSECAG00000055506	5.10981	2.17508	1.55372e-07	1.41902e-06
ENSECAG00000057326	6.8283	-3.14458	1.57527e-07	1.43731e-06
ENSECAG00000056165	31.1907	1.90347	1.59642e-07	1.45567e-06
ENSECAG00000050354	6.96065	-3.41684	1.62456e-07	1.47752e-06
ENSECAG00000051515	213.477	-1.00407	1.63157e-07	1.48246e-06
ENSECAG00000046036	18.9169	1.45105	1.66714e-07	1.50993e-06
ENSECAG00000056578	1750.13	0.50732	1.69844e-07	1.53554e-06
ENSECAG00000051529	60.8874	2.11594	1.78676e-07	1.60848e-06
ENSECAG00000045278	27.1967	-3.80132	1.79116e-07	1.61193e-06
ENSECAG00000059936	32.4248	-1.63003	1.80206e-07	1.61968e-06
ENSECAG00000046315	343.927	-1.1225	1.82108e-07	1.63573e-06
ENSECAG00000050681	73.8836	-2.26102	1.84819e-07	1.6585e-06
ENSECAG00000059452	9.36427	-4.54645	1.8589e-07	1.66706e-06
ENSECAG00000040083	11.0962	2.14048	1.86367e-07	1.67028e-06
ENSECAG00000049672	359.949	-1.93807	1.8841e-07	1.68645e-06
ENSECAG00000047883	106.693	1.55103	1.91658e-07	1.71335e-06
ENSECAG00000054558	5.9017	3.16977	1.92432e-07	1.71972e-06
ENSECAG00000050497	15.9223	-2.21304	1.93316e-07	1.72708e-06
ENSECAG00000050849	27.3422	2.5698	1.96051e-07	1.74765e-06
ENSECAG00000040556	73.5269	2.21806	1.97952e-07	1.76348e-06
ENSECAG00000057697	12.0312	-1.95021	2.00112e-07	1.77936e-06
ENSECAG00000053071	122.409	-3.64512	2.08188e-07	1.84305e-06
ENSECAG00000047432	3.0128	4.24451	2.25429e-07	1.9808e-06
ENSECAG00000054008	2.63395	3.55148	2.35188e-07	2.06079e-06
ENSECAG00000049749	108.479	-0.961589	2.40385e-07	2.10372e-06
ENSECAG00000050768	18.6665	3.26855	2.43139e-07	2.12388e-06
ENSECAG00000046220	5.2285	3.61452	2.47175e-07	2.15514e-06
ENSECAG00000055575	20.7021	1.61165	2.48004e-07	2.1617e-06
ENSECAG00000047027	3.53086	-3.5656	2.53559e-07	2.20536e-06
ENSECAG00000059387	35.6157	-4.53493	2.54477e-07	2.21267e-06
ENSECAG00000047109	58.0834	-1.47825	2.57367e-07	2.23436e-06
ENSECAG00000052811	4.68278	-3.22075	2.58716e-07	2.24332e-06
ENSECAG00000038147	5.39148	-3.7785	2.59505e-07	2.24878e-06
ENSECAG00000055827	34.1311	-1.38207	2.59858e-07	2.25014e-06
ENSECAG00000053465	15.2581	2.62931	2.61489e-07	2.26112e-06
ENSECAG00000045536	2.88685	3.9813	2.62254e-07	2.26705e-06
ENSECAG00000051626	124.897	-2.49462	2.62467e-07	2.26819e-06
ENSECAG00000059608	50.0358	1.31983	2.62854e-07	2.27084e-06
ENSECAG00000030608	7.66616	-2.37913	2.65484e-07	2.28936e-06
ENSECAG00000037415	18.9668	-3.17578	2.92569e-07	2.4993e-06
ENSECAG00000048559	11.9095	2.05216	3.03958e-07	2.58565e-06
ENSECAG00000051394	32.9674	-2.1133	3.0452e-07	2.58966e-06
ENSECAG00000057502	19.0225	-2.11878	3.07002e-07	2.60919e-06
ENSECAG00000048539	8.29707	3.64605	3.09464e-07	2.62775e-06
ENSECAG00000053010	19.8918	-3.25039	3.15333e-07	2.67036e-06
ENSECAG00000060202	5.98451	-3.7001	3.1799e-07	2.69045e-06
ENSECAG00000056811	29.1412	2.0136	3.27347e-07	2.75971e-06
ENSECAG00000059344	3.1932	3.0118	3.28464e-07	2.76748e-06
ENSECAG00000029611	41.9499	-1.20554	3.46763e-07	2.91038e-06
ENSECAG00000054248	4.3661	2.47322	3.50006e-07	2.93499e-06
ENSECAG00000048547	10.3356	2.14984	3.5083e-07	2.93928e-06
ENSECAG00000045812	13.8533	-2.52592	3.56246e-07	2.97848e-06
ENSECAG00000049329	4.74945	4.06011	3.61762e-07	3.02103e-06
ENSECAG00000045800	38.5549	-3.50857	3.66523e-07	3.05446e-06
ENSECAG00000044861	10.8889	2.83932	3.67037e-07	3.05785e-06
ENSECAG00000048816	14.9454	-4.01592	3.69547e-07	3.07423e-06
ENSECAG00000048591	64.2	1.36616	3.73491e-07	3.1043e-06
ENSECAG00000051159	8.0465	-3.02475	3.90924e-07	3.23021e-06
ENSECAG00000051076	22.3491	-2.92509	3.94498e-07	3.25593e-06
ENSECAG00000050649	7.36421	3.33713	3.96504e-07	3.26962e-06
ENSECAG00000045477	12.499	-2.28674	4.08578e-07	3.36037e-06
ENSECAG00000054016	173.131	2.35453	4.16353e-07	3.41736e-06
ENSECAG00000056248	43.5957	2.54638	4.18268e-07	3.43208e-06
ENSECAG00000056678	101.584	-1.42066	4.18666e-07	3.43435e-06
ENSECAG00000055230	7.76923	2.34218	4.23401e-07	3.47118e-06
ENSECAG00000044610	19.775	-3.68566	4.25161e-07	3.48258e-06
ENSECAG00000051778	11.5916	-1.67085	4.36145e-07	3.56428e-06
ENSECAG00000057295	42.9119	-1.83056	4.38862e-07	3.58338e-06
ENSECAG00000058011	68.7636	-1.28801	4.47742e-07	3.64642e-06
ENSECAG00000045967	3083.59	1.13204	4.51906e-07	3.67615e-06
ENSECAG00000057823	1125.19	-1.66942	4.51913e-07	3.67615e-06
ENSECAG00000059267	17.0281	-2.71634	4.52625e-07	3.68088e-06
ENSECAG00000060218	11.4223	-3.52157	4.59423e-07	3.73294e-06
ENSECAG00000054543	51.4984	1.45358	4.70708e-07	3.81477e-06
ENSECAG00000035401	136.447	-2.71182	5.0202e-07	4.04189e-06
ENSECAG00000047408	9.87598	-2.72136	5.02429e-07	4.0419e-06
ENSECAG00000055735	52.5499	0.997267	5.04669e-07	4.05283e-06
ENSECAG00000048081	5.7305	-5.17342	5.06727e-07	4.06589e-06
ENSECAG00000055308	11.2407	3.8318	5.10172e-07	4.09121e-06
ENSECAG00000059369	26.6656	-2.11351	5.11219e-07	4.09723e-06
ENSECAG00000057368	234.189	2.81472	5.13482e-07	4.11192e-06
ENSECAG00000050211	3.67388	3.49266	5.31764e-07	4.2456e-06
ENSECAG00000038321	6.32375	1.463	5.32739e-07	4.25049e-06
ENSECAG00000058790	12.0586	-2.27477	5.32997e-07	4.25134e-06
ENSECAG00000056800	13.6003	1.72651	5.54577e-07	4.4036e-06
ENSECAG00000046320	6.24002	-4.02859	5.59595e-07	4.43597e-06
ENSECAG00000060173	13.7352	3.42055	5.87881e-07	4.64457e-06
ENSECAG00000048241	3.93339	3.57102	5.88401e-07	4.64608e-06
ENSECAG00000056469	3.68861	5.54926	5.89517e-07	4.65229e-06
ENSECAG00000058803	3.41386	-3.86107	5.90918e-07	4.65946e-06
ENSECAG00000049045	11.566	-2.24213	5.91582e-07	4.66338e-06
ENSECAG00000041134	267.305	0.784983	5.96554e-07	4.69473e-06
ENSECAG00000047280	7.50097	2.74429	6.0086e-07	4.72468e-06
ENSECAG00000052289	62.2982	1.3958	6.02103e-07	4.73313e-06
ENSECAG00000054001	1093.68	1.17152	6.02379e-07	4.73398e-06
ENSECAG00000057345	42.4157	2.18189	6.10211e-07	4.78755e-06
ENSECAG00000060233	73.7415	-1.13699	6.13602e-07	4.81015e-06
ENSECAG00000047836	7.9854	3.40153	6.15333e-07	4.82105e-06
ENSECAG00000045964	13.0997	1.93927	6.21023e-07	4.8589e-06
ENSECAG00000059215	23.7591	-2.11325	6.58172e-07	5.13109e-06
ENSECAG00000059394	70.8953	1.91268	6.73243e-07	5.23991e-06
ENSECAG00000047886	17.4931	-1.54038	6.78682e-07	5.27935e-06
ENSECAG00000058345	1.6635	4.71123	6.80036e-07	5.28842e-06
ENSECAG00000052646	6.06659	2.25596	6.89321e-07	5.35326e-06
ENSECAG00000032008	40.1695	-1.32399	6.95539e-07	5.39711e-06
ENSECAG00000048609	4.28572	-3.47313	7.07827e-07	5.47893e-06
ENSECAG00000052069	107.839	-0.997864	7.14156e-07	5.52338e-06
ENSECAG00000048020	3.87172	3.06144	7.28862e-07	5.62788e-06
ENSECAG00000030128	54.9212	1.73985	7.29363e-07	5.63021e-06
ENSECAG00000049223	12.9986	1.9287	7.38229e-07	5.69244e-06
ENSECAG00000051475	6.98539	-2.85056	7.59671e-07	5.83074e-06
ENSECAG00000060023	146.451	1.12065	7.63733e-07	5.85244e-06
ENSECAG00000052893	4.33099	4.82466	7.67844e-07	5.8823e-06
ENSECAG00000046007	6.74983	3.24416	7.86464e-07	6.01842e-06
ENSECAG00000049865	2.36278	3.32091	7.89189e-07	6.036e-06
ENSECAG00000053448	61.2208	1.84917	7.90622e-07	6.04533e-06
ENSECAG00000046895	32.6182	2.48662	7.92254e-07	6.05453e-06
ENSECAG00000044918	7.57362	-2.38689	7.96177e-07	6.08122e-06
ENSECAG00000044197	10.1065	-3.16047	8.0866e-07	6.16824e-06
ENSECAG00000047189	263.428	0.662081	8.12298e-07	6.18964e-06
ENSECAG00000052996	21.5167	-2.3163	8.29541e-07	6.31389e-06
ENSECAG00000057790	88.497	0.959511	8.31749e-07	6.32729e-06
ENSECAG00000048413	6.0297	5.14936	8.6528e-07	6.56475e-06
ENSECAG00000046620	6.78214	-3.47254	8.70404e-07	6.59905e-06
ENSECAG00000059433	16.276	-3.04649	8.83454e-07	6.68108e-06
ENSECAG00000055630	2.7086	-3.5812	9.0465e-07	6.82494e-06
ENSECAG00000047707	274.328	-2.91964	9.20199e-07	6.93115e-06
ENSECAG00000055940	9.4882	3.84322	9.36399e-07	7.04754e-06
ENSECAG00000054429	7.72918	2.04464	9.4043e-07	7.07412e-06
ENSECAG00000044460	10.373	-3.61442	9.52361e-07	7.16005e-06
ENSECAG00000057884	13.8241	-3.55586	9.5354e-07	7.16701e-06
ENSECAG00000057976	231.043	-2.61351	9.72328e-07	7.29852e-06
ENSECAG00000050479	50.2705	-4.05369	1.00968e-06	7.56683e-06
ENSECAG00000055105	52.9223	1.06805	1.02943e-06	7.70054e-06
ENSECAG00000059166	17.2521	-2.99848	1.0917e-06	8.12983e-06
ENSECAG00000047376	421.782	1.82018	1.12571e-06	8.35449e-06
ENSECAG00000049137	28.2008	-2.80995	1.13943e-06	8.44077e-06
ENSECAG00000053991	11.3444	-2.41324	1.15247e-06	8.52843e-06
ENSECAG00000048728	52.6254	-1.0935	1.16647e-06	8.62304e-06
ENSECAG00000056485	112.457	-0.676592	1.17091e-06	8.6513e-06
ENSECAG00000056524	10.2469	-2.36211	1.19004e-06	8.78348e-06
ENSECAG00000056464	1.8111	4.28074	1.26881e-06	9.31386e-06
ENSECAG00000054039	6.35916	2.55453	1.2795e-06	9.38984e-06
ENSECAG00000034958	5.38979	-4.78564	1.28403e-06	9.42067e-06
ENSECAG00000053341	179.157	1.73803	1.28592e-06	9.42962e-06
ENSECAG00000052875	11.6236	1.96663	1.29611e-06	9.4896e-06
ENSECAG00000048119	7.12815	2.96649	1.30447e-06	9.54833e-06
ENSECAG00000045552	8.37597	5.41316	1.35539e-06	9.88265e-06
ENSECAG00000048687	587.904	-0.783421	1.36351e-06	9.93163e-06
ENSECAG00000054225	28.7959	-2.25702	1.39414e-06	1.01313e-05
ENSECAG00000055997	6.92938	3.78103	1.39386e-06	1.01313e-05
ENSECAG00000058107	2.91936	-4.1356	1.47962e-06	1.06811e-05
ENSECAG00000045885	4582.88	1.0699	1.50314e-06	1.08315e-05
ENSECAG00000047801	2.59786	5.12588	1.51526e-06	1.09049e-05
ENSECAG00000060302	6.84844	-4.05575	1.51625e-06	1.09093e-05
ENSECAG00000048329	4.25498	-2.99656	1.51919e-06	1.09249e-05
ENSECAG00000045995	6.38831	-2.52562	1.53023e-06	1.09959e-05
ENSECAG00000047618	38.719	-3.72268	1.53232e-06	1.10081e-05
ENSECAG00000044058	7.36521	-2.64783	1.53918e-06	1.10517e-05
ENSECAG00000050003	5.39054	-2.89971	1.54185e-06	1.10681e-05
ENSECAG00000045950	7.84221	3.54078	1.54452e-06	1.10845e-05
ENSECAG00000046925	5.50075	-2.83827	1.55599e-06	1.11611e-05
ENSECAG00000049049	46.7361	-3.32991	1.57318e-06	1.12759e-05
ENSECAG00000044849	95.332	1.0333	1.5791e-06	1.13068e-05
ENSECAG00000040976	5.98642	-4.01423	1.58754e-06	1.13644e-05
ENSECAG00000052437	239.239	0.880424	1.59266e-06	1.13953e-05
ENSECAG00000044267	119.334	2.05357	1.59854e-06	1.14316e-05
ENSECAG00000033726	4.43162	3.61303	1.61764e-06	1.15564e-05
ENSECAG00000046181	50.1748	0.919821	1.6201e-06	1.15711e-05
ENSECAG00000058742	4.67391	-4.34374	1.63595e-06	1.16725e-05
ENSECAG00000046953	413.826	-1.51197	1.67293e-06	1.19213e-05
ENSECAG00000056772	5.74092	-3.52896	1.68136e-06	1.19754e-05
ENSECAG00000046323	10.8426	1.96368	1.70875e-06	1.21521e-05
ENSECAG00000052930	7.30052	-3.33128	1.71124e-06	1.21667e-05
ENSECAG00000056501	18.1172	-3.81539	1.74925e-06	1.24213e-05
ENSECAG00000049353	105.453	2.36579	1.77956e-06	1.26088e-05
ENSECAG00000045134	6.3904	-2.55796	1.80386e-06	1.27579e-05
ENSECAG00000056226	24.4856	2.41858	1.81204e-06	1.28093e-05
ENSECAG00000056892	28.324	-2.69436	1.82631e-06	1.29005e-05
ENSECAG00000056801	12.3641	-1.66951	1.83271e-06	1.29328e-05
ENSECAG00000059921	13.5884	-2.3741	1.85512e-06	1.30811e-05
ENSECAG00000047192	60.3065	3.16292	1.87852e-06	1.32362e-05
ENSECAG00000056734	3.48629	-4.44149	1.88852e-06	1.33001e-05
ENSECAG00000059289	57.0714	-2.36942	1.8999e-06	1.33736e-05
ENSECAG00000049418	37.8776	-1.19297	1.90098e-06	1.33778e-05
ENSECAG00000046189	24.5862	-2.28225	1.9043e-06	1.33979e-05
ENSECAG00000042006	10.637	2.79857	1.93557e-06	1.35874e-05
ENSECAG00000058202	6.26925	-2.51599	1.94186e-06	1.36214e-05
ENSECAG00000046861	5.59198	-3.21139	1.95449e-06	1.37033e-05
ENSECAG00000054965	6.4168	2.54302	2.03628e-06	1.42661e-05
ENSECAG00000059598	5.22221	4.83135	2.10151e-06	1.46794e-05
ENSECAG00000059255	7.62071	-2.68928	2.12616e-06	1.48296e-05
ENSECAG00000053885	85.9465	1.74514	2.18569e-06	1.52106e-05
ENSECAG00000056351	50.2866	1.46319	2.18616e-06	1.52106e-05
ENSECAG00000058933	45.7807	-2.0275	2.20861e-06	1.53517e-05
ENSECAG00000055544	42.9006	1.93564	2.23305e-06	1.55063e-05
ENSECAG00000045978	120.38	-1.67935	2.2544e-06	1.56315e-05
ENSECAG00000050652	18.7886	2.23931	2.26413e-06	1.56951e-05
ENSECAG00000055271	60.94	-2.89758	2.27765e-06	1.5785e-05
ENSECAG00000039439	79.4861	-3.51925	2.28131e-06	1.58026e-05
ENSECAG00000052096	9.05481	3.10298	2.28128e-06	1.58026e-05
ENSECAG00000045585	110.94	-3.20675	2.29754e-06	1.59073e-05
ENSECAG00000044694	4.83639	3.21289	2.30333e-06	1.59359e-05
ENSECAG00000050630	7.85491	3.31292	2.33013e-06	1.61053e-05
ENSECAG00000053295	15.6839	-3.45618	2.3336e-06	1.61253e-05
ENSECAG00000045610	114.596	-0.889913	2.34679e-06	1.62007e-05
ENSECAG00000059360	4.03854	3.18424	2.36643e-06	1.63163e-05
ENSECAG00000041945	9.44014	-3.1649	2.38299e-06	1.64145e-05
ENSECAG00000047495	52.9266	-1.13913	2.4186e-06	1.66397e-05
ENSECAG00000056252	79.1978	-3.20706	2.45575e-06	1.68663e-05
ENSECAG00000046675	1.08689	3.94278	2.49279e-06	1.70917e-05
ENSECAG00000056480	54.8206	-1.26408	2.50304e-06	1.71453e-05
ENSECAG00000042866	3.44049	-4.08838	2.55914e-06	1.74873e-05
ENSECAG00000055391	11.35	1.67602	2.56645e-06	1.7533e-05
ENSECAG00000057533	15.4257	-2.31341	2.59942e-06	1.77282e-05
ENSECAG00000044680	44.3633	2.21177	2.63896e-06	1.79589e-05
ENSECAG00000059144	1759.09	-3.80985	2.69018e-06	1.82767e-05
ENSECAG00000049135	34.1787	1.00518	2.7015e-06	1.83403e-05
ENSECAG00000058613	64.782	-0.862864	2.73775e-06	1.85686e-05
ENSECAG00000051940	17.8328	2.03071	2.76728e-06	1.87554e-05
ENSECAG00000049838	31.7088	1.23599	2.77942e-06	1.88197e-05
ENSECAG00000043829	180.737	-0.654095	2.79077e-06	1.88875e-05
ENSECAG00000059929	18.8731	-1.70653	2.85004e-06	1.92563e-05
ENSECAG00000028407	3.40265	-3.61632	2.86214e-06	1.93335e-05
ENSECAG00000050038	11.1812	-2.15209	2.93614e-06	1.97908e-05
ENSECAG00000053673	8.44123	-2.05012	2.93601e-06	1.97908e-05
ENSECAG00000044508	24.1272	1.45147	2.94692e-06	1.9854e-05
ENSECAG00000047793	5.2324	-3.17479	2.99069e-06	2.01153e-05
ENSECAG00000031605	17.4148	1.78346	2.99363e-06	2.01255e-05
ENSECAG00000050709	116.529	0.736511	3.02164e-06	2.02897e-05
ENSECAG00000045580	62.1961	-1.42566	3.05397e-06	2.04825e-05
ENSECAG00000054472	13.7209	-1.72054	3.12163e-06	2.08818e-05
ENSECAG00000058429	2.5251	-3.66301	3.12953e-06	2.09247e-05
ENSECAG00000058868	48.2644	0.995318	3.20283e-06	2.13794e-05
ENSECAG00000057128	110.574	2.41037	3.24096e-06	2.16186e-05
ENSECAG00000047732	2.89881	2.95121	3.26958e-06	2.1789e-05
ENSECAG00000050475	7.81501	2.17454	3.28047e-06	2.18564e-05
ENSECAG00000002223	27.5886	-4.22897	3.38739e-06	2.25369e-05
ENSECAG00000041301	1.65653	4.42586	3.39171e-06	2.25603e-05
ENSECAG00000035535	55.2175	-3.49336	3.41819e-06	2.27151e-05
ENSECAG00000049911	3.70326	-3.43492	3.44446e-06	2.28682e-05
ENSECAG00000049828	12.617	1.76602	3.46256e-06	2.2983e-05
ENSECAG00000059685	1.92905	4.32364	3.52728e-06	2.33851e-05
ENSECAG00000046967	137	0.961538	3.53689e-06	2.34213e-05
ENSECAG00000038448	7.01972	3.17415	3.54405e-06	2.34578e-05
ENSECAG00000056041	9.40986	-2.34296	3.59466e-06	2.37594e-05
ENSECAG00000051937	4.36223	3.25372	3.62545e-06	2.39517e-05
ENSECAG00000058714	14.5868	2.33808	3.71741e-06	2.44906e-05
ENSECAG00000050230	50.1196	1.64092	3.72871e-06	2.45422e-05
ENSECAG00000041239	17.8466	3.40308	3.75642e-06	2.47073e-05
ENSECAG00000057771	2.45707	3.48446	3.7782e-06	2.48274e-05
ENSECAG00000058509	13.1344	-2.22617	3.85901e-06	2.53172e-05
ENSECAG00000054428	4.45864	-3.28089	3.87053e-06	2.53811e-05
ENSECAG00000055488	4.63459	-3.21411	3.90237e-06	2.55839e-05
ENSECAG00000052337	6.20322	-2.54876	4.02349e-06	2.62849e-05
ENSECAG00000057942	48.1764	1.08023	4.05783e-06	2.6462e-05
ENSECAG00000046260	543.131	-2.88085	4.06417e-06	2.64911e-05
ENSECAG00000052776	7.38296	1.40506	4.11095e-06	2.67837e-05
ENSECAG00000056686	20.2733	3.19769	4.13168e-06	2.68878e-05
ENSECAG00000051836	5.09365	-3.52346	4.3201e-06	2.79916e-05
ENSECAG00000058723	15.0928	-1.38909	4.35667e-06	2.82026e-05
ENSECAG00000038504	4.40419	-3.67034	4.38519e-06	2.83678e-05
ENSECAG00000055856	7.36003	2.55981	4.47819e-06	2.89342e-05
ENSECAG00000043140	33.4243	1.55502	4.60342e-06	2.96236e-05
ENSECAG00000002523	49.6661	-2.49575	4.68249e-06	3.00914e-05
ENSECAG00000030748	6.0299	-2.12167	4.77354e-06	3.06485e-05
ENSECAG00000060333	133.344	1.81216	4.77669e-06	3.06549e-05
ENSECAG00000054205	78.8226	-1.73958	4.8061e-06	3.08183e-05
ENSECAG00000056482	5.92727	-3.77933	4.82596e-06	3.09137e-05
ENSECAG00000034447	26.0026	1.87508	4.88124e-06	3.12267e-05
ENSECAG00000028231	580.86	0.940697	4.90272e-06	3.13499e-05
ENSECAG00000053078	32.0605	2.23606	4.96479e-06	3.16657e-05
ENSECAG00000053364	181.259	0.981058	4.96555e-06	3.16657e-05
ENSECAG00000046550	23.0274	-3.19679	4.975e-06	3.17117e-05
ENSECAG00000052929	5.21364	2.03931	4.98182e-06	3.17409e-05
ENSECAG00000057318	8.50256	-2.10266	4.99911e-06	3.18439e-05
ENSECAG00000055171	64.2484	1.35066	5.07093e-06	3.22505e-05
ENSECAG00000044299	41.9163	-2.0592	5.08415e-06	3.232e-05
ENSECAG00000053122	3.14155	3.5686	5.16351e-06	3.27586e-05
ENSECAG00000055235	14.9779	-2.63504	5.20808e-06	3.30039e-05
ENSECAG00000049085	147.78	1.32643	5.21212e-06	3.30148e-05
ENSECAG00000058821	17.0809	-3.19964	5.22269e-06	3.30595e-05
ENSECAG00000059896	4.98095	2.46171	5.46159e-06	3.44406e-05
ENSECAG00000048394	12.3423	1.95894	5.53447e-06	3.48769e-05
ENSECAG00000044850	11.0203	-2.72368	5.54256e-06	3.49201e-05
ENSECAG00000056872	3.99451	-4.60184	5.54387e-06	3.49206e-05
ENSECAG00000044695	2.42872	-3.59504	5.56202e-06	3.50115e-05
ENSECAG00000048379	40.2367	2.12657	5.62879e-06	3.53688e-05
ENSECAG00000055883	4.30018	5.41171	5.6544e-06	3.55139e-05
ENSECAG00000035377	2.03797	3.91359	5.69911e-06	3.57709e-05
ENSECAG00000050892	4.69331	-2.7236	5.70654e-06	3.58096e-05
ENSECAG00000055385	2.97754	-3.3504	5.764e-06	3.61461e-05
ENSECAG00000056495	5.81793	-2.53373	5.96989e-06	3.73131e-05
ENSECAG00000044689	13.1572	-3.1722	5.98682e-06	3.73709e-05
ENSECAG00000011771	6.81615	-4.38574	6.01766e-06	3.75381e-05
ENSECAG00000044999	12.4309	-1.69447	6.06609e-06	3.78105e-05
ENSECAG00000045836	218.836	-0.64659	6.11589e-06	3.80909e-05
ENSECAG00000054465	17.1609	1.73753	6.1154e-06	3.80909e-05
ENSECAG00000029056	4.01268	3.89301	6.27372e-06	3.89839e-05
ENSECAG00000047884	6.68227	-1.71594	6.28436e-06	3.90284e-05
ENSECAG00000044017	1.46358	3.49148	6.33865e-06	3.93138e-05
ENSECAG00000051111	7.48602	2.34301	6.37609e-06	3.95114e-05
ENSECAG00000055455	22.6427	-1.21431	6.38262e-06	3.95431e-05
ENSECAG00000059170	20.75	-2.5614	6.6259e-06	4.09696e-05
ENSECAG00000056368	27.9448	-2.45066	6.62752e-06	4.09707e-05
ENSECAG00000048340	6.4353	-2.45623	6.75968e-06	4.16965e-05
ENSECAG00000058534	7.11715	-3.08261	6.76147e-06	4.16984e-05
ENSECAG00000054060	75.433	-2.72607	7.10061e-06	4.36092e-05
ENSECAG00000049646	3.12158	-4.22758	7.12954e-06	4.37774e-05
ENSECAG00000059280	15.982	-2.87479	7.15338e-06	4.39047e-05
ENSECAG00000060269	10.9176	1.40159	7.15794e-06	4.39232e-05
ENSECAG00000058655	175.4	1.12892	7.22392e-06	4.428e-05
ENSECAG00000047919	10.2859	2.52609	7.41417e-06	4.53675e-05
ENSECAG00000047738	74.8924	-3.022	7.45102e-06	4.55535e-05
ENSECAG00000056263	9.35452	-2.23724	7.45777e-06	4.55751e-05
ENSECAG00000059256	27.8436	-1.53407	7.73425e-06	4.69905e-05
ENSECAG00000036498	6.80514	1.56199	7.79082e-06	4.7324e-05
ENSECAG00000059542	3.13546	4.6357	7.93984e-06	4.81362e-05
ENSECAG00000055452	27.2219	1.07877	7.98485e-06	4.83779e-05
ENSECAG00000043870	127.131	-3.91288	7.99882e-06	4.84418e-05
ENSECAG00000058455	5.58507	3.72474	8.06988e-06	4.88408e-05
ENSECAG00000054843	81.0821	-2.94169	8.11369e-06	4.90743e-05
ENSECAG00000047267	5.47954	-2.68968	8.13616e-06	4.91682e-05
ENSECAG00000051959	150.52	-1.12302	8.27211e-06	4.99044e-05
ENSECAG00000038542	3.92403	4.36254	8.37081e-06	5.04353e-05
ENSECAG00000036630	10.4063	-2.64834	8.46606e-06	5.09658e-05
ENSECAG00000046329	11.2054	-3.73887	8.51552e-06	5.12199e-05
ENSECAG00000049817	15.0391	-2.58518	8.57124e-06	5.15222e-05
ENSECAG00000050560	498.536	0.534589	8.6187e-06	5.17745e-05
ENSECAG00000059589	4.63582	3.37681	8.634e-06	5.18553e-05
ENSECAG00000045918	1.90648	3.55803	8.64393e-06	5.19039e-05
ENSECAG00000044440	4.19787	-2.87311	8.70186e-06	5.21742e-05
ENSECAG00000048167	664.909	-2.86139	9.08666e-06	5.42514e-05
ENSECAG00000055058	23.5657	1.81442	9.15084e-06	5.45884e-05
ENSECAG00000047804	4.349	-2.60218	9.21823e-06	5.49672e-05
ENSECAG00000048698	7.86177	2.57699	9.33065e-06	5.55556e-05
ENSECAG00000045548	13.2521	-3.18529	9.44828e-06	5.61731e-05
ENSECAG00000047541	76.8845	-0.799816	9.59029e-06	5.69337e-05
ENSECAG00000055023	1475.57	-3.93214	9.68114e-06	5.74128e-05
ENSECAG00000047368	5.4206	-2.05286	9.78303e-06	5.79683e-05
ENSECAG00000050895	15.1424	1.99383	9.97773e-06	5.89491e-05
ENSECAG00000050594	2.70772	-3.58244	1.00444e-05	5.93184e-05
ENSECAG00000033026	88.9129	-1.65483	1.00868e-05	5.95066e-05
ENSECAG00000056982	1.93114	3.86336	1.01527e-05	5.97953e-05
ENSECAG00000047415	13.461	1.78927	1.07013e-05	6.27129e-05
ENSECAG00000047381	2.57763	-3.69188	1.07893e-05	6.32022e-05
ENSECAG00000050703	3.52434	-2.85843	1.11003e-05	6.47696e-05
ENSECAG00000052292	3.06516	3.95174	1.12973e-05	6.58647e-05
ENSECAG00000058990	1.60603	3.06167	1.14073e-05	6.64508e-05
ENSECAG00000050283	76.0788	-0.818228	1.15434e-05	6.71606e-05
ENSECAG00000059730	2.6422	2.82362	1.16586e-05	6.7761e-05
ENSECAG00000055988	98.8583	1.04818	1.1672e-05	6.78253e-05
ENSECAG00000059823	17.8345	-3.38602	1.16934e-05	6.79355e-05
ENSECAG00000050023	5.40947	-3.36271	1.16975e-05	6.79454e-05
ENSECAG00000054619	27.7289	-2.29115	1.18835e-05	6.89124e-05
ENSECAG00000056789	660.812	0.538333	1.19871e-05	6.94135e-05
ENSECAG00000052904	1.39461	3.46853	1.20019e-05	6.94788e-05
ENSECAG00000049514	15.9319	3.11107	1.20243e-05	6.95862e-05
ENSECAG00000028821	4.38159	4.47161	1.21105e-05	7.00135e-05
ENSECAG00000043433	5.60888	-3.27119	1.23137e-05	7.11422e-05
ENSECAG00000050006	181.717	-0.798623	1.23183e-05	7.11422e-05
ENSECAG00000054706	9.96784	1.52979	1.24187e-05	7.16638e-05
ENSECAG00000056025	9.28209	-1.71368	1.24578e-05	7.18449e-05
ENSECAG00000048998	4.93289	3.11778	1.26305e-05	7.2737e-05
ENSECAG00000055966	3.70795	-2.35943	1.26574e-05	7.28328e-05
ENSECAG00000046912	51.2943	1.58243	1.27608e-05	7.3398e-05
ENSECAG00000029529	31.478	-2.16739	1.2945e-05	7.4358e-05
ENSECAG00000050982	17.2601	1.59717	1.31077e-05	7.51946e-05
ENSECAG00000044114	10.1852	-2.28053	1.31152e-05	7.52222e-05
ENSECAG00000027884	3.35373	-3.32543	1.3479e-05	7.70584e-05
ENSECAG00000056095	93.6954	0.825518	1.36543e-05	7.79818e-05
ENSECAG00000044284	97.5931	-1.82537	1.37054e-05	7.82425e-05
ENSECAG00000052838	347.008	1.06248	1.38447e-05	7.90056e-05
ENSECAG00000048317	2.711	2.83755	1.3864e-05	7.90976e-05
ENSECAG00000051685	5.49019	1.71635	1.39268e-05	7.93938e-05
ENSECAG00000042387	8.99285	1.45072	1.41053e-05	8.02819e-05
ENSECAG00000058589	2.43157	2.49625	1.41491e-05	8.04343e-05
ENSECAG00000049417	3.96051	2.51847	1.41553e-05	8.04534e-05
ENSECAG00000053810	3.50728	3.81482	1.41791e-05	8.05724e-05
ENSECAG00000057466	12.7297	-2.85815	1.42714e-05	8.10645e-05
ENSECAG00000056301	30.5758	-1.92551	1.4293e-05	8.11542e-05
ENSECAG00000055835	7.32231	-3.47747	1.43222e-05	8.12547e-05
ENSECAG00000057467	121.865	1.00915	1.44339e-05	8.18232e-05
ENSECAG00000057499	338.787	-0.998559	1.4433e-05	8.18232e-05
ENSECAG00000051514	3.26053	3.14275	1.45187e-05	8.22873e-05
ENSECAG00000028754	12.5234	-1.63767	1.45463e-05	8.24108e-05
ENSECAG00000058325	25.4358	0.962993	1.49685e-05	8.46321e-05
ENSECAG00000045119	6.2245	1.74229	1.53777e-05	8.66695e-05
ENSECAG00000044487	9.04941	-2.3543	1.55322e-05	8.7438e-05
ENSECAG00000046676	4.01079	2.07847	1.55854e-05	8.76824e-05
ENSECAG00000059045	3.87543	4.75765	1.56007e-05	8.77163e-05
ENSECAG00000058540	11.9275	-2.33319	1.56439e-05	8.79418e-05
ENSECAG00000050027	16.3688	-2.26043	1.57169e-05	8.83172e-05
ENSECAG00000046908	15.8786	1.46755	1.5747e-05	8.84683e-05
ENSECAG00000050868	664.965	2.02066	1.58597e-05	8.9013e-05
ENSECAG00000049334	5.07991	2.0283	1.60746e-05	9.00765e-05
ENSECAG00000051469	4.57976	2.95052	1.60841e-05	9.01117e-05
ENSECAG00000059744	24.8586	-2.8628	1.63e-05	9.11226e-05
ENSECAG00000047343	222.733	0.579525	1.6475e-05	9.20099e-05
ENSECAG00000054885	24.8164	-0.90228	1.66856e-05	9.30023e-05
ENSECAG00000050420	15.4656	1.8124	1.69887e-05	9.45244e-05
ENSECAG00000048055	3.94805	-4.60416	1.70395e-05	9.47512e-05
ENSECAG00000046334	535.716	-0.441485	1.72906e-05	9.59775e-05
ENSECAG00000055857	31.0981	1.78915	1.73621e-05	9.62988e-05
ENSECAG00000031841	15.4042	-2.07091	1.79137e-05	9.90763e-05
ENSECAG00000048032	4.54016	3.33083	1.79154e-05	9.90763e-05
ENSECAG00000051022	6.58137	-2.57402	1.79431e-05	9.92098e-05
ENSECAG00000054442	3.14495	-3.51553	1.88017e-05	0.000103251
ENSECAG00000045272	10.9492	1.51804	1.90607e-05	0.000104511
ENSECAG00000046030	33.1542	2.22416	1.9288e-05	0.000105572
ENSECAG00000044228	7.519	1.57758	1.94085e-05	0.000106171
ENSECAG00000049080	15.1504	-2.43248	1.9923e-05	0.000108838
ENSECAG00000043645	1.69642	-3.27971	1.99921e-05	0.000109194
ENSECAG00000052038	27.6737	-2.95972	2.01834e-05	0.000110111
ENSECAG00000047712	26.4577	-1.8352	2.02229e-05	0.000110305
ENSECAG00000053156	11.1241	1.97098	2.05145e-05	0.000111754
ENSECAG00000050932	3.45459	3.98895	2.05992e-05	0.000112163
ENSECAG00000053039	8.33462	3.18979	2.08045e-05	0.000113216
ENSECAG00000044471	2.30593	3.36981	2.08411e-05	0.000113371
ENSECAG00000045417	5.11006	-2.6786	2.09501e-05	0.000113898
ENSECAG00000058600	10.0645	-2.69058	2.09979e-05	0.000114114
ENSECAG00000033187	5.0064	2.8361	2.13639e-05	0.000115867
ENSECAG00000049359	2.98666	-3.6432	2.13695e-05	0.000115867
ENSECAG00000057652	247.222	-0.70279	2.14715e-05	0.00011633
ENSECAG00000059172	25.7378	-1.82099	2.15245e-05	0.000116595
ENSECAG00000043862	2.65085	-3.16082	2.16514e-05	0.000117215
ENSECAG00000048876	5.6153	-1.75722	2.19077e-05	0.000118467
ENSECAG00000047382	2.43295	2.62505	2.20062e-05	0.000118908
ENSECAG00000050881	14.5849	2.17209	2.22285e-05	0.000119995
ENSECAG00000050143	102.34	0.807021	2.22611e-05	0.00012012
ENSECAG00000043864	34.3366	-1.22145	2.2446e-05	0.000121053
ENSECAG00000033419	421.736	-0.615254	2.25333e-05	0.000121478
ENSECAG00000055198	3.82119	-2.55324	2.26724e-05	0.000122134
ENSECAG00000044761	2.04666	-3.6706	2.29698e-05	0.000123619
ENSECAG00000056670	2.26774	-3.27883	2.32483e-05	0.000124963
ENSECAG00000058674	225.044	1.12516	2.33906e-05	0.00012562
ENSECAG00000051895	12.5942	1.57362	2.35294e-05	0.00012627
ENSECAG00000047859	41.5592	1.73324	2.3658e-05	0.000126884
ENSECAG00000049467	1607.64	0.782139	2.43969e-05	0.000130504
ENSECAG00000050920	3.18719	-3.5534	2.45891e-05	0.000131483
ENSECAG00000050269	3.29517	4.29972	2.46761e-05	0.000131848
ENSECAG00000058982	59.6465	1.28117	2.46909e-05	0.000131903
ENSECAG00000055894	4.06557	3.04457	2.59581e-05	0.000138176
ENSECAG00000046304	216.665	-1.76556	2.65147e-05	0.000140609
ENSECAG00000054004	11.3112	2.67311	2.66998e-05	0.000141485
ENSECAG00000052084	2.92197	-2.57946	2.67922e-05	0.000141921
ENSECAG00000052898	33.3296	-2.62715	2.68646e-05	0.000142251
ENSECAG00000042277	3.10565	2.49665	2.69178e-05	0.00014248
ENSECAG00000045851	2.19771	-3.18935	2.69838e-05	0.000142776
ENSECAG00000011308	183.425	-2.68873	2.70034e-05	0.000142853
ENSECAG00000043877	7.80576	2.68502	2.7605e-05	0.000145763
ENSECAG00000058109	47.6459	0.928987	2.76049e-05	0.000145763
ENSECAG00000057764	4.7645	-3.04869	2.76411e-05	0.000145926
ENSECAG00000050937	8.37536	1.26563	2.76757e-05	0.000146081
ENSECAG00000052763	366.034	-2.87977	2.78111e-05	0.000146741
ENSECAG00000049692	7.05413	-2.06767	2.87543e-05	0.000151407
ENSECAG00000050304	19.541	-0.956334	2.90333e-05	0.000152763
ENSECAG00000050519	504.48	0.633148	2.907e-05	0.000152927
ENSECAG00000046900	2.46922	3.38132	2.97042e-05	0.000155771
ENSECAG00000033591	53.3515	-2.10441	2.97386e-05	0.000155922
ENSECAG00000048455	169.218	1.62207	3.02838e-05	0.000158516
ENSECAG00000057415	13.427	1.37131	3.04088e-05	0.000159082
ENSECAG00000049224	15.1297	2.00982	3.18623e-05	0.000166225
ENSECAG00000052737	4.21609	-2.88343	3.29487e-05	0.000171292
ENSECAG00000056804	11.8924	-2.08747	3.37067e-05	0.000174911
ENSECAG00000037936	17.8838	-2.4812	3.41179e-05	0.000176785
ENSECAG00000039631	2.89233	3.82009	3.43034e-05	0.000177486
ENSECAG00000051978	9.4666	1.75375	3.4495e-05	0.000178412
ENSECAG00000050589	11.3778	-1.50201	3.45076e-05	0.000178445
ENSECAG00000050067	243.661	-0.831248	3.46969e-05	0.000179227
ENSECAG00000034392	4.36661	-4.5039	3.47406e-05	0.00017942
ENSECAG00000056874	3.81573	3.21521	3.48192e-05	0.000179793
ENSECAG00000044548	43.4206	-1.96018	3.48721e-05	0.000180001
ENSECAG00000032431	6.63456	3.82111	3.49925e-05	0.000180589
ENSECAG00000059524	12.1026	-2.86816	3.52463e-05	0.000181799
ENSECAG00000054297	47.7785	1.62383	3.54473e-05	0.00018277
ENSECAG00000052290	729.883	-3.62657	3.568e-05	0.000183835
ENSECAG00000047074	49.9561	-0.703678	3.62812e-05	0.000186593
ENSECAG00000046494	5.86997	-3.63169	3.63493e-05	0.000186875
ENSECAG00000055629	11.7984	2.0489	3.64394e-05	0.000187236
ENSECAG00000055887	58.1699	1.50431	3.67961e-05	0.000188882
ENSECAG00000059205	150.555	-1.65352	3.71715e-05	0.000190549
ENSECAG00000052450	51.1376	0.71539	3.73172e-05	0.000191225
ENSECAG00000049826	6.04808	-2.77656	3.77916e-05	0.000193411
ENSECAG00000039517	19.5686	-1.44829	3.80249e-05	0.000194499
ENSECAG00000058446	5.42589	1.84294	3.83075e-05	0.000195783
ENSECAG00000051204	8.37836	1.35166	3.8461e-05	0.000196414
ENSECAG00000060131	3.65026	5.61812	3.85782e-05	0.000196973
ENSECAG00000055476	10.3112	3.11978	3.86162e-05	0.000197132
ENSECAG00000028387	4.06127	-2.74753	3.91097e-05	0.000199466
ENSECAG00000059332	79.168	-1.09635	3.92158e-05	0.00019994
ENSECAG00000045941	510.78	-0.97499	4.03466e-05	0.000205261
ENSECAG00000048589	7.43966	-2.15595	4.03636e-05	0.00020531
ENSECAG00000040379	9.14656	1.71536	4.0406e-05	0.000205489
ENSECAG00000060334	18.4675	-2.03066	4.04272e-05	0.00020556
ENSECAG00000044476	12.8837	3.87731	4.07956e-05	0.00020721
ENSECAG00000057265	21.6065	1.14855	4.09966e-05	0.000208081
ENSECAG00000046607	6.99722	-2.54835	4.12168e-05	0.000209086
ENSECAG00000043529	11.4975	-2.40409	4.12993e-05	0.000209392
ENSECAG00000049052	5.47238	-3.19295	4.1481e-05	0.0002102
ENSECAG00000041589	20.7458	-2.39551	4.15975e-05	0.00021064
ENSECAG00000029419	14.0591	1.69135	4.1786e-05	0.000211518
ENSECAG00000057294	5.85384	1.79287	4.18649e-05	0.000211842
ENSECAG00000053377	6.3293	-1.70694	4.28593e-05	0.000216334
ENSECAG00000055930	67.7709	1.41353	4.28598e-05	0.000216334
ENSECAG00000058948	5.63404	2.13208	4.32139e-05	0.000218044
ENSECAG00000051431	18.7516	2.51847	4.32847e-05	0.000218362
ENSECAG00000052934	32.2248	-2.7396	4.34025e-05	0.000218917
ENSECAG00000048758	22.0605	-1.44894	4.34268e-05	0.000219
ENSECAG00000044075	17.3938	1.25104	4.3463e-05	0.000219144
ENSECAG00000059605	44.5862	1.27157	4.34883e-05	0.000219233
ENSECAG00000050034	6.21976	3.28206	4.40519e-05	0.000221678
ENSECAG00000052390	13.5561	-1.64082	4.42617e-05	0.000222655
ENSECAG00000057982	1.51844	3.0526	4.47184e-05	0.000224752
ENSECAG00000053734	75.2169	0.957512	4.49881e-05	0.000225947
ENSECAG00000049562	16.5888	-1.81225	4.55694e-05	0.000228664
ENSECAG00000047212	4.32418	2.15741	4.65127e-05	0.000232819
ENSECAG00000050279	15.9139	-1.59442	4.65015e-05	0.000232819
ENSECAG00000034963	17.1943	-2.79852	4.65896e-05	0.000233121
ENSECAG00000037540	2.9026	2.51252	4.69544e-05	0.000234822
ENSECAG00000047394	5.29305	-2.67973	4.76579e-05	0.000237877
ENSECAG00000043909	9.39014	-1.94921	4.79616e-05	0.000239084
ENSECAG00000059578	19.6817	-1.03947	4.83356e-05	0.000240747
ENSECAG00000053767	18.5029	-2.06655	4.85968e-05	0.000241838
ENSECAG00000051961	2.98287	5.49824	4.86742e-05	0.000242181
ENSECAG00000054493	4.90903	1.86553	4.89286e-05	0.000243328
ENSECAG00000049031	3.37447	-3.07435	4.92276e-05	0.000244504
ENSECAG00000031657	3.87379	-2.72445	4.94193e-05	0.000245198
ENSECAG00000048296	5.78199	-2.41766	4.97357e-05	0.000246335
ENSECAG00000050007	17.9811	-1.74749	5.02992e-05	0.000248864
ENSECAG00000051127	9.60988	-3.17666	5.08854e-05	0.000251501
ENSECAG00000047703	5.72033	-1.79461	5.17827e-05	0.000255623
ENSECAG00000057034	2.26816	2.65197	5.24189e-05	0.000258267
ENSECAG00000052626	135.92	-1.15877	5.25737e-05	0.000258895
ENSECAG00000041062	5.26789	-3.2578	5.28916e-05	0.000260279
ENSECAG00000055643	8.44811	-2.01382	5.31426e-05	0.000261378
ENSECAG00000059031	1.64161	4.39494	5.3375e-05	0.000262338
ENSECAG00000057512	6.42985	-2.93341	5.39851e-05	0.000265107
ENSECAG00000030268	2.01031	-3.36114	5.40575e-05	0.000265416
ENSECAG00000028292	48.4426	1.483	5.4347e-05	0.000266606
ENSECAG00000052907	1.84579	-3.14339	5.43876e-05	0.000266759
ENSECAG00000051454	123.465	0.734713	5.44458e-05	0.000266952
ENSECAG00000052087	362.23	-1.03428	5.45549e-05	0.00026744
ENSECAG00000053519	2.20029	-2.95448	5.46322e-05	0.00026768
ENSECAG00000049768	8.3721	-3.09951	5.52726e-05	0.00027063
ENSECAG00000054864	7.1578	1.52447	5.54617e-05	0.000271415
ENSECAG00000051141	66.5303	-1.11251	5.60205e-05	0.00027396
ENSECAG00000059461	5.28837	3.21805	5.71769e-05	0.00027918
ENSECAG00000042556	2.857	5.11986	5.72413e-05	0.000279447
ENSECAG00000054074	16.3263	-1.9886	5.7834e-05	0.000282048
ENSECAG00000043089	2.61981	2.98917	5.78601e-05	0.000282127
ENSECAG00000053159	19.657	-0.945171	5.80786e-05	0.000282899
ENSECAG00000058897	59.0581	-1.3603	5.93867e-05	0.000288451
ENSECAG00000055340	12.8036	-2.30423	5.94188e-05	0.000288533
ENSECAG00000058617	7.75895	4.19015	5.9437e-05	0.000288571
ENSECAG00000055588	7.00505	-2.75015	6.0073e-05	0.000291309
ENSECAG00000058359	26.0941	1.41785	6.06216e-05	0.000293768
ENSECAG00000044157	96.8938	0.91479	6.10771e-05	0.000295722
ENSECAG00000049183	3.22547	-3.70046	6.12482e-05	0.000296411
ENSECAG00000051595	4.91582	2.67129	6.22039e-05	0.000300356
ENSECAG00000045421	48.1642	1.10217	6.25336e-05	0.000301535
ENSECAG00000055322	1.67648	2.49643	6.30267e-05	0.000303653
ENSECAG00000059502	3.84692	-3.12667	6.32019e-05	0.000304342
ENSECAG00000045269	13.9054	-1.8836	6.36425e-05	0.000306099
ENSECAG00000044362	11.1377	1.26166	6.3765e-05	0.000306634
ENSECAG00000048623	33.6938	-2.91752	6.38376e-05	0.000306881
ENSECAG00000045951	241.309	-3.31034	6.39259e-05	0.000307231
ENSECAG00000051458	2.04596	4.47872	6.44806e-05	0.000309498
ENSECAG00000059495	3.28155	2.47587	6.48457e-05	0.000311092
ENSECAG00000059036	29.785	1.61299	6.59875e-05	0.000316248
ENSECAG00000051193	9.83963	-2.14054	6.61501e-05	0.00031692
ENSECAG00000053597	19.4772	-2.91672	6.73384e-05	0.000322121
ENSECAG00000052781	2.64205	2.76947	6.74898e-05	0.000322737
ENSECAG00000033105	10.7023	2.49307	6.78301e-05	0.0003242
ENSECAG00000045075	5.47311	-2.48236	6.8946e-05	0.000329199
ENSECAG00000056694	2.83755	2.14086	6.90733e-05	0.000329695
ENSECAG00000058094	13.5445	-2.08122	6.91692e-05	0.000330042
ENSECAG00000049742	7.98931	-1.5635	6.93103e-05	0.000330548
ENSECAG00000054766	7.16026	-2.12673	6.94247e-05	0.000330935
ENSECAG00000059797	4.97116	-3.90345	6.94265e-05	0.000330935
ENSECAG00000058006	8.10391	-2.28239	6.96223e-05	0.000331715
ENSECAG00000049235	1100.45	0.731621	6.97493e-05	0.000332138
ENSECAG00000050643	1.30062	-3.16748	6.98204e-05	0.00033242
ENSECAG00000054516	4.24506	-2.09662	7.00989e-05	0.000333577
ENSECAG00000049428	8.66331	1.53894	7.06534e-05	0.00033582
ENSECAG00000057016	40.2126	0.852102	7.18786e-05	0.000341242
ENSECAG00000050190	5.6905	-2.13149	7.20478e-05	0.000341931
ENSECAG00000056127	209.305	-0.906737	7.29342e-05	0.000345558
ENSECAG00000057024	7.27257	-1.78523	7.36647e-05	0.000348668
ENSECAG00000050163	111.675	-2.8878	7.37942e-05	0.000349157
ENSECAG00000029103	3.08163	-2.73129	7.40895e-05	0.000350385
ENSECAG00000050883	14.3538	2.58807	7.44852e-05	0.00035208
ENSECAG00000057797	2.92741	2.22966	7.60526e-05	0.000358949
ENSECAG00000057305	18.9206	2.09315	7.61772e-05	0.000359458
ENSECAG00000040130	14.4815	-2.27624	7.68063e-05	0.000362023
ENSECAG00000059330	2.89026	-2.75545	7.68675e-05	0.000362231
ENSECAG00000060322	145.498	-1.27024	7.68761e-05	0.000362231
ENSECAG00000046004	2.12573	3.61911	7.75935e-05	0.000365125
ENSECAG00000058253	7.38885	-2.57634	7.75895e-05	0.000365125
ENSECAG00000030389	2.73823	2.51348	7.7758e-05	0.000365777
ENSECAG00000053631	12.2394	-1.78967	7.82107e-05	0.000367723
ENSECAG00000058449	2.45976	-3.35328	7.92013e-05	0.000372071
ENSECAG00000047055	1.40842	-3.39614	7.96558e-05	0.000373772
ENSECAG00000049972	8.73829	-2.67244	7.99692e-05	0.000375056
ENSECAG00000054367	6.27912	-3.68061	8.03397e-05	0.000376543
ENSECAG00000050779	2.55589	4.58746	8.09254e-05	0.000378724
ENSECAG00000047238	2.63907	-3.27492	8.12388e-05	0.000379813
ENSECAG00000038782	5.56831	-3.66667	8.16681e-05	0.000381445
ENSECAG00000058887	7.39552	-2.18065	8.28249e-05	0.000386207
ENSECAG00000054239	8.1612	1.3281	8.30851e-05	0.000387356
ENSECAG00000029001	4.2277	-2.81711	8.34999e-05	0.000389048
ENSECAG00000046753	17.1767	-2.57813	8.39579e-05	0.000390909
ENSECAG00000047595	29.0309	0.816287	8.44119e-05	0.000392829
ENSECAG00000048536	253.213	-0.724976	8.45348e-05	0.000393113
ENSECAG00000050759	11.2051	1.63669	8.45321e-05	0.000393113
ENSECAG00000054369	67.7831	1.51978	8.45364e-05	0.000393113
ENSECAG00000056317	3.78285	1.95726	8.52864e-05	0.000396377
ENSECAG00000055306	7.33538	-2.17898	8.61704e-05	0.000400091
ENSECAG00000055913	3.41229	-3.04554	8.63749e-05	0.000400909
ENSECAG00000052323	17.6232	-1.71139	8.65723e-05	0.000401759
ENSECAG00000045014	28.4637	1.2154	8.67072e-05	0.000402319
ENSECAG00000056868	1.64655	3.08316	8.74529e-05	0.000405228
ENSECAG00000040468	14.8547	3.00567	8.77186e-05	0.000406013
ENSECAG00000053755	12.7367	2.74357	8.78838e-05	0.000406711
ENSECAG00000057251	2.39398	-2.82617	8.80724e-05	0.000407517
ENSECAG00000041027	2.97883	3.76258	8.83632e-05	0.000408662
ENSECAG00000059230	1663.5	-0.760705	8.86173e-05	0.000409703
ENSECAG00000030012	8.01844	-2.94782	8.95107e-05	0.000413428
ENSECAG00000055218	2.25837	-2.68374	8.96367e-05	0.000413875
ENSECAG00000058697	6.32491	2.62732	8.99862e-05	0.00041542
ENSECAG00000053069	12.0618	3.58746	9.12646e-05	0.000420635
ENSECAG00000056002	7.2489	2.58488	9.15977e-05	0.000422102
ENSECAG00000058293	4.71114	1.99286	9.1826e-05	0.000423085
ENSECAG00000053320	3.64136	-2.08626	9.32624e-05	0.000429074
ENSECAG00000051518	26.0445	-1.23213	9.38706e-05	0.000431661
ENSECAG00000055919	3.20385	3.82101	9.42002e-05	0.000433036
ENSECAG00000050975	501.754	0.759294	9.43713e-05	0.000433682
ENSECAG00000051695	4.96436	2.47216	9.50198e-05	0.000436095
ENSECAG00000043842	4.40412	-2.07363	9.53868e-05	0.000437624
ENSECAG00000060056	14.3876	-2.24681	9.53994e-05	0.000437624
ENSECAG00000049621	66.8708	-2.86126	9.55331e-05	0.000438064
ENSECAG00000055608	2.15238	2.8849	9.56229e-05	0.000438365
ENSECAG00000043819	37.7765	-2.09589	9.59468e-05	0.000439707
ENSECAG00000050106	3.48943	-2.57854	9.65631e-05	0.000442245
ENSECAG00000058743	2.0931	-3.3727	9.65583e-05	0.000442245
ENSECAG00000056726	26.534	1.24891	9.76357e-05	0.000446723
ENSECAG00000050168	13.3531	1.04254	9.78714e-05	0.000447657
ENSECAG00000048073	26.1833	1.97044	9.81441e-05	0.000448686
ENSECAG00000055834	6.34688	1.98127	9.82857e-05	0.000449188
ENSECAG00000058454	2.56564	2.6067	9.88922e-05	0.000451668
ENSECAG00000032109	3.56925	-2.63282	9.94629e-05	0.000454055
ENSECAG00000059194	29.5827	-1.72389	0.000100492	0.000458384
ENSECAG00000059181	36.1188	-0.82157	0.000100753	0.000459425
ENSECAG00000048124	7.04011	-2.46627	0.000101813	0.000463659
ENSECAG00000045754	29.8925	-2.55606	0.000102018	0.000464521
ENSECAG00000057922	2.04283	2.76517	0.000102183	0.000464969
ENSECAG00000056850	11.1313	-1.97727	0.00010243	0.000465869
ENSECAG00000050959	1.96071	2.3901	0.000104607	0.000474778
ENSECAG00000049842	1.54346	-2.72336	0.000105117	0.000476636
ENSECAG00000058459	12.968	2.65292	0.000107576	0.000487082
ENSECAG00000052316	13.9375	1.42405	0.000108502	0.000490732
ENSECAG00000058688	8.49857	-2.61235	0.000109441	0.000494497
ENSECAG00000036242	54.707	-2.17513	0.000109796	0.000495896
ENSECAG00000047837	9.90141	-1.13153	0.00011117	0.000500866
ENSECAG00000059346	2.85356	3.26094	0.000111482	0.000501952
ENSECAG00000051451	2.91242	-2.65226	0.000113167	0.000508975
ENSECAG00000047664	6.18398	1.80753	0.000113677	0.000510941
ENSECAG00000048782	2.0547	3.11207	0.00011436	0.000513766
ENSECAG00000047421	3.95573	2.81523	0.000114697	0.000515197
ENSECAG00000050365	11.8075	2.00626	0.000115223	0.000517398
ENSECAG00000053458	2.38935	3.38407	0.0001158	0.000519642
ENSECAG00000046258	3.68683	-2.77462	0.000116254	0.000521366
ENSECAG00000045453	76.0094	1.55952	0.000118043	0.000528376
ENSECAG00000052743	43.7982	-2.45347	0.000118358	0.000529542
ENSECAG00000028320	168.844	1.41577	0.000118459	0.00052991
ENSECAG00000053434	8.5282	1.92528	0.000119062	0.000532438
ENSECAG00000050480	2.27498	-2.9844	0.000120449	0.000537706
ENSECAG00000046632	3.50008	-3.90328	0.000121975	0.000543829
ENSECAG00000053068	8.96103	-1.44539	0.000122239	0.000544835
ENSECAG00000059974	253.512	0.670807	0.000123263	0.000549051
ENSECAG00000044941	8.91294	1.57689	0.000123308	0.000549168
ENSECAG00000045410	257.385	-1.25182	0.000123451	0.00054963
ENSECAG00000044122	3.48775	-2.65377	0.000123503	0.000549775
ENSECAG00000041942	23.524	-1.10596	0.000124772	0.000554989
ENSECAG00000058855	4.0243	-1.81481	0.000125606	0.000558169
ENSECAG00000046487	15.0489	-2.9529	0.000125792	0.000558907
ENSECAG00000040382	511.86	1.68459	0.000126098	0.000560005
ENSECAG00000029679	51.1712	-2.08763	0.000128312	0.000569121
ENSECAG00000043949	3.89304	2.28193	0.00012854	0.000569953
ENSECAG00000049179	9.37144	-3.25126	0.000129207	0.000572733
ENSECAG00000053554	25.6679	-2.41992	0.000130032	0.000575938
ENSECAG00000045176	175.409	-0.905102	0.000130467	0.000577684
ENSECAG00000044995	9.47168	-1.58892	0.00013184	0.000583033
ENSECAG00000035501	17.3726	1.63227	0.000133512	0.000589779
ENSECAG00000032246	9.27373	-1.79884	0.000134124	0.000592022
ENSECAG00000057066	9.57269	1.29824	0.000134644	0.000593945
ENSECAG00000044273	12.12	2.46318	0.000134798	0.000594534
ENSECAG00000044206	2.83047	-2.19235	0.000135601	0.000597796
ENSECAG00000045793	5.65142	1.63178	0.000135717	0.000598213
ENSECAG00000044419	9.11479	-1.80594	0.000135768	0.000598344
ENSECAG00000030807	5.3693	-3.77041	0.000137509	0.000605637
ENSECAG00000056941	9.93293	-2.35516	0.000137646	0.000606019
ENSECAG00000057248	10.1981	-1.56742	0.00013764	0.000606019
ENSECAG00000054385	3.2593	2.05033	0.000138364	0.000608836
ENSECAG00000035702	19.7619	1.74532	0.000139658	0.000613573
ENSECAG00000050798	7.72582	1.91423	0.000139801	0.000614106
ENSECAG00000058039	33.4671	-0.828815	0.000139835	0.000614162
ENSECAG00000035498	10.4577	-2.81713	0.00014008	0.000615049
ENSECAG00000045625	76.3378	-0.650074	0.00014042	0.000616445
ENSECAG00000045575	10.487	-2.79532	0.00014219	0.000623056
ENSECAG00000043952	17.6134	-1.19868	0.000143313	0.000627199
ENSECAG00000051010	2.35053	2.52826	0.000143297	0.000627199
ENSECAG00000045988	8.47542	-2.91417	0.000144117	0.000630304
ENSECAG00000044424	10.4613	-1.62262	0.000144353	0.000631065
ENSECAG00000047115	12.8273	-1.60143	0.000145169	0.000634336
ENSECAG00000054579	209.712	-2.6886	0.000145499	0.000635682
ENSECAG00000033909	102.058	-2.05005	0.000147488	0.000643777
ENSECAG00000050599	8.8078	-3.43772	0.0001489	0.000649136
ENSECAG00000048132	3.69455	1.65231	0.000150348	0.000655046
ENSECAG00000049487	6.84052	-2.7846	0.000151577	0.000659994
ENSECAG00000053350	14.9254	1.5459	0.000151972	0.000661303
ENSECAG00000055773	32.8319	-1.45003	0.000152641	0.000664012
ENSECAG00000057336	1.82926	-3.49488	0.000153229	0.00066616
ENSECAG00000058506	3.91539	2.0039	0.000154135	0.00066933
ENSECAG00000044185	22.3764	-1.28041	0.000155052	0.000672639
ENSECAG00000045983	2.26786	3.07499	0.00015515	0.000672858
ENSECAG00000053152	11.5859	1.21499	0.00015523	0.0006731
ENSECAG00000053956	2.6648	2.57726	0.000158187	0.000684978
ENSECAG00000058093	285.803	1.50513	0.00015825	0.000685054
ENSECAG00000035853	77.031	1.58687	0.00015894	0.000687499
ENSECAG00000059590	74.858	1.46505	0.000159368	0.000689143
ENSECAG00000059454	62.0916	1.96598	0.000159473	0.000689488
ENSECAG00000051810	43.4019	1.38106	0.000159799	0.000690791
ENSECAG00000044926	20.5329	-1.59262	0.000159842	0.000690873
ENSECAG00000057325	4.15157	-3.48709	0.000165317	0.000712467
ENSECAG00000044972	183.286	0.843274	0.00016644	0.000716543
ENSECAG00000052009	10.2685	2.39999	0.000168039	0.000722549
ENSECAG00000050097	5.6489	-1.73056	0.000168132	0.000722837
ENSECAG00000036527	1.66055	4.19894	0.000168402	0.000723668
ENSECAG00000053866	902.505	-3.72531	0.000170233	0.000730872
ENSECAG00000047814	1.80524	-3.44763	0.000171606	0.00073654
ENSECAG00000058406	2.63754	2.44247	0.000172181	0.000738562
ENSECAG00000058637	9.71332	2.60344	0.000173432	0.00074359
ENSECAG00000047713	1.04139	-2.93994	0.000175668	0.000752147
ENSECAG00000044296	58.4139	1.2019	0.000177433	0.000758784
ENSECAG00000057468	7.31091	1.5019	0.000177713	0.000759526
ENSECAG00000053241	2.36884	-4.08106	0.00017998	0.000768361
ENSECAG00000047828	19.1022	1.31126	0.000180874	0.000771868
ENSECAG00000055442	2.31602	-3.51735	0.000181515	0.000774486
ENSECAG00000056731	39.7941	-1.03723	0.000181988	0.000776389
ENSECAG00000033455	1.13768	3.42397	0.000183201	0.000781208
ENSECAG00000058964	3.65382	-2.51913	0.000183301	0.000781517
ENSECAG00000054019	2.43483	-2.70314	0.000183467	0.00078187
ENSECAG00000044214	3.13581	3.66874	0.00018425	0.000784735
ENSECAG00000053286	49.9393	-3.20113	0.000185691	0.000790047
ENSECAG00000047087	20.6635	1.21668	0.000185944	0.000790879
ENSECAG00000054889	8.00977	1.3997	0.000190178	0.0008067
ENSECAG00000037425	2.71809	3.62172	0.00019063	0.000808378
ENSECAG00000058300	3.09299	2.19839	0.000192812	0.000816529
ENSECAG00000057611	8.58718	-2.76819	0.000194336	0.000821998
ENSECAG00000051590	14.4292	-1.36054	0.000195781	0.000827737
ENSECAG00000050596	2.07062	-3.32417	0.000198105	0.000836561
ENSECAG00000027765	39.8806	1.95789	0.000198405	0.000837631
ENSECAG00000048061	7.5376	1.16494	0.000199533	0.000841965
ENSECAG00000051380	1.63592	3.66156	0.000202617	0.000853193
ENSECAG00000054310	3.29598	2.13561	0.000203363	0.000855825
ENSECAG00000058515	376.636	0.445422	0.000203864	0.00085755
ENSECAG00000044534	6.34951	-1.44643	0.000204005	0.000858015
ENSECAG00000059363	2.1134	-3.11274	0.000204565	0.000860097
ENSECAG00000048092	5.02271	-3.37812	0.000205135	0.000862256
ENSECAG00000053862	48.5784	-0.780927	0.000206752	0.000868277
ENSECAG00000049270	30.0885	1.15357	0.000207064	0.000869201
ENSECAG00000053449	1.73381	3.47886	0.000207591	0.000871028
ENSECAG00000046564	385.877	-2.91327	0.000210659	0.000882588
ENSECAG00000030912	3.6701	-4.76675	0.000213138	0.000891273
ENSECAG00000053389	20.47	-1.41909	0.000215764	0.000901571
ENSECAG00000034320	2.31001	-2.94407	0.000216252	0.000903346
ENSECAG00000047160	7.12506	1.89246	0.000216778	0.000905141
ENSECAG00000056698	2.21913	2.32005	0.000217139	0.00090638
ENSECAG00000052481	77.4422	-1.23713	0.000217507	0.000907648
ENSECAG00000055491	6.30706	-3.04555	0.000218231	0.000910345
ENSECAG00000058409	29.2988	1.36833	0.00021825	0.000910345
ENSECAG00000053224	9.37905	-1.95288	0.000218929	0.000912775
ENSECAG00000058764	1.76017	3.79289	0.000219411	0.000914246
ENSECAG00000031375	7.7948	-1.89594	0.000223831	0.000930331
ENSECAG00000042888	21.2789	-2.46958	0.000224533	0.000932836
ENSECAG00000032299	3.35162	2.26271	0.000225427	0.000936278
ENSECAG00000054739	5.25066	-2.82302	0.000229305	0.000950847
ENSECAG00000055654	1.67459	-3.03877	0.000232743	0.000963831
ENSECAG00000037605	15.8388	1.96287	0.000233558	0.000966641
ENSECAG00000056140	1.83114	4.23742	0.000235052	0.000972256
ENSECAG00000059793	39.8815	-1.5929	0.000235699	0.000974216
ENSECAG00000050088	1.81528	-2.81614	0.000235962	0.000975019
ENSECAG00000048331	5.50186	-1.54467	0.000239092	0.000986512
ENSECAG00000051254	70.8266	1.24368	0.000239405	0.000987514
ENSECAG00000049924	2.86639	-2.56272	0.000242422	0.000998357
ENSECAG00000037863	6.50323	2.17572	0.000243486	0.0010023
ENSECAG00000050773	1.53882	-3.29179	0.000244363	0.00100547
ENSECAG00000048955	311.576	-2.54948	0.000244867	0.00100711
ENSECAG00000048661	398.693	0.666308	0.000246926	0.00101439
ENSECAG00000041429	1.7801	3.2809	0.000249168	0.00102197
ENSECAG00000057612	6.9364	-1.92081	0.000251027	0.001029
ENSECAG00000056392	3.43659	2.4447	0.000253396	0.00103796
ENSECAG00000050129	51.9858	-2.03556	0.000253665	0.00103861
ENSECAG00000046653	3.83992	-2.68056	0.00025481	0.00104285
ENSECAG00000054637	1.41822	3.24908	0.000255252	0.0010445
ENSECAG00000051792	1.10991	-3.1155	0.000255637	0.00104564
ENSECAG00000056573	2.34192	-2.98172	0.000256954	0.00105071
ENSECAG00000060314	1.37124	-2.76084	0.000257415	0.00105214
ENSECAG00000050048	127.57	-2.13121	0.000257547	0.00105252
ENSECAG00000045082	3.25527	-2.29929	0.000257831	0.00105353
ENSECAG00000047022	18.9496	1.54162	0.000260347	0.00106289
ENSECAG00000045482	5.54877	-2.14544	0.000261063	0.0010652
ENSECAG00000051917	32.3353	1.2357	0.000261184	0.00106554
ENSECAG00000057321	3.47946	-1.775	0.000261426	0.00106637
ENSECAG00000053566	6.38155	-2.21622	0.00026489	0.00107892
ENSECAG00000054138	16.7531	-1.9894	0.000264922	0.00107892
ENSECAG00000048036	3.4947	-3.89345	0.00026513	0.0010793
ENSECAG00000060154	3.27126	-3.07534	0.000268857	0.00109211
ENSECAG00000056593	17.2188	-2.24212	0.000270842	0.0010997
ENSECAG00000054953	4.53625	-3.37947	0.000274465	0.00111282
ENSECAG00000051409	7.55108	1.23943	0.000275388	0.00111624
ENSECAG00000056864	8.37565	-2.02501	0.000277567	0.0011241
ENSECAG00000053773	20.1827	-0.962333	0.000278067	0.00112597
ENSECAG00000055590	5.80847	-2.74289	0.000279365	0.00113074
ENSECAG00000052324	8.45936	-1.42037	0.000279897	0.00113273
ENSECAG00000058083	4.76552	-2.46253	0.000281025	0.00113664
ENSECAG00000051780	262.866	0.902089	0.000281423	0.00113776
ENSECAG00000046268	5.28118	1.55501	0.000285468	0.00115181
ENSECAG00000045405	2.0356	-3.91064	0.00028557	0.00115189
ENSECAG00000049473	34.8769	-2.693	0.000285566	0.00115189
ENSECAG00000054646	218.033	1.01177	0.000286665	0.00115582
ENSECAG00000057071	1.63499	4.6299	0.000287622	0.00115951
ENSECAG00000056433	142.305	-0.897333	0.0002879	0.00116047
ENSECAG00000046657	12.0078	1.45633	0.000287971	0.00116058
ENSECAG00000054129	267.644	-1.27026	0.000289415	0.00116541
ENSECAG00000055115	1.02754	-2.84237	0.000289877	0.0011671
ENSECAG00000058646	8.52945	-2.02316	0.000291652	0.00117313
ENSECAG00000055153	11.3547	-1.3191	0.000300598	0.001207
ENSECAG00000046503	6.9641	2.16121	0.000302947	0.00121557
ENSECAG00000060148	1.23858	-3.23057	0.000303717	0.00121797
ENSECAG00000056842	1.82424	-2.68048	0.000304363	0.00122004
ENSECAG00000057604	1.48244	4.49167	0.00030588	0.0012256
ENSECAG00000049033	10.3829	1.4653	0.000305972	0.0012258
ENSECAG00000040188	4.25782	2.63168	0.000306125	0.00122606
ENSECAG00000058157	31.4932	-0.851112	0.000308896	0.00123559
ENSECAG00000056867	17.7042	1.31739	0.000309417	0.00123732
ENSECAG00000055433	2.16596	-2.76936	0.000310574	0.00124124
ENSECAG00000039676	45.7028	-1.4005	0.000310658	0.0012414
ENSECAG00000056574	43.0393	1.22001	0.000311814	0.0012455
ENSECAG00000056718	18.4318	-1.71252	0.000312581	0.00124838
ENSECAG00000050668	11.4278	-2.23755	0.00031359	0.00125135
ENSECAG00000058992	3.46974	-2.32243	0.000313802	0.00125202
ENSECAG00000059998	131.541	-1.07688	0.000314227	0.00125354
ENSECAG00000057644	4.79208	1.90067	0.000316142	0.00126047
ENSECAG00000058626	29.9433	0.908111	0.00031783	0.00126666
ENSECAG00000050686	5.99335	-1.74492	0.000318873	0.0012702
ENSECAG00000059428	30.988	-2.37994	0.000319351	0.00127165
ENSECAG00000055236	6.17716	-2.92547	0.00032082	0.0012766
ENSECAG00000051607	2.24716	3.19656	0.000321303	0.0012778
ENSECAG00000029191	3.16501	4.74336	0.00032286	0.00128345
ENSECAG00000046483	4.04446	2.71626	0.000323279	0.00128421
ENSECAG00000056339	38.7477	-1.0059	0.000323492	0.0012847
ENSECAG00000051793	5.18669	-2.4815	0.000324466	0.00128751
ENSECAG00000049934	1.87274	-3.22602	0.000325794	0.00129239
ENSECAG00000055784	1.1951	-3.12142	0.000326344	0.00129403
ENSECAG00000037736	8.24892	-2.28101	0.000326945	0.00129605
ENSECAG00000041640	4.79887	-2.77509	0.000329372	0.00130493
ENSECAG00000057672	2.6402	-3.79717	0.000330449	0.00130884
ENSECAG00000051369	5.17301	2.64187	0.000331411	0.0013121
ENSECAG00000046089	9.80897	-1.87003	0.000331739	0.00131303
ENSECAG00000047306	9.86107	1.34594	0.000335811	0.00132691
ENSECAG00000031150	5.30793	4.51577	0.000336818	0.00133052
ENSECAG00000055215	3.52605	-3.61959	0.000337055	0.00133108
ENSECAG00000038969	8.38913	-2.0384	0.000337322	0.00133177
ENSECAG00000053575	77.0504	-2.71791	0.000337806	0.00133349
ENSECAG00000045357	26.287	-1.61051	0.000337889	0.00133364
ENSECAG00000052100	14.8317	1.29909	0.00033992	0.0013409
ENSECAG00000058771	59.5889	2.08124	0.000345489	0.00136078
ENSECAG00000054123	85.6785	1.03972	0.000345662	0.00136127
ENSECAG00000053079	10.093	-1.14866	0.000347221	0.00136665
ENSECAG00000036802	4.66551	-2.96358	0.000348349	0.00137033
ENSECAG00000050622	1.60306	-2.95718	0.000348722	0.00137141
ENSECAG00000049545	1.91905	-2.74461	0.000349155	0.00137254
ENSECAG00000051636	22.5437	1.53614	0.000350094	0.00137604
ENSECAG00000044681	1.25012	-3.17286	0.000357975	0.00140395
ENSECAG00000052073	1.30429	3.05929	0.000359673	0.0014097
ENSECAG00000055621	4.84302	-2.43858	0.000361209	0.00141501
ENSECAG00000059609	7.9849	-2.17469	0.000363702	0.00142379
ENSECAG00000056643	4.46325	-1.622	0.000363931	0.00142449
ENSECAG00000047530	42.7671	-1.14102	0.000364403	0.00142594
ENSECAG00000059593	4.69773	-3.02731	0.000364379	0.00142594
ENSECAG00000044664	87.5299	-0.976715	0.00036633	0.00143269
ENSECAG00000060315	6.19828	1.60642	0.000366974	0.00143442
ENSECAG00000051918	1.00839	-2.96578	0.00036813	0.00143799
ENSECAG00000049196	14.1695	-0.99299	0.000368469	0.00143867
ENSECAG00000048125	11.1026	-1.23537	0.000370427	0.00144571
ENSECAG00000044909	7.15779	-2.17347	0.000372967	0.00145482
ENSECAG00000054610	2.32314	-2.8143	0.00037712	0.00146943
ENSECAG00000054525	19.4791	-1.61867	0.000378256	0.00147342
ENSECAG00000045823	1.54562	2.32572	0.000379699	0.00147864
ENSECAG00000044313	2.60095	2.30172	0.000380519	0.00148142
ENSECAG00000060033	17.5434	-1.52085	0.000381211	0.00148371
ENSECAG00000054814	11.0699	-1.76737	0.000383326	0.00149085
ENSECAG00000056720	52.2321	-2.70263	0.000387615	0.00150635
ENSECAG00000049715	41.3738	-2.33475	0.000391992	0.00152066
ENSECAG00000057165	1.93618	-3.59793	0.000391962	0.00152066
ENSECAG00000044790	3.46092	-2.71043	0.000393076	0.00152443
ENSECAG00000050471	96.9024	-0.672499	0.0003945	0.00152932
ENSECAG00000058014	4.81936	-1.91232	0.00039513	0.00153135
ENSECAG00000056037	184.984	-0.403893	0.000395715	0.00153319
ENSECAG00000047803	5.28485	-3.20286	0.000401165	0.00155197
ENSECAG00000052121	79.2011	0.620985	0.000403639	0.00156069
ENSECAG00000057617	6.45998	1.22128	0.00040551	0.00156663
ENSECAG00000048004	1.62031	-3.03217	0.00040742	0.00157294
ENSECAG00000050806	11.5566	-2.59063	0.000410881	0.00158435
ENSECAG00000051336	10.893	1.49451	0.000411301	0.00158576
ENSECAG00000044607	10.4192	-1.29229	0.00041307	0.00159214
ENSECAG00000043202	2.38315	-3.08694	0.000416931	0.00160593
ENSECAG00000055657	8.55333	1.85199	0.000418707	0.00161167
ENSECAG00000054603	5.58947	1.80777	0.000420156	0.00161637
ENSECAG00000049100	25.7731	2.39089	0.000423091	0.00162656
ENSECAG00000044420	4.42162	-2.74667	0.000423739	0.00162883
ENSECAG00000055762	25.8389	1.31662	0.000423833	0.00162897
ENSECAG00000045772	3.65088	-2.06496	0.000423954	0.00162921
ENSECAG00000048938	2.61928	-2.89103	0.000426488	0.00163783
ENSECAG00000058331	5.99891	1.49844	0.000429199	0.00164735
ENSECAG00000057577	5.88057	1.33541	0.000432299	0.00165655
ENSECAG00000050801	8.85624	-1.41841	0.000438136	0.00167664
ENSECAG00000059588	3.98659	2.70651	0.000440476	0.00168449
ENSECAG00000052301	21.16	1.97329	0.000440747	0.00168502
ENSECAG00000060070	5.58071	-1.75925	0.00044092	0.00168502
ENSECAG00000060190	1.75839	-2.87638	0.000440912	0.00168502
ENSECAG00000048052	165.203	0.649408	0.000441593	0.00168668
ENSECAG00000056294	4.14442	-2.76457	0.000445368	0.00170018
ENSECAG00000055206	23.92	-1.79995	0.000447468	0.00170704
ENSECAG00000058133	118.187	-0.659679	0.000448502	0.00171053
ENSECAG00000047648	86.1428	-1.64563	0.000448807	0.00171146
ENSECAG00000050803	3.39855	2.49758	0.000449758	0.00171485
ENSECAG00000038102	7.84828	-2.37694	0.000451019	0.00171874
ENSECAG00000048121	19.6412	-2.01328	0.000451876	0.0017213
ENSECAG00000055619	24.0642	-1.03054	0.000452236	0.00172244
ENSECAG00000058467	14.2796	1.50835	0.000452744	0.00172415
ENSECAG00000039351	8.54165	2.30881	0.000456149	0.00173665
ENSECAG00000038310	5.06123	-2.75343	0.000458573	0.00174517
ENSECAG00000010721	1112.76	1.64766	0.000458974	0.00174646
ENSECAG00000038903	24.8133	0.967858	0.00045918	0.00174699
ENSECAG00000050551	162.25	-0.686022	0.000462201	0.00175708
ENSECAG00000060287	7.19784	-3.19426	0.000471202	0.00178866
ENSECAG00000033951	12.1619	-1.38878	0.00047127	0.00178868
ENSECAG00000054406	2.41871	1.85053	0.000473869	0.00179806
ENSECAG00000058692	1.77808	3.49931	0.00047408	0.00179838
ENSECAG00000043059	72.4932	-2.93316	0.000474205	0.00179861
ENSECAG00000047985	68.0793	-0.852425	0.000474884	0.00180094
ENSECAG00000051935	1.57587	3.15846	0.000479103	0.00181524
ENSECAG00000051898	5.80597	-1.90094	0.000479561	0.00181673
ENSECAG00000059975	26.7153	1.88893	0.000483415	0.0018301
ENSECAG00000039448	707.289	-0.746425	0.000484622	0.00183369
ENSECAG00000045645	55.4043	-0.786651	0.000497353	0.00187809
ENSECAG00000041411	176.123	-3.00988	0.000497721	0.00187898
ENSECAG00000056858	4.26964	-2.30815	0.000499659	0.00188605
ENSECAG00000036383	34.8549	-2.22674	0.000501448	0.00189229
ENSECAG00000044512	5.29464	2.20818	0.000504645	0.00190334
ENSECAG00000052406	217.045	-0.813288	0.000505221	0.00190501
ENSECAG00000050376	13.0044	-1.37827	0.000508244	0.00191538
ENSECAG00000059865	35.8883	-2.15783	0.000508485	0.00191604
ENSECAG00000044871	1.74964	-2.74783	0.000508653	0.00191641
ENSECAG00000050502	6.96294	-1.55938	0.000513113	0.00193167
ENSECAG00000054654	22.9672	1.73057	0.000515548	0.00194006
ENSECAG00000039060	8.66839	-1.47333	0.000520883	0.00195883
ENSECAG00000048813	3.6254	-2.0149	0.00052297	0.00196605
ENSECAG00000048737	13.6983	3.15083	0.000524262	0.00197023
ENSECAG00000044616	4.03544	2.74657	0.000528016	0.00198276
ENSECAG00000057389	226.947	0.802583	0.00053353	0.00200161
ENSECAG00000056069	23.3131	-1.5138	0.000536155	0.00201065
ENSECAG00000037876	29.1104	1.58069	0.000538621	0.0020191
ENSECAG00000046938	2.34723	-2.53314	0.000540689	0.00202631
ENSECAG00000057945	5.67657	-2.0439	0.000541698	0.00202929
ENSECAG00000033654	1.47675	-2.79058	0.000542474	0.00203192
ENSECAG00000052230	5.27266	1.83539	0.000544355	0.00203816
ENSECAG00000045432	8.72219	-3.03702	0.00054462	0.00203888
ENSECAG00000047698	11.5967	1.16896	0.00054891	0.00205331
ENSECAG00000049388	12.0398	-1.88119	0.000553562	0.00206962
ENSECAG00000049710	134.833	-0.587893	0.000554297	0.00207209
ENSECAG00000017978	31.2958	0.787319	0.000554436	0.00207234
ENSECAG00000054126	35.8254	0.896681	0.000559656	0.00208987
ENSECAG00000060299	60.5183	-2.3062	0.000563349	0.00210204
ENSECAG00000032204	43.5606	-1.41646	0.000569626	0.00212294
ENSECAG00000058352	2.9489	-2.13154	0.000572174	0.00213215
ENSECAG00000050504	7.0735	-2.42617	0.00057329	0.00213519
ENSECAG00000052650	1.23551	3.01032	0.000575136	0.00214122
ENSECAG00000046241	34.9411	-0.838459	0.00057734	0.00214857
ENSECAG00000058380	26.8778	-0.988517	0.000581949	0.00216317
ENSECAG00000055927	8.46332	1.71721	0.000583125	0.00216697
ENSECAG00000046744	11.1905	1.67293	0.000592698	0.00219936
ENSECAG00000054418	2.71227	-2.71714	0.00059331	0.00220134
ENSECAG00000051478	23.923	1.48462	0.000600767	0.00222638
ENSECAG00000054387	5.75613	1.60196	0.000601908	0.00223032
ENSECAG00000051043	24.0037	-0.949887	0.00060502	0.00224155
ENSECAG00000048942	44.5725	0.997461	0.000605116	0.00224162
ENSECAG00000047540	7.64983	1.13143	0.000607782	0.0022509
ENSECAG00000054988	4.24406	-2.04717	0.000608136	0.00225162
ENSECAG00000043272	6.15748	-1.93772	0.000616123	0.00227971
ENSECAG00000055602	175.384	1.01389	0.000618871	0.00228868
ENSECAG00000059914	9.97185	-1.51721	0.000624228	0.00230728
ENSECAG00000049300	2.46527	-2.73542	0.000626378	0.00231492
ENSECAG00000045659	58.6528	1.22167	0.0006293	0.0023239
ENSECAG00000040036	1.1165	-2.70403	0.000630688	0.00232811
ENSECAG00000028311	4.60069	-2.21951	0.000634736	0.00234275
ENSECAG00000051956	3.37864	-2.33271	0.000635925	0.00234622
ENSECAG00000057929	5.51	-2.19474	0.000638461	0.00235373
ENSECAG00000047491	3.67704	1.99634	0.000642788	0.00236783
ENSECAG00000033759	6.76867	-2.21193	0.000645611	0.00237699
ENSECAG00000048981	120.046	-1.30848	0.000645851	0.00237726
ENSECAG00000056776	9.36645	-1.69412	0.00064622	0.00237831
ENSECAG00000058791	31.7442	-1.27444	0.000647009	0.00238059
ENSECAG00000055962	3.84453	-2.60506	0.000651915	0.0023949
ENSECAG00000030602	25.5948	1.24261	0.000658731	0.00241555
ENSECAG00000058452	7.76593	-1.0878	0.000659097	0.00241657
ENSECAG00000056036	71.7379	0.810948	0.000660519	0.00242147
ENSECAG00000046547	1.51054	2.80856	0.000663112	0.0024294
ENSECAG00000043997	3.59174	2.55258	0.000663895	0.00243133
ENSECAG00000045123	16.6772	-1.84737	0.000664879	0.0024343
ENSECAG00000057543	2.08655	-2.80463	0.000665578	0.00243655
ENSECAG00000053375	17.9899	-1.1438	0.000666167	0.00243744
ENSECAG00000060335	44.9838	-2.25788	0.000667767	0.00244203
ENSECAG00000058971	3.78248	1.94571	0.000670659	0.00245134
ENSECAG00000052218	1.57543	3.05981	0.000678661	0.00247835
ENSECAG00000048157	3.66044	2.57744	0.000689864	0.00251341
ENSECAG00000030741	1.74436	-2.80528	0.0006904	0.00251504
ENSECAG00000041735	3.24027	3.7435	0.000695006	0.00252921
ENSECAG00000037906	5.95871	-1.83353	0.000695524	0.00253077
ENSECAG00000051282	3.35898	-2.57937	0.000698875	0.00254068
ENSECAG00000058471	8.76685	1.67611	0.000698864	0.00254068
ENSECAG00000054173	31.6683	0.783071	0.000699906	0.00254377
ENSECAG00000056684	1.8287	-2.88848	0.000699995	0.00254377
ENSECAG00000050694	8.44791	1.4834	0.00070531	0.00256045
ENSECAG00000047950	7.91512	2.16358	0.000711431	0.00257967
ENSECAG00000057207	7.38765	-2.02528	0.000714276	0.00258835
ENSECAG00000050136	1.44257	-2.74609	0.000715447	0.00259193
ENSECAG00000045573	3.32851	1.74212	0.000716267	0.00259456
ENSECAG00000052398	6.19981	2.97555	0.000720657	0.00260846
ENSECAG00000051490	12.9422	-2.59909	0.000723125	0.00261572
ENSECAG00000058221	3.0094	2.31573	0.000723343	0.00261617
ENSECAG00000056212	13.787	-1.16396	0.000724829	0.00262088
ENSECAG00000050809	1.70349	2.22208	0.000726807	0.00262651
ENSECAG00000032553	4.2059	1.85058	0.000730698	0.00263906
ENSECAG00000054980	5.88978	-1.99536	0.00073336	0.002648
ENSECAG00000031512	13.1321	1.10877	0.000736816	0.00265878
ENSECAG00000056740	3.12203	-3.16299	0.000738502	0.00266385
ENSECAG00000041289	10.8151	-2.39813	0.000740306	0.00267001
ENSECAG00000056418	17.8668	1.35746	0.000741085	0.00267248
ENSECAG00000035175	5.59301	1.93014	0.000743109	0.00267909
ENSECAG00000044803	6.38502	1.5761	0.000757093	0.00272638
ENSECAG00000053966	1.32118	-2.86138	0.000760474	0.00273786
ENSECAG00000050840	3.02771	2.78905	0.000768319	0.00276329
ENSECAG00000056931	47.5063	1.03061	0.000773185	0.00277934
ENSECAG00000035190	3.1	2.43253	0.000775953	0.00278685
ENSECAG00000044951	260.593	0.500579	0.000776645	0.00278898
ENSECAG00000055166	14.8642	-1.14741	0.000778561	0.00279515
ENSECAG00000042742	9.52864	-1.89067	0.00078701	0.00282369
ENSECAG00000035614	4.56338	1.74253	0.000791312	0.00283696
ENSECAG00000056755	12.9816	1.03687	0.000798473	0.00285901
ENSECAG00000045047	1.07801	2.73597	0.000799371	0.00286114
ENSECAG00000034583	3.75559	2.74307	0.00079964	0.00286174
ENSECAG00000042715	13.2828	1.67539	0.000804585	0.00287798
ENSECAG00000060246	30.5739	-1.15288	0.000812353	0.00290063
ENSECAG00000044559	19.4493	1.39766	0.000812998	0.00290257
ENSECAG00000049284	3.64166	-2.75638	0.000815655	0.00291161
ENSECAG00000046825	22.5847	0.861524	0.00082144	0.00292864
ENSECAG00000042998	1.17187	-2.52279	0.000822515	0.0029321
ENSECAG00000057296	25.1668	1.91622	0.000824919	0.00293956
ENSECAG00000059973	47.4786	-2.39277	0.000825904	0.00294233
ENSECAG00000054577	3.37595	2.13649	0.000828686	0.00295112
ENSECAG00000049464	6.82621	-2.01846	0.000829437	0.00295268
ENSECAG00000049469	322.386	0.858611	0.000838773	0.00298141
ENSECAG00000052932	45.6136	-0.799168	0.000840689	0.00298672
ENSECAG00000050700	1.17194	3.0744	0.000842735	0.00299324
ENSECAG00000049573	710.914	-1.29051	0.000845752	0.00300245
ENSECAG00000047222	4.59357	-1.91553	0.00084608	0.00300324
ENSECAG00000052260	7.82153	-1.19794	0.000850187	0.00301592
ENSECAG00000056923	12.7126	2.26563	0.000855434	0.00303263
ENSECAG00000038799	1.62542	-2.72304	0.000862229	0.00305404
ENSECAG00000047246	9.55301	-2.0114	0.000863096	0.00305634
ENSECAG00000050182	11.1443	1.12171	0.000865325	0.00306385
ENSECAG00000052201	77.4525	0.935448	0.000877046	0.00310074
ENSECAG00000052203	15.2071	-2.47719	0.000878667	0.00310526
ENSECAG00000049081	1.42137	-2.37009	0.000883507	0.00312042
ENSECAG00000044330	9.76803	-2.09983	0.000885134	0.00312499
ENSECAG00000047250	24.3429	-0.80422	0.000890063	0.00314004
ENSECAG00000058588	42.886	0.844704	0.000896807	0.00316129
ENSECAG00000054306	2.08065	-2.32511	0.00090038	0.00317129
ENSECAG00000053837	48.2958	-1.60312	0.000912233	0.00320625
ENSECAG00000054705	152.064	-2.71395	0.000912772	0.00320735
ENSECAG00000053532	6.38316	2.10836	0.000913314	0.00320886
ENSECAG00000060034	2.13844	-2.71628	0.000918192	0.00322519
ENSECAG00000050124	1.57256	-2.92002	0.000926643	0.00325043
ENSECAG00000054444	40.5701	-1.92903	0.000928895	0.00325672
ENSECAG00000040037	9.33374	-2.45873	0.000929379	0.00325801
ENSECAG00000057230	2.28047	2.09265	0.000936832	0.00328292
ENSECAG00000046394	86.413	-1.0199	0.00093994	0.00329299
ENSECAG00000056759	14.2371	-1.27913	0.000956157	0.00333988
ENSECAG00000048764	9.8787	-1.5604	0.000958456	0.00334749
ENSECAG00000039485	2.13142	-2.78836	0.000964857	0.00336694
ENSECAG00000049088	26.6617	1.20889	0.000966062	0.00337031
ENSECAG00000047485	3.09094	-1.84288	0.000969212	0.00337921
ENSECAG00000056449	4.60546	2.4733	0.000973032	0.00339044
ENSECAG00000054115	2.11515	2.09678	0.000977014	0.00340222
ENSECAG00000053903	2.10647	3.26575	0.000979259	0.00340962
ENSECAG00000058907	1.04888	-2.63834	0.000980908	0.00341452
ENSECAG00000055242	26.7702	-0.933312	0.000983495	0.00342269
ENSECAG00000051120	9.06216	-1.52204	0.000984213	0.00342434
ENSECAG00000046172	4.13638	1.85127	0.000988878	0.00343803
ENSECAG00000033608	2.44418	1.92207	0.000992293	0.00344863
ENSECAG00000055285	5.79227	-2.09834	0.00099607	0.00345963
ENSECAG00000053399	4.53096	1.43064	0.00100259	0.00347909
ENSECAG00000045712	65.4747	-0.827054	0.00100317	0.00348001
ENSECAG00000052141	2.19784	-2.40844	0.00100559	0.0034867
ENSECAG00000028074	1.753	-2.56068	0.00100711	0.00349154
ENSECAG00000057863	32.3906	-0.826376	0.00100858	0.00349408
ENSECAG00000055991	12.6046	1.22271	0.0010101	0.0034989
ENSECAG00000046850	46.8995	-0.794061	0.00101355	0.00350914
ENSECAG00000055817	2.21964	-3.72399	0.00101475	0.00351244
ENSECAG00000056550	23.2388	0.891048	0.00101716	0.00351992
ENSECAG00000045553	3.40446	-2.3076	0.00101821	0.00352269
ENSECAG00000059532	5.77178	-2.11197	0.00101973	0.0035271
ENSECAG00000045076	20.1574	-2.48868	0.00102144	0.00353125
ENSECAG00000054851	2.57329	-2.10843	0.00103201	0.00356477
ENSECAG00000044242	34.6091	0.874683	0.00104526	0.00360569
ENSECAG00000045624	1.80672	-2.34987	0.0010484	0.00361386
ENSECAG00000050447	14.0909	-1.90279	0.00104871	0.0036145
ENSECAG00000048571	33.8093	0.775425	0.00105586	0.00363692
ENSECAG00000054102	257.982	-2.72171	0.00105793	0.00364327
ENSECAG00000054937	4.33618	1.75796	0.00105796	0.00364327
ENSECAG00000058280	1.36217	-3.24927	0.00105931	0.00364749
ENSECAG00000049907	4.96276	1.77185	0.00106649	0.00367087
ENSECAG00000059771	1.19038	-2.46509	0.00106947	0.00367962
ENSECAG00000044210	2.00796	4.34193	0.00107171	0.00368569
ENSECAG00000056662	6.09745	2.11189	0.00107308	0.00368994
ENSECAG00000057011	4.84956	-2.35076	0.00107385	0.00369214
ENSECAG00000029515	12.366	-1.12634	0.00107411	0.00369258
ENSECAG00000057846	4.08908	2.00353	0.00108392	0.0037227
ENSECAG00000052128	26.1672	-2.43251	0.00108758	0.00373344
ENSECAG00000048314	45.5646	-1.71942	0.00108775	0.00373357
ENSECAG00000052792	2.58151	2.76888	0.00108969	0.00373933
ENSECAG00000047781	10.451	-1.13624	0.00109564	0.00375882
ENSECAG00000051025	5.928	3.98315	0.00109689	0.00376176
ENSECAG00000056821	34.075	0.829731	0.00110007	0.0037702
ENSECAG00000057298	3.66715	1.82274	0.00110015	0.0037702
ENSECAG00000045837	3.83063	-2.27374	0.001105	0.00378507
ENSECAG00000045069	7.41506	2.10398	0.00110548	0.00378617
ENSECAG00000045764	17.0048	-1.06002	0.00111187	0.00380712
ENSECAG00000045225	27.3341	1.45746	0.00111311	0.00380999
ENSECAG00000042911	7.05335	-1.45868	0.0011138	0.00381144
ENSECAG00000058500	3.44693	-2.20578	0.00111428	0.00381261
ENSECAG00000056597	1.61933	-2.27089	0.00111857	0.00382588
ENSECAG00000049255	3.0047	-2.17043	0.00112159	0.00383484
ENSECAG00000056310	1.61605	-3.5401	0.00112623	0.00384978
ENSECAG00000049012	3.98482	-2.91578	0.0011282	0.00385555
ENSECAG00000059293	10.8145	-1.93429	0.00113294	0.00386898
ENSECAG00000044089	4.3087	-1.61658	0.00113587	0.00387831
ENSECAG00000046886	2.41868	-3.28827	0.00113739	0.00388274
ENSECAG00000052735	267.342	-0.779078	0.0011381	0.0038847
ENSECAG00000052506	0.996511	3.15148	0.00114734	0.00391578
ENSECAG00000045499	1.2852	3.84364	0.00114928	0.00392193
ENSECAG00000057820	6.48929	-2.20332	0.00115358	0.00393274
ENSECAG00000059944	47.016	-1.03798	0.00115663	0.00394034
ENSECAG00000052960	5.81083	1.60121	0.00115766	0.00394194
ENSECAG00000047476	87.9405	-3.30672	0.0011584	0.003944
ENSECAG00000047464	23.5836	-1.2142	0.0011611	0.00395218
ENSECAG00000047211	1.25259	2.98737	0.00116962	0.00397697
ENSECAG00000058558	9.72701	1.91183	0.00116941	0.00397697
ENSECAG00000044031	1.217	2.26625	0.001172	0.0039836
ENSECAG00000047810	32.8837	-0.991432	0.00118443	0.00402391
ENSECAG00000043452	3.72486	2.34444	0.00119163	0.00404691
ENSECAG00000046811	104.422	-2.17262	0.00119263	0.00404933
ENSECAG00000048871	1.88211	-3.14198	0.00119593	0.00405907
ENSECAG00000054642	2.93358	-3.12112	0.00119617	0.00405938
ENSECAG00000054664	2.8246	-2.93634	0.00119742	0.00406266
ENSECAG00000059080	6.6828	-2.03693	0.00120824	0.00409448
ENSECAG00000057620	36.3	1.256	0.00121195	0.00410548
ENSECAG00000029958	2.72493	-2.89505	0.00121384	0.00410999
ENSECAG00000044187	721.024	0.564391	0.00122565	0.00414601
ENSECAG00000047166	0.993361	3.12209	0.00122801	0.00415351
ENSECAG00000052662	4.10019	-3.07655	0.00122877	0.00415508
ENSECAG00000054412	6.76584	1.33268	0.00123079	0.00416139
ENSECAG00000048574	33.8287	-0.950158	0.00123136	0.00416185
ENSECAG00000048585	2.01654	-2.69372	0.00123271	0.00416532
ENSECAG00000047459	1.20693	-2.86593	0.001235	0.00417116
ENSECAG00000050215	1.00995	3.22155	0.00124102	0.00418997
ENSECAG00000060341	4.70894	-2.09259	0.00124904	0.00421605
ENSECAG00000049093	26.5668	-1.35947	0.00125169	0.00422397
ENSECAG00000054730	32.8449	1.31168	0.00125311	0.00422829
ENSECAG00000056123	15.5911	-1.06723	0.00125389	0.00422993
ENSECAG00000054620	68.0744	-1.63866	0.00126009	0.00424877
ENSECAG00000032849	48.1463	0.54902	0.00126406	0.00425963
ENSECAG00000056101	12.128	-2.49417	0.0012649	0.00426196
ENSECAG00000059225	12.6792	1.95132	0.00126723	0.00426827
ENSECAG00000045166	1.96554	3.02048	0.00127053	0.00427737
ENSECAG00000050750	17.6691	1.38034	0.00127942	0.00430461
ENSECAG00000053384	1.29423	-3.22679	0.00128224	0.00431318
ENSECAG00000048251	5.82446	-1.79123	0.00130078	0.00436868
ENSECAG00000053480	18.9571	1.17984	0.00130408	0.00437729
ENSECAG00000051137	8.29981	-1.90856	0.00130694	0.00438531
ENSECAG00000052876	0.912444	3.82653	0.00131203	0.00440134
ENSECAG00000055497	4.03975	-1.91926	0.00133127	0.00445795
ENSECAG00000051194	4.88839	-2.16566	0.00133443	0.00446641
ENSECAG00000052729	1.60083	2.59006	0.00134185	0.00448966
ENSECAG00000058504	1.56259	4.53631	0.00134218	0.00449023
ENSECAG00000044652	13.534	-1.49381	0.00134782	0.00450645
ENSECAG00000041801	3.22504	-3.49452	0.00135984	0.00454017
ENSECAG00000055990	3.99111	-2.23165	0.00136212	0.00454673
ENSECAG00000055505	4.23902	1.7359	0.00136355	0.00455044
ENSECAG00000055679	41.2893	0.914447	0.00138255	0.00460894
ENSECAG00000054517	24.4998	-1.29971	0.00138718	0.00462272
ENSECAG00000053515	1.69138	-2.78999	0.00139485	0.00464556
ENSECAG00000048560	2.95958	-1.81184	0.00139725	0.00465246
ENSECAG00000057256	32.1676	-0.550511	0.00141275	0.00469855
ENSECAG00000058774	1.75054	3.26568	0.00141384	0.00470105
ENSECAG00000054601	63.583	-0.985728	0.00141868	0.00471491
ENSECAG00000057051	25.3628	1.80436	0.00142001	0.00471878
ENSECAG00000043861	4.06195	-1.51048	0.00142259	0.0047268
ENSECAG00000030566	2.83314	1.97313	0.00142681	0.00473804
ENSECAG00000044459	0.995333	3.2098	0.00143245	0.0047527
ENSECAG00000041615	33.2697	-1.38415	0.00143315	0.00475407
ENSECAG00000053882	7.29548	1.74073	0.00143783	0.00476792
ENSECAG00000046403	2.78056	-2.47982	0.00143955	0.00477196
ENSECAG00000055697	1.11203	3.52574	0.00145239	0.00480892
ENSECAG00000044485	1.7289	-2.37147	0.00145339	0.00481161
ENSECAG00000060326	4.47279	2.18574	0.0014645	0.00484556
ENSECAG00000060098	12.3478	-0.809847	0.00146969	0.00486159
ENSECAG00000053129	1.43248	-2.80494	0.00147323	0.0048716
ENSECAG00000059813	10.184	1.30601	0.00147319	0.0048716
ENSECAG00000039992	16.9737	-2.24021	0.00148549	0.00490871
ENSECAG00000037422	18.4339	0.967918	0.00148624	0.00491062
ENSECAG00000045834	31.2088	-0.931754	0.00148926	0.00491942
ENSECAG00000056673	94.1072	0.85309	0.00149384	0.00493225
ENSECAG00000054639	10.1568	-1.27388	0.00151079	0.00498355
ENSECAG00000055020	91.6056	-1.20647	0.0015136	0.00499048
ENSECAG00000056793	5.08228	2.98666	0.00151395	0.00499048
ENSECAG00000050816	6.4071	1.78208	0.00151542	0.00499475
ENSECAG00000058910	2.33736	-2.28389	0.00151731	0.00500039
ENSECAG00000053572	1.90686	4.23691	0.00151914	0.00500469
ENSECAG00000060203	7.12412	1.13893	0.0015208	0.00500899
ENSECAG00000032673	6.84734	-1.42059	0.00152786	0.00502988
ENSECAG00000041970	2.22339	2.33097	0.00153726	0.00505731
ENSECAG00000057444	5.10492	1.82001	0.00153936	0.00506304
ENSECAG00000047137	24.0351	1.82326	0.00154532	0.00507969
ENSECAG00000058019	3.76605	1.88607	0.00154645	0.00508282
ENSECAG00000046846	2.60499	-2.64285	0.00155844	0.00511926
ENSECAG00000045451	195.708	1.09923	0.001566	0.00514287
ENSECAG00000037043	1.18999	3.43852	0.00158072	0.00518519
ENSECAG00000031410	1.92882	-2.70373	0.00158657	0.00520259
ENSECAG00000048084	2.84857	-1.93723	0.00159208	0.00521761
ENSECAG00000056632	1.99177	-2.30295	0.00160398	0.00525479
ENSECAG00000040841	3.06735	-2.2165	0.0016105	0.0052731
ENSECAG00000058965	74.0349	-2.41532	0.00161395	0.00528257
ENSECAG00000049574	4.4426	2.42475	0.00162403	0.00531248
ENSECAG00000055764	3.0116	1.99345	0.00162696	0.00532144
ENSECAG00000055906	2.01775	-2.34366	0.00162737	0.00532155
ENSECAG00000056592	44.6766	1.07626	0.00163727	0.00535045
ENSECAG00000047880	126.555	3.86061	0.00164278	0.00536636
ENSECAG00000050315	5.46981	-2.2583	0.00164353	0.00536758
ENSECAG00000043971	1.55782	-2.59389	0.00164976	0.00538481
ENSECAG00000054759	125.213	-1.7828	0.00165292	0.00539451
ENSECAG00000059732	1.53846	-3.21818	0.00165399	0.005397
ENSECAG00000054114	3.26838	1.56549	0.00165887	0.00541018
ENSECAG00000044586	10.0832	-1.5383	0.00165921	0.00541066
ENSECAG00000049888	3.18979	-2.53944	0.00167159	0.00544853
ENSECAG00000045848	78.1592	0.71499	0.00167504	0.00545787
ENSECAG00000053802	3.22381	-2.3729	0.00169527	0.00551489
ENSECAG00000039857	2.21729	2.42556	0.00169664	0.00551746
ENSECAG00000050950	11.8072	-2.21291	0.0017033	0.00553782
ENSECAG00000056722	1.67444	1.91129	0.001711	0.00555902
ENSECAG00000044750	28.8245	-0.587379	0.00171659	0.00557528
ENSECAG00000050267	0.932717	2.30538	0.00171918	0.00558127
ENSECAG00000058207	21.6735	1.86554	0.00171923	0.00558127
ENSECAG00000048210	8.57695	1.30026	0.00172256	0.00559144
ENSECAG00000047248	5.05743	1.28491	0.00172813	0.00560501
ENSECAG00000048338	18.8185	-1.08149	0.00173368	0.00562108
ENSECAG00000053040	15.1973	-1.3889	0.00176297	0.00570884
ENSECAG00000045465	8.19127	-1.97787	0.00176349	0.0057099
ENSECAG00000054178	1.32781	2.5014	0.00176434	0.00571197
ENSECAG00000052199	8.17469	-1.99599	0.00176457	0.00571209
ENSECAG00000048578	2.83758	1.55048	0.00177296	0.00573597
ENSECAG00000048382	7.93914	1.23972	0.00177714	0.0057488
ENSECAG00000049855	1.87929	-2.75303	0.00177849	0.00575186
ENSECAG00000046316	24.636	-1.11044	0.00178694	0.00577524
ENSECAG00000044097	7.69542	1.33358	0.0017888	0.0057806
ENSECAG00000042299	2.81633	-2.17643	0.0018047	0.00582664
ENSECAG00000059656	1.20778	2.7671	0.00180665	0.00583226
ENSECAG00000047114	38.9505	-0.894169	0.00180984	0.0058419
ENSECAG00000060069	3.42257	-2.16289	0.00181496	0.00585574
ENSECAG00000059632	8.13825	-2.14756	0.00181865	0.0058645
ENSECAG00000052280	3.91461	1.85148	0.00182359	0.00587956
ENSECAG00000058838	3.96272	-1.61554	0.00182933	0.00589537
ENSECAG00000046109	1.12113	-2.73677	0.00183139	0.00590095
ENSECAG00000046739	133.207	-2.35682	0.00183147	0.00590095
ENSECAG00000052361	13.9489	1.38295	0.00183706	0.00591624
ENSECAG00000048229	364.698	-0.861577	0.00184824	0.00594888
ENSECAG00000044246	5.77072	1.49285	0.00185774	0.00597808
ENSECAG00000051925	9.86769	-1.93315	0.00187237	0.00602037
ENSECAG00000050461	1.15337	2.83347	0.00187739	0.00603376
ENSECAG00000044401	1.59596	-2.44239	0.00188419	0.00605015
ENSECAG00000058508	1.46978	4.4735	0.00189006	0.00606689
ENSECAG00000043893	15.084	1.12675	0.00189482	0.00608012
ENSECAG00000046482	19.2109	1.14665	0.00189936	0.00609329
ENSECAG00000049936	8.61593	-1.1522	0.00189998	0.00609459
ENSECAG00000031713	1.76384	-2.25742	0.00190843	0.00611823
ENSECAG00000049194	2.50904	-2.17187	0.00191132	0.00612542
ENSECAG00000049531	2.70224	2.17546	0.00192625	0.00617116
ENSECAG00000047202	4.14822	2.11237	0.00194535	0.00622317
ENSECAG00000059206	5.81543	-1.47314	0.00194652	0.00622623
ENSECAG00000058398	2.98138	-2.04804	0.00195221	0.00624301
ENSECAG00000042617	0.88579	3.61974	0.00195386	0.00624616
ENSECAG00000039545	134.351	-2.20532	0.00195848	0.00625809
ENSECAG00000034304	1.73404	-2.63893	0.00196076	0.00626468
ENSECAG00000046918	0.941378	-2.42452	0.00197472	0.00630501
ENSECAG00000052716	1.44522	2.2439	0.00197535	0.00630631
ENSECAG00000051733	13.4177	1.62119	0.0019807	0.00632178
ENSECAG00000052557	2.31733	1.98221	0.00198152	0.00632244
ENSECAG00000053972	3.04698	3.75774	0.00198303	0.00632507
ENSECAG00000054483	22.5105	1.31663	0.00198332	0.00632507
ENSECAG00000056640	67.8505	1.18794	0.0019901	0.0063448
ENSECAG00000053374	3.5767	-2.21394	0.00199452	0.00635602
ENSECAG00000056114	2.44592	1.43732	0.00199721	0.00636246
ENSECAG00000049981	1.95492	-2.31972	0.00200864	0.00639403
ENSECAG00000051263	3.04393	2.44978	0.00201111	0.00640024
ENSECAG00000047379	2.52415	-2.03575	0.00201287	0.00640367
ENSECAG00000057047	10.7598	2.64234	0.00201243	0.00640367
ENSECAG00000049151	1.30164	-3.22594	0.00201989	0.0064224
ENSECAG00000053612	18.236	-1.87696	0.00202315	0.00643061
ENSECAG00000052939	13.0382	-1.2949	0.00202418	0.00643314
ENSECAG00000052154	4.28107	-2.53729	0.00203134	0.00645372
ENSECAG00000048495	1.66124	2.39489	0.0020338	0.00646009
ENSECAG00000051819	1666.78	-0.749914	0.00204718	0.00649601
ENSECAG00000044841	17.7434	-0.746906	0.00205504	0.00651876
ENSECAG00000057211	3.75358	-1.61039	0.00206804	0.00655559
ENSECAG00000047693	8.48486	-1.41665	0.00207572	0.00657409
ENSECAG00000050974	2.41225	2.0041	0.00207789	0.0065787
ENSECAG00000049957	11.3084	-1.06437	0.00208033	0.00658495
ENSECAG00000058946	1.98185	-3.84067	0.00208096	0.00658621
ENSECAG00000055634	5.1772	-2.178	0.00208137	0.00658678
ENSECAG00000046240	4.22165	-1.40284	0.00208311	0.00659079
ENSECAG00000029009	26.0617	0.886919	0.00208953	0.00661038
ENSECAG00000047966	172.215	-0.836208	0.00209581	0.00662782
ENSECAG00000045096	1.91729	-2.93524	0.00209974	0.00663897
ENSECAG00000048182	14.9592	1.52585	0.00210582	0.00665565
ENSECAG00000054943	3.04196	1.45066	0.00210747	0.00665969
ENSECAG00000049665	6.9739	1.82121	0.00211594	0.00668345
ENSECAG00000055741	196.819	1.68032	0.0021168	0.00668544
ENSECAG00000045214	1.22077	-3.22838	0.0021265	0.00671008
ENSECAG00000054309	0.801983	-2.59759	0.00212822	0.006714
ENSECAG00000049586	4.89109	1.54303	0.0021286	0.00671446
ENSECAG00000049110	2.16884	2.42125	0.00213043	0.00671948
ENSECAG00000053464	42.785	-1.13392	0.00213886	0.00674155
ENSECAG00000048140	5.33212	-1.7103	0.00214674	0.00676488
ENSECAG00000053062	1.02341	-2.63312	0.00215391	0.00678444
ENSECAG00000047253	65.2917	0.586278	0.00216218	0.00680747
ENSECAG00000049460	2.92345	3.25343	0.00216401	0.00681094
ENSECAG00000059574	75.0447	-1.11306	0.00216381	0.00681094
ENSECAG00000052500	9.36663	1.34884	0.0021739	0.00683979
ENSECAG00000055490	3.00773	2.26248	0.00219679	0.00690107
ENSECAG00000048573	88.2257	-0.581581	0.00220622	0.00692684
ENSECAG00000046927	1.81907	2.04606	0.00221288	0.00694466
ENSECAG00000048861	48.9911	-1.0092	0.00221832	0.00695941
ENSECAG00000047695	36.3486	0.841479	0.00223247	0.0070007
ENSECAG00000058564	4.17571	2.1198	0.00223564	0.00700794
ENSECAG00000058712	6.13255	-1.18059	0.0022409	0.00702091
ENSECAG00000050100	1.24378	-2.54226	0.00224764	0.00703578
ENSECAG00000052513	49.8694	0.78162	0.00225074	0.0070447
ENSECAG00000047339	18.1859	-0.829201	0.00226041	0.00707028
ENSECAG00000044152	7.79912	1.29058	0.0022654	0.00708432
ENSECAG00000054090	4.66818	1.60436	0.00226533	0.00708432
ENSECAG00000048222	1.64219	1.87685	0.00226978	0.00709489
ENSECAG00000056394	1.25437	-3.00543	0.00227174	0.00709943
ENSECAG00000053500	2.05078	-2.48354	0.0022751	0.00710838
ENSECAG00000035724	2.91554	-2.0955	0.002296	0.0071689
ENSECAG00000040073	68.1394	1.55855	0.00229809	0.00717464
ENSECAG00000043950	58.3807	0.591966	0.00230345	0.0071882
ENSECAG00000050216	4.03365	2.16333	0.00231489	0.00722151
ENSECAG00000050008	8.96422	1.36915	0.0023182	0.00723026
ENSECAG00000057193	3.23816	-2.63344	0.00231891	0.00723167
ENSECAG00000049561	7.17089	-1.7168	0.00232924	0.00726068
ENSECAG00000049376	2.54965	-3.67242	0.0023349	0.0072719
ENSECAG00000049728	944.075	0.739777	0.00234699	0.00730714
ENSECAG00000043851	2.87999	-2.04487	0.00234766	0.00730719
ENSECAG00000047481	1.35856	-3.11197	0.00234778	0.00730719
ENSECAG00000045384	5.57126	1.12057	0.00236405	0.00735377
ENSECAG00000056126	2.238	-2.68847	0.00236745	0.00736354
ENSECAG00000060376	1.83742	2.40062	0.00237799	0.00739251
ENSECAG00000056825	27.4751	2.15512	0.00238561	0.00741351
ENSECAG00000055026	1.72073	-3.09488	0.00238771	0.00741758
ENSECAG00000048486	5.13045	1.35671	0.00239286	0.00743195
ENSECAG00000046259	1.88682	2.94439	0.00240689	0.00747142
ENSECAG00000056548	22.8678	-1.33758	0.00241702	0.00749772
ENSECAG00000059349	13.0028	1.02953	0.00243704	0.00755257
ENSECAG00000054922	32.6605	-0.915755	0.00244795	0.00758011
ENSECAG00000049513	1.22332	-2.76977	0.00245812	0.00760623
ENSECAG00000049716	0.696846	2.99767	0.00246129	0.00761439
ENSECAG00000060222	0.908092	-2.63003	0.00246862	0.00763621
ENSECAG00000051444	32.1924	-2.37472	0.00247886	0.00766539
ENSECAG00000055852	2.22328	-2.30302	0.00249732	0.00771909
ENSECAG00000058652	1.75059	-2.37704	0.00250491	0.00773915
ENSECAG00000051171	49.2205	-0.712614	0.00251178	0.0077587
ENSECAG00000052623	2.40943	4.73487	0.00252161	0.00778567
ENSECAG00000049953	8.56374	1.24892	0.00252574	0.00779669
ENSECAG00000035754	8.06664	-1.85203	0.0025278	0.0078022
ENSECAG00000057271	2.14064	-3.41496	0.00253033	0.00780747
ENSECAG00000058390	1.64466	-2.08246	0.00254755	0.00785803
ENSECAG00000057831	3.53641	-2.38528	0.0025568	0.00788224
ENSECAG00000044035	3.93733	2.41301	0.0025737	0.00792573
ENSECAG00000053411	18.3182	-0.636262	0.00258139	0.00794768
ENSECAG00000050357	7.55095	1.35698	0.00260497	0.00801241
ENSECAG00000047498	251.429	-0.46975	0.00263129	0.00808897
ENSECAG00000030175	5.84	-2.2656	0.00266188	0.00817542
ENSECAG00000057028	1.3272	-2.37602	0.00266201	0.00817542
ENSECAG00000054842	2.85575	-1.95592	0.00266655	0.0081858
ENSECAG00000045612	253.619	-2.36852	0.00267122	0.00819714
ENSECAG00000048708	8.52756	-1.17239	0.00267225	0.00819886
ENSECAG00000048375	4.76954	-1.28725	0.00268298	0.00822818
ENSECAG00000058171	8.77949	-2.29209	0.00268869	0.00824212
ENSECAG00000056558	27.8733	-1.05208	0.00269115	0.00824878
ENSECAG00000057522	25.6078	-0.944922	0.00270223	0.00827735
ENSECAG00000044704	4.23543	1.81003	0.00270825	0.00829221
ENSECAG00000051971	39.5134	1.42565	0.00271419	0.00830588
ENSECAG00000049785	2.434	-2.38863	0.00273204	0.0083542
ENSECAG00000051118	18.4388	1.46898	0.00273185	0.0083542
ENSECAG00000054671	3.22468	2.10859	0.00273161	0.0083542
ENSECAG00000055604	3.57612	2.20159	0.00274148	0.00838123
ENSECAG00000058716	1.21524	4.16423	0.00274401	0.00838807
ENSECAG00000046075	6.84295	-1.65475	0.00274684	0.0083958
ENSECAG00000056474	5.51066	1.40032	0.00275065	0.00840655
ENSECAG00000045468	13.9652	-1.00084	0.00276446	0.00844577
ENSECAG00000049699	1.50391	2.14097	0.00276797	0.00845217
ENSECAG00000060219	1.3377	-2.73645	0.00276771	0.00845217
ENSECAG00000057485	1.52805	-3.28173	0.00278391	0.00849718
ENSECAG00000045170	1.28353	-2.51024	0.00279546	0.00852782
ENSECAG00000046586	16.8336	-1.02403	0.00281385	0.00857838
ENSECAG00000048469	3.65396	-1.67233	0.0028142	0.00857844
ENSECAG00000058862	4.94911	1.2828	0.00281678	0.00858453
ENSECAG00000046862	0.955539	3.14824	0.00281743	0.00858559
ENSECAG00000043493	5.45943	-1.97125	0.00283926	0.0086428
ENSECAG00000054278	4.02849	-1.65918	0.00288464	0.00875925
ENSECAG00000056844	2.17054	3.14567	0.00288739	0.00876664
ENSECAG00000048480	3.95223	-1.95541	0.00293579	0.00889545
ENSECAG00000053967	7.48449	1.01415	0.00293827	0.00890107
ENSECAG00000054682	2.22081	-2.3897	0.00293966	0.0089024
ENSECAG00000031034	6.29957	-1.70487	0.00294497	0.00891754
ENSECAG00000058426	82.0315	-1.65443	0.00295849	0.00895157
ENSECAG00000060373	2.96328	-2.6318	0.00295932	0.00895236
ENSECAG00000052102	6.41437	-1.37395	0.0029597	0.00895254
ENSECAG00000047560	4.20447	-2.94416	0.00296346	0.00896297
ENSECAG00000048520	1.14801	3.2893	0.00296751	0.00897138
ENSECAG00000049532	29.1113	-1.13592	0.00298324	0.00901316
ENSECAG00000045558	3.83472	-1.61817	0.0029954	0.00904313
ENSECAG00000050530	3.7033	1.73734	0.00300272	0.00906135
ENSECAG00000049578	14.1819	1.85306	0.00300736	0.00907246
ENSECAG00000056791	3.20278	-1.58519	0.00302373	0.00911696
ENSECAG00000041203	13.1214	-1.7554	0.00302429	0.00911756
ENSECAG00000059550	8.70605	-0.955506	0.00302794	0.00912541
ENSECAG00000058996	4.85519	-2.45845	0.00303107	0.00913133
ENSECAG00000060230	3.19941	-2.17448	0.00303081	0.00913133
ENSECAG00000053835	37.2145	-0.590587	0.00304483	0.0091679
ENSECAG00000041452	7.55173	1.54185	0.00304584	0.00916995
ENSECAG00000053549	6.79626	1.29486	0.00305927	0.00920647
ENSECAG00000055670	3.32592	-1.77819	0.00306194	0.00921352
ENSECAG00000036375	6.70426	-2.32639	0.00308536	0.00927707
ENSECAG00000055327	27.8592	-1.05725	0.00308722	0.00928167
ENSECAG00000058204	2.41874	-4.12219	0.00309183	0.00929356
ENSECAG00000058343	5.1025	-1.89533	0.00311503	0.00935931
ENSECAG00000056052	5.2784	-1.88639	0.003122	0.00937827
ENSECAG00000055811	12.2496	-2.53655	0.00312896	0.00939819
ENSECAG00000051013	17.2317	-1.45093	0.00313231	0.00940633
ENSECAG00000049535	1.57811	-2.20999	0.00314672	0.0094455
ENSECAG00000049941	4.96764	-1.78371	0.00314838	0.00944947
ENSECAG00000051901	25.337	-2.22691	0.0031509	0.00945504
ENSECAG00000047519	1.57918	-2.38801	0.00315271	0.00945945
ENSECAG00000051589	9.78305	-1.49798	0.0031619	0.00948504
ENSECAG00000048869	2.08713	-2.52161	0.0031778	0.00952667
ENSECAG00000057375	3.64319	-2.03533	0.00318138	0.00953538
ENSECAG00000054025	5.48084	-2.0536	0.00319917	0.00958361
ENSECAG00000054155	127.801	-2.33116	0.00320023	0.00958577
ENSECAG00000045323	5.30739	-1.94903	0.00322299	0.00964781
ENSECAG00000049445	2.84671	1.80909	0.00322782	0.00965921
ENSECAG00000045621	12.5426	1.56213	0.00323109	0.00966594
ENSECAG00000039160	1.79346	-2.53955	0.00323826	0.00968429
ENSECAG00000057025	57.4916	0.833771	0.00323809	0.00968429
ENSECAG00000049254	12.6188	0.957102	0.00324865	0.0097095
ENSECAG00000044165	2.06389	-2.04761	0.00327763	0.00978858
ENSECAG00000038319	15.4413	1.31609	0.00329092	0.00982307
ENSECAG00000045868	1.71369	2.2682	0.00330643	0.00986417
ENSECAG00000051410	75.4571	-1.28758	0.00334069	0.00996112
ENSECAG00000056878	162.421	0.738526	0.00334696	0.00997772
ENSECAG00000052727	3.77698	-1.86	0.00335657	0.0100021
ENSECAG00000047482	4.66671	-2.12094	0.00336002	0.0100093
ENSECAG00000052198	2.30187	-1.94725	0.00336781	0.0100304
ENSECAG00000056514	2.04289	-1.916	0.00337443	0.010049
ENSECAG00000050939	32.8876	-0.811645	0.00337656	0.0100522
ENSECAG00000059587	2.80507	-2.02507	0.00337623	0.0100522
ENSECAG00000044592	96.7266	0.683805	0.00338589	0.0100766
ENSECAG00000048141	6.63171	-1.70302	0.00338618	0.0100766
ENSECAG00000055429	7.74333	1.41238	0.00339933	0.0101115
ENSECAG00000054459	9.56077	1.07205	0.00341421	0.0101493
ENSECAG00000052066	9.09951	1.49677	0.00342401	0.0101752
ENSECAG00000053629	50.5119	-2.09921	0.00343224	0.0101965
ENSECAG00000050509	1.96981	-2.32415	0.00345138	0.010249
ENSECAG00000048929	8.32347	1.12425	0.00346135	0.0102732
ENSECAG00000059497	2.83842	-1.85596	0.00346311	0.0102774
ENSECAG00000051079	23.0861	-1.00467	0.00348083	0.0103256
ENSECAG00000050667	30.0275	-0.782434	0.00348437	0.010334
ENSECAG00000056207	0.974472	-2.54736	0.00348488	0.0103344
ENSECAG00000056187	7.40436	-2.11944	0.00349199	0.0103541
ENSECAG00000055164	12.4384	-1.13592	0.00349924	0.0103725
ENSECAG00000051407	3.7137	-2.30491	0.00350079	0.010374
ENSECAG00000052095	1.52922	-2.89869	0.00353064	0.0104515
ENSECAG00000059803	6.62425	-1.97944	0.00355325	0.0105107
ENSECAG00000053166	13.4021	-0.823688	0.00356775	0.0105503
ENSECAG00000055668	3.25857	1.89708	0.00357394	0.0105664
ENSECAG00000050901	306.025	-0.652872	0.00358086	0.0105857
ENSECAG00000048997	4.09231	-3.45497	0.00359464	0.0106209
ENSECAG00000044651	14.2148	0.995169	0.00359936	0.0106315
ENSECAG00000035515	2.28259	2.94688	0.00360137	0.0106341
ENSECAG00000045173	4.57857	-1.60771	0.00360995	0.0106561
ENSECAG00000056760	23.7946	0.953845	0.00361626	0.0106725
ENSECAG00000049613	9.80075	-1.26449	0.00361816	0.0106759
ENSECAG00000048136	58.1124	0.80986	0.00362506	0.010694
ENSECAG00000045711	1.12884	2.75965	0.00366345	0.0107949
ENSECAG00000058604	1.30173	4.27722	0.00367209	0.0108174
ENSECAG00000048924	6.40886	1.44376	0.00369777	0.0108833
ENSECAG00000060249	0.829186	-2.69728	0.0036998	0.0108872
ENSECAG00000053984	5.48304	1.84389	0.00371219	0.0109192
ENSECAG00000055830	1.81028	1.99413	0.00375107	0.0110232
ENSECAG00000051463	2.38685	1.83859	0.00375277	0.0110271
ENSECAG00000057470	5.01857	1.26818	0.00376114	0.0110471
ENSECAG00000046299	5.02382	1.36443	0.00377761	0.0110908
ENSECAG00000047133	20.793	0.647299	0.00379411	0.0111338
ENSECAG00000046948	249.542	-2.43498	0.0038077	0.011171
ENSECAG00000049498	7.91185	1.05559	0.00382524	0.0112098
ENSECAG00000058027	22.0641	0.808276	0.00383986	0.0112467
ENSECAG00000057580	3.17351	1.69029	0.00384923	0.0112718
ENSECAG00000045094	11.3658	1.39482	0.00386955	0.0113243
ENSECAG00000041857	1.16282	-3.10067	0.00387753	0.0113465
ENSECAG00000033412	2.75282	2.89023	0.00387819	0.0113468
ENSECAG00000059392	7.23436	-2.0356	0.00388373	0.0113599
ENSECAG00000049506	2.54682	1.93914	0.00389647	0.0113901
ENSECAG00000052911	7.38206	-1.38126	0.00389632	0.0113901
ENSECAG00000048967	2.9476	2.36415	0.00391766	0.0114438
ENSECAG00000053895	1.78752	4.72118	0.0039336	0.0114844
ENSECAG00000043920	0.713702	3.13415	0.00393435	0.0114854
ENSECAG00000057407	6.51175	-1.92112	0.00393601	0.0114879
ENSECAG00000028655	3.06006	1.88401	0.00394652	0.011515
ENSECAG00000045589	52.3641	-0.555844	0.00394772	0.0115161
ENSECAG00000057221	2.51014	-1.88103	0.0039508	0.0115239
ENSECAG00000045956	1.80202	-2.58726	0.00395163	0.0115251
ENSECAG00000054009	10.8463	1.55401	0.00396635	0.0115603
ENSECAG00000056193	9.18092	-1.21269	0.00396655	0.0115603
ENSECAG00000033797	1.46619	2.28902	0.00397555	0.0115854
ENSECAG00000058463	75.4698	-0.928526	0.00399544	0.0116337
ENSECAG00000054432	2.0831	1.89318	0.0040069	0.0116619
ENSECAG00000051294	6.32213	-1.65315	0.00401288	0.0116737
ENSECAG00000058820	44.1564	-0.85483	0.0040141	0.011676
ENSECAG00000044574	0.899989	-2.76408	0.00406697	0.0118085
ENSECAG00000054343	1.74552	-2.55793	0.0040737	0.0118251
ENSECAG00000059568	2.04981	-2.36226	0.00407994	0.0118407
ENSECAG00000050445	3.87826	-1.92906	0.00409395	0.0118765
ENSECAG00000047988	4.98399	2.95228	0.00410357	0.0119008
ENSECAG00000027974	1.81101	1.92839	0.00410626	0.0119061
ENSECAG00000059654	18.5761	-1.50976	0.00410742	0.0119083
ENSECAG00000049322	22.8273	0.989893	0.00412234	0.0119491
ENSECAG00000040391	1.70284	2.39052	0.0041286	0.0119648
ENSECAG00000053146	33.9934	0.618071	0.00413761	0.0119872
ENSECAG00000058912	2.47479	2.32413	0.00415884	0.0120433
[truncated: 1,397 more rows]

## Sheet: D_Target genes of DElncRNAs
DELncRNA (Ensembl ID)	log2FoldChange	padj	Correlation value	Target gene (Ensembl ID)	Target gene symbol	log2FoldChange	padj	Target gene description
ENSECAG00000050892	-2.7236	3.58096e-05	0.930262	ENSECAG00000024829	CCDC172	-2.38874	6.41614e-08	coiled-coil domain containing 172 [Source:VGNC Symbol
ENSECAG00000051036	1.0839	0.0275892	0.970268	ENSECAG00000006846	GFRA1	1.50211	0.00354638	GDNF family receptor alpha 1 [Source:HGNC Symbol
ENSECAG00000048609	-3.47313	5.47893e-06	0.876678	ENSECAG00000059760	ADRA2A	-2.41662	5.2853e-11	adrenoceptor alpha 2A [Source:HGNC Symbol
ENSECAG00000054483	1.31663	0.00632507	0.918355	ENSECAG00000014017	PRKG1	1.30268	0.00288834	protein kinase cGMP-dependent 1 [Source:VGNC Symbol
ENSECAG00000054691	-2.19667	0.0230268	0.856023	ENSECAG00000002917	OGDHL	-1.98723	6.86681e-06	oxoglutarate dehydrogenase L [Source:VGNC Symbol
ENSECAG00000052357	1.19883	0.0809494	0.912835	ENSECAG00000008542	ENSECAG00000008542	0.561289	0.0443862	None
ENSECAG00000056686	3.19769	2.68878e-05	0.993244	ENSECAG00000014254	LCTL	2.94605	5.01068e-07	lactase like [Source:VGNC Symbol
ENSECAG00000048035	-3.14223	0.0144644	0.94868	ENSECAG00000023678	NKX2-8	-5.63272	4.46962e-08	NK2 homeobox 8 [Source:HGNC Symbol
ENSECAG00000056678	-1.42066	3.43435e-06	0.931998	ENSECAG00000012668	PTPRF	-2.03984	6.02815e-09	protein tyrosine phosphatase receptor type F [Source:VGNC Symbol
ENSECAG00000058540	-2.33319	8.79418e-05	0.877423	ENSECAG00000014247	TINAGL1	-2.11007	1.11595e-13	tubulointerstitial nephritis antigen like 1 [Source:VGNC Symbol
ENSECAG00000043864	-1.22145	0.000121053	0.85535	ENSECAG00000016238	RPS6KA1	-0.61033	0.00310858	ribosomal protein S6 kinase A1 [Source:VGNC Symbol
ENSECAG00000047707	-2.91964	6.93115e-06	0.976054	ENSECAG00000014410	CASZ1	-3.02469	5.82255e-07	castor zinc finger 1 [Source:VGNC Symbol
ENSECAG00000051482	-1.31775	1.14938e-14	0.917532	ENSECAG00000000771	TP73	-1.74988	4.42437e-09	tumor protein p73 [Source:VGNC Symbol
ENSECAG00000044691	-2.51324	6.18045e-08	0.852877	ENSECAG00000039487	SOX7	-2.22853	1.63378e-09	SRY-box transcription factor 7 [Source:HGNC Symbol
ENSECAG00000057976	-2.61351	7.29852e-06	0.984582	ENSECAG00000002425	MFAP3L	-2.55601	4.40647e-07	microfibril associated protein 3 like [Source:VGNC Symbol
ENSECAG00000059332	-1.09635	0.00019994	0.910804	ENSECAG00000008570	GAB1	-1.02954	1.90216e-06	GRB2 associated binding protein 1 [Source:VGNC Symbol
ENSECAG00000047648	-1.64563	0.00171146	0.975884	ENSECAG00000009877	HSPA4L	-1.56101	0.000355095	heat shock protein family A (Hsp70) member 4 like [Source:VGNC Symbol
ENSECAG00000057142	-1.9133	3.60847e-12	0.990987	ENSECAG00000033092	ENSECAG00000033092	-2.19166	1.30693e-13	None
ENSECAG00000057142	-1.9133	3.60847e-12	0.991397	ENSECAG00000012155	GAN	-1.9388	2.43973e-15	gigaxonin [Source:VGNC Symbol
ENSECAG00000046304	-1.76556	0.000140609	0.851375	ENSECAG00000031668	ENSECAG00000031668	-2.34086	1.0367e-06	None
ENSECAG00000046304	-1.76556	0.000140609	0.980587	ENSECAG00000018863	ADGRL3	-1.86189	4.0419e-06	adhesion G protein-coupled receptor L3 [Source:VGNC Symbol
ENSECAG00000032350	-1.32705	0.033869	0.94209	ENSECAG00000000638	SEL1L3	-1.37683	9.35162e-05	SEL1L family member 3 [Source:VGNC Symbol
ENSECAG00000051383	-1.85348	0.0176211	0.861265	ENSECAG00000010537	HECW1	-2.36875	0.000533948	HECT, C2 and WW domain containing E3 ubiquitin protein ligase 1 [Source:VGNC Symbol
ENSECAG00000052406	-0.813288	0.00190501	0.951923	ENSECAG00000009379	GLCCI1	-0.881038	0.000139093	glucocorticoid induced 1 [Source:VGNC Symbol
ENSECAG00000059237	-3.5319	4.73201e-11	0.935711	ENSECAG00000014200	TMEM178B	-3.67279	3.69269e-12	transmembrane protein 178B [Source:HGNC Symbol
ENSECAG00000051193	-2.14054	0.00031692	0.887164	ENSECAG00000006011	RALGPS2	-2.20078	2.94513e-06	Ral GEF with PH domain and SH3 binding motif 2 [Source:VGNC Symbol
ENSECAG00000052987	1.64515	4.91477e-13	0.959475	ENSECAG00000010726	DDR2	1.44372	1.47728e-08	discoidin domain receptor tyrosine kinase 2 [Source:VGNC Symbol
ENSECAG00000041411	-3.00988	0.00187898	0.964196	ENSECAG00000011884	PGLYRP3	-2.6849	0.00214958	peptidoglycan recognition protein 3 [Source:VGNC Symbol
ENSECAG00000057325	-3.48709	0.000712467	0.892186	ENSECAG00000006074	ENSECAG00000006074	-2.17522	1.78108e-05	None
ENSECAG00000044865	0.91782	1.633e-08	0.90737	ENSECAG00000023646	EVI5	0.767514	7.76476e-07	ecotropic viral integration site 5 [Source:HGNC Symbol
ENSECAG00000057407	-1.92112	0.0114879	0.881717	ENSECAG00000014027	NEGR1	-2.07047	2.63427e-05	neuronal growth regulator 1 [Source:VGNC Symbol
ENSECAG00000044699	-3.86826	1.90926e-07	0.880981	ENSECAG00000022865	ERBB4	-3.98039	1.37575e-07	erb-b2 receptor tyrosine kinase 4 [Source:VGNC Symbol
ENSECAG00000049817	-2.58518	5.15222e-05	0.882204	ENSECAG00000052438	MREG	-1.9896	4.29775e-08	melanoregulin [Source:HGNC Symbol
ENSECAG00000044664	-0.976715	0.00143269	0.974525	ENSECAG00000026969	RIMKLB	-0.817812	0.00278685	ribosomal modification protein rimK like family member B [Source:VGNC Symbol
ENSECAG00000056082	0.787693	6.10956e-07	0.913357	ENSECAG00000007129	LRP6	0.63344	5.83683e-05	LDL receptor related protein 6 [Source:VGNC Symbol
ENSECAG00000047189	0.662081	6.18964e-06	0.924526	ENSECAG00000036387	KLHL42	0.720184	6.98469e-07	kelch like family member 42 [Source:VGNC Symbol
ENSECAG00000055020	-1.20647	0.00499048	0.9465	ENSECAG00000010418	AVPR1A	-1.35346	0.00164785	arginine vasopressin receptor 1A [Source:VGNC Symbol
ENSECAG00000045790	1.78135	9.63278e-11	0.993888	ENSECAG00000017743	SESN3	1.64668	1.20229e-10	sestrin 3 [Source:VGNC Symbol
ENSECAG00000053742	2.10445	3.75853e-07	0.981328	ENSECAG00000024148	RAB39A	2.38916	6.7166e-11	RAB39A, member RAS onco family [Source:VGNC Symbol
ENSECAG00000051518	-1.23213	0.000431661	0.915315	ENSECAG00000023344	USP28	-0.924172	0.00013852	ubiquitin specific peptidase 28 [Source:VGNC Symbol
ENSECAG00000048955	-2.54948	0.00100711	0.969857	ENSECAG00000004515	ENSECAG00000004515	-2.46901	0.00386297	None
ENSECAG00000048455	1.62207	0.000158516	0.989597	ENSECAG00000015715	ADAMTS15	1.54617	0.000375587	ADAM metallopeptidase with thrombospondin type 1 motif 15 [Source:VGNC Symbol
ENSECAG00000051025	3.98315	0.00376176	0.994531	ENSECAG00000003099	MGRG1	2.4472	0.0029164	None
ENSECAG00000046241	-0.838459	0.00214857	0.86518	ENSECAG00000017807	NAV2	-1.00407	5.10988e-05	neuron navigator 2 [Source:VGNC Symbol
ENSECAG00000054579	-2.6886	0.000635682	0.96057	ENSECAG00000020718	SEPTIN5	-1.01348	0.00046173	septin 5 [Source:VGNC Symbol
ENSECAG00000059289	-2.36942	1.33736e-05	0.87335	ENSECAG00000025078	SUSD2	-3.1171	2.01464e-08	sushi domain containing 2 [Source:VGNC Symbol
ENSECAG00000045951	-3.31034	0.000307231	0.991884	ENSECAG00000000267	SLC5A1	-3.32765	1.09049e-05	solute carrier family 5 member 1 [Source:VGNC Symbol
ENSECAG00000059921	-2.3741	1.30811e-05	0.935959	ENSECAG00000009126	NOS1	-2.22784	1.06652e-06	nitric oxide synthase 1 [Source:VGNC Symbol
ENSECAG00000048490	-0.780248	0.070875	0.889138	ENSECAG00000020333	C8H18orf25	-0.775806	0.000204927	chromosome 8 C18orf25 homolog [Source:VGNC Symbol
ENSECAG00000050513	0.623948	7.74662e-07	0.904118	ENSECAG00000017857	SMAD4	0.429046	0.000167156	SMAD family member 4 [Source:VGNC Symbol
ENSECAG00000051076	-2.92509	3.25593e-06	0.946926	ENSECAG00000023022	CDH19	-2.82765	6.89562e-05	cadherin 19 [Source:VGNC Symbol
ENSECAG00000048661	0.666308	0.00101439	0.963142	ENSECAG00000012843	PAG1	0.601242	0.00257696	phosphoprotein membrane anchor with glycosphingolipid microdomains 1 [Source:VGNC Symbol
ENSECAG00000049467	0.782139	0.000130504	0.986552	ENSECAG00000012918	ZNF704	0.674508	0.00102092	zinc finger protein 704 [Source:VGNC Symbol
ENSECAG00000060275	-0.463529	0.0203508	0.926696	ENSECAG00000008394	NCOA2	-0.523122	0.000236546	nuclear receptor coactivator 2 [Source:VGNC Symbol
ENSECAG00000055827	-1.38207	2.25014e-06	0.859318	ENSECAG00000016284	SLCO5A1	-1.82877	1.01116e-14	solute carrier organic anion transporter family member 5A1 [Source:VGNC Symbol
ENSECAG00000045964	1.93927	4.8589e-06	0.883081	ENSECAG00000007540	CYP7B1	1.76932	2.76755e-11	cytochrome P450 family 7 subfamily B member 1 [Source:VGNC Symbol
ENSECAG00000056418	1.35746	0.00267248	0.891836	ENSECAG00000041388	ERICH5	0.802052	0.00902499	glutamate rich 5 [Source:HGNC Symbol
ENSECAG00000046740	2.91981	1.27236e-14	0.910644	ENSECAG00000009462	COL14A1	3.01401	1.27166e-18	collagen type XIV alpha 1 chain [Source:VGNC Symbol
ENSECAG00000054157	-2.46809	6.68154e-07	0.950348	ENSECAG00000006509	LY6D	-2.08209	0.0031763	lymphocyte antigen 6 family member D [Source:VGNC Symbol
ENSECAG00000051159	-3.02475	3.23021e-06	0.872282	ENSECAG00000058354	ENSECAG00000058354	-2.75831	0.00114083	None
ENSECAG00000053629	-2.09921	0.0101965	0.949398	ENSECAG00000018954	NCCRP1	-2.41946	0.00444222	NCCRP1, F-box associated domain containing [Source:VGNC Symbol
ENSECAG00000049199	1.66226	1.05673e-09	0.951477	ENSECAG00000017169	ZNF283	1.10581	4.08315e-18	zinc finger protein 283 [Source:VGNC Symbol
ENSECAG00000044187	0.564391	0.00414601	0.939125	ENSECAG00000014207	TENT5A	0.570659	0.00319107	terminal nucleotidyltransferase 5A [Source:VGNC Symbol
ENSECAG00000045451	1.09923	0.00514287	0.979995	ENSECAG00000020846	PDE7B	1.03414	0.00271962	phosphodiesterase 7B [Source:VGNC Symbol
ENSECAG00000044460	-3.61442	7.16005e-06	0.911036	ENSECAG00000014884	DLX3	-3.416	3.25593e-06	distal-less homeobox 3 [Source:VGNC Symbol
ENSECAG00000044197	-3.16047	6.16824e-06	0.869961	ENSECAG00000000752	EHF	-2.62415	0.000109537	ETS homologous factor [Source:VGNC Symbol
ENSECAG00000057169	-2.91846	4.3843e-09	0.874861	ENSECAG00000023341	DHCR7	-2.53992	1.24394e-07	7-dehydrocholesterol reductase [Source:VGNC Symbol
ENSECAG00000053010	-3.25039	2.67036e-06	0.973386	ENSECAG00000011484	EPS8L2	-3.19557	2.66391e-06	EPS8 like 2 [Source:VGNC Symbol
ENSECAG00000047679	1.63704	1.05505e-09	0.862659	ENSECAG00000011939	CLIP2	1.93066	1.21937e-14	CAP-Gly domain containing linker protein 2 [Source:VGNC Symbol
ENSECAG00000049734	-1.5715	2.0938e-07	0.9301	ENSECAG00000022565	ATF7IP2	-1.19461	0.000301632	activating transcription factor 7 interacting protein 2 [Source:VGNC Symbol
ENSECAG00000058013	2.9693	6.11247e-13	0.978868	ENSECAG00000016328	ADAMTS2	2.79208	8.29622e-17	ADAM metallopeptidase with thrombospondin type 1 motif 2 [Source:VGNC Symbol
ENSECAG00000053587	-2.24423	9.0239e-09	0.928215	ENSECAG00000004810	ADRB2	-2.32765	1.33104e-13	adrenoceptor beta 2 [Source:VGNC Symbol
ENSECAG00000045266	0.976844	0.0459726	0.911689	ENSECAG00000024895	PRELID2	1.25379	6.14502e-05	PRELI domain containing 2 [Source:VGNC Symbol
ENSECAG00000045314	-2.2776	2.74671e-07	0.908217	ENSECAG00000013590	PSD2	-2.61875	8.29425e-06	pleckstrin and Sec7 domain containing 2 [Source:VGNC Symbol
ENSECAG00000052718	2.52867	1.51655e-12	0.899456	ENSECAG00000043642	NREP	1.83432	1.99055e-09	neuronal reration related protein [Source:VGNC Symbol
ENSECAG00000057133	1.82501	9.4664e-08	0.970816	ENSECAG00000011406	ST8SIA4	1.74902	5.84708e-09	ST8 alpha-N-acetyl-neuraminide alpha-2,8-sialyltransferase 4 [Source:VGNC Symbol
ENSECAG00000049672	-1.93807	1.68645e-06	0.866834	ENSECAG00000024613	GLRX	-2.52857	1.62868e-12	glutaredoxin [Source:VGNC Symbol
ENSECAG00000053578	-3.78461	1.23064e-08	0.962191	ENSECAG00000020613	SLC9A2	-4.19672	3.35018e-12	solute carrier family 9 member A2 [Source:VGNC Symbol
ENSECAG00000055887	1.50431	0.000188882	0.976552	ENSECAG00000022724	CYP26B1	2.69416	3.18532e-09	cytochrome P450 family 26 subfamily B member 1 [Source:VGNC Symbol
ENSECAG00000051020	-4.03882	7.06313e-17	0.986491	ENSECAG00000024462	OTX1	-4.68302	6.12168e-09	orthodenticle homeobox 1 [Source:VGNC Symbol
ENSECAG00000048477	-1.86056	2.71639e-10	0.890891	ENSECAG00000023512	MTA3	-1.46609	1.31764e-08	metastasis associated 1 family member 3 [Source:VGNC Symbol
ENSECAG00000055455	-1.21431	3.95431e-05	0.861954	ENSECAG00000015953	PPP1CB	-0.481832	0.0216593	protein phosphatase 1 catalytic subunit beta [Source:VGNC Symbol
ENSECAG00000057245	1.54725	3.05877e-07	0.890754	ENSECAG00000010118	SRGAP3	1.60086	5.21513e-10	SLIT-ROBO Rho GTPase activating protein 3 [Source:VGNC Symbol
ENSECAG00000047495	-1.13913	1.66397e-05	0.895162	ENSECAG00000023941	PIK3CB	-0.942835	1.40897e-06	phosphatidylinositol-4,5-bisphosphate 3-kinase catalytic subunit beta [Source:VGNC Symbol
ENSECAG00000054759	-1.7828	0.00539451	0.927195	ENSECAG00000022054	CLSTN2	-1.77931	0.000367459	calsyntenin 2 [Source:VGNC Symbol
ENSECAG00000055164	-1.13592	0.0103725	0.865581	ENSECAG00000035160	MLNR	-3.35143	8.07115e-07	motilin receptor [Source:HGNC Symbol
ENSECAG00000045225	1.45746	0.00380999	0.922276	ENSECAG00000017885	CNTNAP5	1.56546	0.000292998	contactin associated protein family member 5 [Source:VGNC Symbol
ENSECAG00000045808	2.963	1.88477e-08	0.958042	ENSECAG00000019682	ACVR1C	3.00064	1.35637e-08	activin A receptor type 1C [Source:VGNC Symbol
ENSECAG00000051014	0.859459	2.07711e-12	0.943407	ENSECAG00000020049	NBEAL1	0.925647	3.35704e-10	neurobeachin like 1 [Source:VGNC Symbol
ENSECAG00000046010	1.15108	1.0747e-09	0.87724	ENSECAG00000018236	ABI2	1.42345	2.27833e-14	abl interactor 2 [Source:VGNC Symbol
ENSECAG00000046010	1.15108	1.0747e-09	0.963401	ENSECAG00000010884	CYP20A1	1.20361	2.20494e-11	cytochrome P450 family 20 subfamily A member 1 [Source:VGNC Symbol
ENSECAG00000054164	0.635625	0.0293129	0.927216	ENSECAG00000001870	HEG1	0.449311	0.0985942	heart development protein with EGF like domains 1 [Source:HGNC Symbol
ENSECAG00000059608	1.31983	2.27084e-06	0.854009	ENSECAG00000006637	NECTIN3	1.78861	1.21217e-11	nectin cell adhesion molecule 3 [Source:VGNC Symbol
ENSECAG00000051645	6.11654	8.74926e-20	0.953817	ENSECAG00000056331	ENSECAG00000056331	4.80516	6.74405e-23	None
ENSECAG00000046394	-1.0199	0.00329299	0.86356	ENSECAG00000042479	ENSECAG00000042479	-1.20405	0.000468688	None
ENSECAG00000058353	0.629415	0.0455451	0.872409	ENSECAG00000008967	ENSECAG00000008967	0.578697	0.0447802	None
ENSECAG00000044680	2.21177	1.79589e-05	0.946345	ENSECAG00000017398	CD180	1.85251	0.00137966	CD180 molecule [Source:VGNC Symbol
ENSECAG00000052121	0.620985	0.00156069	0.86968	ENSECAG00000043359	SREK1IP1	0.921631	3.47686e-07	SREK1 interacting protein 1 [Source:HGNC Symbol
ENSECAG00000045415	-0.797911	0.0279735	0.989491	ENSECAG00000020208	LIFR	-0.79679	0.0249628	LIF receptor subunit alpha [Source:VGNC Symbol
ENSECAG00000055105	1.06805	7.70054e-06	0.884658	ENSECAG00000031921	DAP	2.02352	3.78269e-17	death associated protein [Source:HGNC Symbol
ENSECAG00000058534	-3.08261	4.16984e-05	0.862789	ENSECAG00000001347	TERT	-3.57928	3.70693e-12	telomerase reverse transcriptase [Source:HGNC Symbol
ENSECAG00000046953	-1.51197	1.19213e-05	0.950986	ENSECAG00000012335	PLCB4	-1.23295	0.000127633	phospholipase C beta 4 [Source:VGNC Symbol
ENSECAG00000052743	-2.45347	0.000529542	0.936951	ENSECAG00000021125	TFAP2C	-2.25213	0.0103725	transcription factor AP-2 gamma [Source:VGNC Symbol
ENSECAG00000046027	2.04047	0.0273429	0.921997	ENSECAG00000032719	ENSECAG00000032719	1.87487	0.00025873	None
ENSECAG00000059625	-2.84758	6.51831e-07	0.952328	ENSECAG00000011815	NTRK2	-2.4951	3.39133e-06	neurotrophic receptor tyrosine kinase 2 [Source:VGNC Symbol
ENSECAG00000049001	-2.24846	5.12334e-07	0.862068	ENSECAG00000013680	TLE1	-1.37135	8.75661e-05	TLE family member 1, transcriptional corepressor [Source:HGNC Symbol
ENSECAG00000060023	1.12065	5.85244e-06	0.904953	ENSECAG00000038056	ENSECAG00000038056	0.918453	1.0006e-05	None
ENSECAG00000055194	-3.10597	8.47316e-08	0.868701	ENSECAG00000012524	ENTREP1	-3.35649	1.81352e-25	endosomal transmembrane epsin interactor 1 [Source:VGNC Symbol
ENSECAG00000057056	-3.10866	3.62528e-12	0.909728	ENSECAG00000023515	SIX4	-2.77514	1.335e-12	SIX homeobox 4 [Source:VGNC Symbol
ENSECAG00000049365	-0.78413	0.0988629	0.858962	ENSECAG00000023892	RPS6KA5	-0.757821	0.00176469	ribosomal protein S6 kinase A5 [Source:VGNC Symbol
ENSECAG00000045770	-1.33431	1.10507e-09	0.958271	ENSECAG00000022405	NOTCH1	-1.26092	1.30911e-10	notch receptor 1 [Source:VGNC Symbol
ENSECAG00000056772	-3.52896	1.19754e-05	0.864551	ENSECAG00000013029	CADM2	-3.45394	4.5662e-05	cell adhesion molecule 2 [Source:VGNC Symbol
ENSECAG00000055409	-1.7168	7.9412e-07	0.940717	ENSECAG00000015554	CYYR1	-1.86258	1.30447e-07	cysteine and tyrosine rich 1 [Source:VGNC Symbol
ENSECAG00000059995	-2.43789	0.0348434	0.875176	ENSECAG00000053969	ENSECAG00000053969	-4.29983	3.01424e-06	None
ENSECAG00000048094	4.02378	5.85114e-14	0.993356	ENSECAG00000011901	UNC5D	3.90948	4.34451e-12	unc-5 netrin receptor D [Source:VGNC Symbol
ENSECAG00000045912	-1.02646	0.0320975	0.968969	ENSECAG00000004592	DUSP4	-1.95793	1.09834e-05	dual specificity phosphatase 4 [Source:VGNC Symbol
ENSECAG00000041015	-3.88597	5.89103e-07	0.956165	ENSECAG00000054402	ENSECAG00000054402	-4.44249	3.55316e-07	None
ENSECAG00000048981	-1.30848	0.00237726	0.964334	ENSECAG00000007726	APOBEC3H	-1.21287	0.0083064	apolipoprotein B mRNA editing enzyme catalytic subunit 3H [Source:NCBI gene (formerly Entrezgene)
ENSECAG00000057884	-3.55586	7.16701e-06	0.97626	ENSECAG00000017155	ARHGAP8	-4.08782	1.54942e-08	Rho GTPase activating protein 8 [Source:VGNC Symbol
ENSECAG00000051273	-1.49204	1.53811e-10	0.927308	ENSECAG00000031323	ENSECAG00000031323	-1.58181	2.80418e-11	None
ENSECAG00000051273	-1.49204	1.53811e-10	0.967969	ENSECAG00000000484	PPARA	-1.61437	2.11309e-20	peroxisome proliferator activated receptor alpha [Source:VGNC Symbol
ENSECAG00000046660	-1.22723	8.15399e-07	0.935403	ENSECAG00000017248	USP6NL	-1.08929	7.49064e-08	USP6 N-terminal like [Source:VGNC Symbol
ENSECAG00000049779	-2.57359	1.45413e-10	0.946758	ENSECAG00000021234	NET1	-1.94744	8.94516e-08	neuroepithelial cell transforming 1 [Source:VGNC Symbol
ENSECAG00000057499	-0.998559	8.18232e-05	0.981493	ENSECAG00000049555	ENSECAG00000049555	-1.00572	0.000230691	None
ENSECAG00000047650	0.467979	0.0959692	0.887287	ENSECAG00000059406	ENSECAG00000059406	0.674299	0.0425473	None
ENSECAG00000058403	2.10888	2.63583e-07	0.907634	ENSECAG00000040180	ENSECAG00000040180	1.87112	2.34297e-05	None
ENSECAG00000045464	-2.43089	1.8574e-07	0.985657	ENSECAG00000010160	AR	-3.04467	3.96318e-08	androgen receptor [Source:VGNC Symbol
ENSECAG00000055773	-1.45003	0.000664012	0.950668	ENSECAG00000019431	RPS6KA6	-1.5808	4.049e-06	ribosomal protein S6 kinase A6 [Source:VGNC Symbol

## Sheet: E_DMSs in incRNAs
Chr	lncRNA	Region of lncRNA	pvalue	qvalue	meth.diff in sarcoids
1	ENSECAG00000046969	intron_variant&non_coding_transcript_variant	3.63657e-21	8.51767e-20	-26.7582
1	ENSECAG00000052140	intron_variant&non_coding_transcript_variant	2.27587e-12	2.33423e-11	30.9799
1	ENSECAG00000037997	intron_variant&non_coding_transcript_variant	2.80226e-21	6.62238e-20	36.0392
1	ENSECAG00000053360	intron_variant&non_coding_transcript_variant	3.69893e-13	4.12599e-12	-31.1485
1	ENSECAG00000056902	non_coding_transcript_exon_variant	2.44494e-19	4.92124e-18	-27.4466
1	ENSECAG00000047033	intron_variant&non_coding_transcript_variant	1.5608e-11	1.4591e-10	-31.1265
1	ENSECAG00000053452	intron_variant&non_coding_transcript_variant	1.92591e-13	2.20966e-12	-25.3936
1	ENSECAG00000059346	intron_variant&non_coding_transcript_variant	2.56488e-11	2.33537e-10	26.1007
1	ENSECAG00000028603	intron_variant&non_coding_transcript_variant	1.01699e-14	1.33544e-13	31.2276
1	ENSECAG00000028603	intron_variant&non_coding_transcript_variant	4.54755e-11	4.0127e-10	26.9009
1	ENSECAG00000056591	intron_variant&non_coding_transcript_variant	4.64146e-35	2.87878e-33	-38.5397
1	ENSECAG00000056591	intron_variant&non_coding_transcript_variant	3.23735e-21	7.61119e-20	-30.4183
1	ENSECAG00000056591	intron_variant&non_coding_transcript_variant	3.95796e-37	2.77921e-35	-39.019
1	ENSECAG00000056702	upstream_gene_variant	3.78034e-09	2.60756e-08	25.3733
1	ENSECAG00000053515	downstream_gene_variant	1.10216e-133	3.29877e-130	45.5901
1	ENSECAG00000049512	intron_variant&non_coding_transcript_variant	3.28962e-34	1.93692e-32	-27.4798
1	ENSECAG00000049512	intron_variant&non_coding_transcript_variant	9.303e-45	1.0036e-42	-27.5815
1	ENSECAG00000037305	intron_variant&non_coding_transcript_variant	1.02469e-28	4.18469e-27	31.3011
1	ENSECAG00000037305	intron_variant&non_coding_transcript_variant	7.35131e-24	2.12263e-22	35.1663
1	ENSECAG00000037305	intron_variant&non_coding_transcript_variant	1.02673e-28	4.19257e-27	37.6509
1	ENSECAG00000037305	intron_variant&non_coding_transcript_variant	1.3268e-20	2.96528e-19	29.8162
1	ENSECAG00000037305	intron_variant&non_coding_transcript_variant	1.28235e-24	3.91319e-23	36.4128
1	ENSECAG00000037305	intron_variant&non_coding_transcript_variant	2.93438e-24	8.72046e-23	32.6603
1	ENSECAG00000037305	intron_variant&non_coding_transcript_variant	1.32164e-20	2.95479e-19	29.8842
1	ENSECAG00000037305	non_coding_transcript_exon_variant	6.21217e-17	1.01203e-15	26.1803
1	ENSECAG00000054758	intron_variant&non_coding_transcript_variant	1.4855e-40	1.27206e-38	-37.1421
1	ENSECAG00000054758	intron_variant&non_coding_transcript_variant	1.69509e-34	1.01679e-32	-31.1941
1	ENSECAG00000054758	intron_variant&non_coding_transcript_variant	1.11746e-42	1.08028e-40	-38.6728
1	ENSECAG00000054758	intron_variant&non_coding_transcript_variant	6.48715e-60	1.48078e-57	-45.4196
1	ENSECAG00000060030	downstream_gene_variant	2.32378e-21	5.52374e-20	-30.7521
1	ENSECAG00000060261	intron_variant&non_coding_transcript_variant	2.26605e-25	7.29212e-24	25.6187
1	ENSECAG00000060261	intron_variant&non_coding_transcript_variant	2.49627e-39	1.99129e-37	32.977
1	ENSECAG00000050543	non_coding_transcript_exon_variant	1.15417e-22	3.04193e-21	29.6472
1	ENSECAG00000055966	non_coding_transcript_exon_variant	1.38935e-46	1.66066e-44	-25.1386
1	ENSECAG00000056662	intron_variant&non_coding_transcript_variant	1.08323e-60	2.58129e-58	-29.4054
1	ENSECAG00000056662	intron_variant&non_coding_transcript_variant	7.92567e-72	2.98308e-69	-31.6943
1	ENSECAG00000038310	upstream_gene_variant	5.42201e-16	8.05152e-15	-31.8576
1	ENSECAG00000038310	upstream_gene_variant	9.96344e-13	1.06098e-11	-29.0953
1	ENSECAG00000058291	non_coding_transcript_exon_variant	1.25097e-11	1.1827e-10	-26.5731
1	ENSECAG00000058291	non_coding_transcript_exon_variant	4.99353e-14	6.10462e-13	-29.3346
1	ENSECAG00000057132	intron_variant&non_coding_transcript_variant	8.58152e-28	3.29625e-26	29.2312
1	ENSECAG00000045155	intron_variant&non_coding_transcript_variant	3.13044e-17	5.23662e-16	28.62
1	ENSECAG00000050636	intron_variant&non_coding_transcript_variant	7.55407e-20	1.58808e-18	-33.6236
1	ENSECAG00000050636	intron_variant&non_coding_transcript_variant	1.37223e-23	3.88074e-22	-45.1396
1	ENSECAG00000046279	intron_variant&non_coding_transcript_variant	1.34242e-10	1.11684e-09	-26.4744
1	ENSECAG00000044089	intron_variant&non_coding_transcript_variant	2.08183e-27	7.78472e-26	-30.8633
1	ENSECAG00000048316	upstream_gene_variant	1.14984e-100	1.22211e-97	-26.3452
1	ENSECAG00000035114	intron_variant&non_coding_transcript_variant	2.33501e-49	3.21762e-47	-25.663
1	ENSECAG00000057340	non_coding_transcript_exon_variant	3.30621e-13	3.7056e-12	-26.2214
1	ENSECAG00000053291	intron_variant&non_coding_transcript_variant	5.96277e-20	1.2647e-18	30.9794
1	ENSECAG00000053291	intron_variant&non_coding_transcript_variant	1.06952e-28	4.36349e-27	36.5212
1	ENSECAG00000053291	intron_variant&non_coding_transcript_variant	3.75709e-24	1.10844e-22	33.6078
1	ENSECAG00000053291	intron_variant&non_coding_transcript_variant	5.28827e-23	1.43098e-21	33.8884
1	ENSECAG00000053291	intron_variant&non_coding_transcript_variant	1.97896e-25	6.39302e-24	34.9088
1	ENSECAG00000047694	non_coding_transcript_exon_variant	9.09918e-28	3.48828e-26	-29.2722
1	ENSECAG00000049993	downstream_gene_variant	5.36605e-21	1.23832e-19	32.1781
1	ENSECAG00000054245	intron_variant&non_coding_transcript_variant	8.43662e-21	1.91595e-19	-28.2112
1	ENSECAG00000059206	upstream_gene_variant	7.43969e-18	1.31994e-16	32.2421
1	ENSECAG00000059206	upstream_gene_variant	2.33149e-24	6.97701e-23	32.3621
1	ENSECAG00000052028	upstream_gene_variant	1.24924e-66	3.79359e-64	-29.2838
1	ENSECAG00000052028	upstream_gene_variant	8.3383e-52	1.29014e-49	-28.5293
1	ENSECAG00000052028	upstream_gene_variant	7.31337e-55	1.30977e-52	-29.5047
1	ENSECAG00000052028	upstream_gene_variant	3.01157e-44	3.16399e-42	-27.0413
1	ENSECAG00000052028	upstream_gene_variant	1.3062e-42	1.26079e-40	-25.1287
1	ENSECAG00000034397	intron_variant&non_coding_transcript_variant	9.71626e-70	3.38147e-67	-25.0647
1	ENSECAG00000053609	downstream_gene_variant	2.70433e-22	6.9208e-21	-27.463
1	ENSECAG00000053609	downstream_gene_variant	3.74682e-28	1.47291e-26	-25.4128
1	ENSECAG00000046255	intron_variant&non_coding_transcript_variant	2.16181e-16	3.3389e-15	31.4505
1	ENSECAG00000051532	non_coding_transcript_exon_variant	3.41483e-21	8.01486e-20	-32.6347
1	ENSECAG00000051532	non_coding_transcript_exon_variant	1.19862e-20	2.68925e-19	-32.3373
1	ENSECAG00000051532	non_coding_transcript_exon_variant	2.19272e-16	3.38511e-15	-30.5296
1	ENSECAG00000047689	intron_variant&non_coding_transcript_variant	1.78753e-12	1.85415e-11	26.3254
1	ENSECAG00000050296	intron_variant&non_coding_transcript_variant	8.80948e-19	1.68896e-17	-31.2392
1	ENSECAG00000045069	intron_variant&non_coding_transcript_variant	4.01865e-69	1.36928e-66	34.831
1	ENSECAG00000051258	upstream_gene_variant	3.69718e-56	7.05715e-54	-33.3342
1	ENSECAG00000032572	intron_variant&non_coding_transcript_variant	1.45765e-21	3.52286e-20	-28.411
1	ENSECAG00000057689	non_coding_transcript_exon_variant	5.85909e-24	1.70585e-22	-28.1671
1	ENSECAG00000057689	non_coding_transcript_exon_variant	6.916e-23	1.85652e-21	-26.8913
1	ENSECAG00000053826	intron_variant&non_coding_transcript_variant	5.00092e-21	1.1572e-19	-26.0017
1	ENSECAG00000042321	intron_variant&non_coding_transcript_variant	1.93093e-09	1.38475e-08	25.1739
1	ENSECAG00000058139	intron_variant&non_coding_transcript_variant	4.79907e-49	6.5076e-47	-28.505
1	ENSECAG00000047698	non_coding_transcript_exon_variant	1.64777e-61	4.0691e-59	-30.4875
1	ENSECAG00000047698	non_coding_transcript_exon_variant	1.11327e-69	3.86308e-67	-37.6107
1	ENSECAG00000054390	intron_variant&non_coding_transcript_variant	8.92343e-15	1.17763e-13	-27.2338
1	ENSECAG00000054390	intron_variant&non_coding_transcript_variant	1.71715e-30	7.93512e-29	-30.5704
1	ENSECAG00000054390	intron_variant&non_coding_transcript_variant	1.60311e-32	8.4664e-31	-27.4708
1	ENSECAG00000054390	intron_variant&non_coding_transcript_variant	3.85215e-23	1.05403e-21	-28.9188
1	ENSECAG00000054375	intron_variant&non_coding_transcript_variant	9.43694e-14	1.12021e-12	-25.9468
1	ENSECAG00000054375	non_coding_transcript_exon_variant	1.6398e-12	1.70749e-11	-28.1215
1	ENSECAG00000028762	non_coding_transcript_exon_variant	1.71902e-12	1.7864e-11	27.7248
1	ENSECAG00000059532	intron_variant&non_coding_transcript_variant	1.18923e-13	1.39582e-12	-28.6333
1	ENSECAG00000059532	intron_variant&non_coding_transcript_variant	7.50977e-22	1.85586e-20	-29.7597
1	ENSECAG00000059532	intron_variant&non_coding_transcript_variant	4.36217e-26	1.47905e-24	-33.3447
1	ENSECAG00000057782	intron_variant&non_coding_transcript_variant	8.28624e-59	1.78473e-56	-53.0096
1	ENSECAG00000057782	intron_variant&non_coding_transcript_variant	8.52797e-50	1.20125e-47	-47.3836
1	ENSECAG00000057782	intron_variant&non_coding_transcript_variant	4.12684e-46	4.8098e-44	-47.6134
1	ENSECAG00000057782	intron_variant&non_coding_transcript_variant	1.46194e-29	6.33331e-28	-37.8347
1	ENSECAG00000057782	intron_variant&non_coding_transcript_variant	1.65352e-38	1.25992e-36	-43.5184
1	ENSECAG00000058855	intron_variant&non_coding_transcript_variant	5.27136e-28	2.05324e-26	31.1313
1	ENSECAG00000042062	intron_variant&non_coding_transcript_variant	2.30983e-13	2.62895e-12	26.1182
1	ENSECAG00000045568	non_coding_transcript_exon_variant	5.25529e-33	2.8594e-31	-27.3711
1	ENSECAG00000041075	intron_variant&non_coding_transcript_variant	5.57175e-15	7.49882e-14	-26.6023
1	ENSECAG00000042006	intron_variant&non_coding_transcript_variant	5.49808e-21	1.26762e-19	27.1203
1	ENSECAG00000042006	intron_variant&non_coding_transcript_variant	8.60672e-19	1.65178e-17	27.113
1	ENSECAG00000042006	intron_variant&non_coding_transcript_variant	3.14384e-30	1.42758e-28	31.3193
1	ENSECAG00000048904	intron_variant&non_coding_transcript_variant	2.57662e-13	2.91981e-12	-25.6806
1	ENSECAG00000052341	intron_variant&non_coding_transcript_variant	2.22257e-36	1.49151e-34	-27.1583
1	ENSECAG00000044015	intron_variant&non_coding_transcript_variant	1.91771e-70	6.85909e-68	-25.4356
1	ENSECAG00000034870	non_coding_transcript_exon_variant	3.45392e-64	9.52243e-62	-33.11
1	ENSECAG00000034870	intron_variant&non_coding_transcript_variant	6.29885e-19	1.22304e-17	26.9003
1	ENSECAG00000034870	intron_variant&non_coding_transcript_variant	1.41151e-16	2.22077e-15	25.2015
1	ENSECAG00000034870	intron_variant&non_coding_transcript_variant	2.805e-26	9.65068e-25	31.957
1	ENSECAG00000034870	intron_variant&non_coding_transcript_variant	9.67547e-25	2.97805e-23	30.8558
1	ENSECAG00000034870	intron_variant&non_coding_transcript_variant	3.07134e-15	4.24618e-14	31.9892
1	ENSECAG00000034870	intron_variant&non_coding_transcript_variant	2.0489e-17	3.48712e-16	34.453
1	ENSECAG00000057278	intron_variant&non_coding_transcript_variant	4.18441e-12	4.17352e-11	-25.1487
1	ENSECAG00000051512	intron_variant&non_coding_transcript_variant	1.3704e-18	2.58716e-17	25.5464
1	ENSECAG00000051512	intron_variant&non_coding_transcript_variant	1.78351e-31	8.81094e-30	-39.0751
1	ENSECAG00000051512	intron_variant&non_coding_transcript_variant	1.14578e-26	4.05086e-25	-38.7584
1	ENSECAG00000051512	intron_variant&non_coding_transcript_variant	1.01079e-24	3.10646e-23	-37.5181
1	ENSECAG00000051512	intron_variant&non_coding_transcript_variant	1.24415e-22	3.27123e-21	-35.626
1	ENSECAG00000043798	intron_variant&non_coding_transcript_variant	3.77986e-33	2.07778e-31	-43.0945
1	ENSECAG00000043798	intron_variant&non_coding_transcript_variant	1.02365e-23	2.92502e-22	-36.4798
1	ENSECAG00000043798	intron_variant&non_coding_transcript_variant	1.00733e-24	3.09618e-23	-36.8068
1	ENSECAG00000035608	intron_variant&non_coding_transcript_variant	1.13194e-32	6.04287e-31	30.7225
1	ENSECAG00000035608	intron_variant&non_coding_transcript_variant	1.53751e-53	2.57076e-51	42.7858
1	ENSECAG00000035608	intron_variant&non_coding_transcript_variant	3.2715e-22	8.31654e-21	25.5939
1	ENSECAG00000038592	downstream_gene_variant	2.62412e-19	5.27026e-18	-26.7262
1	ENSECAG00000044925	intron_variant&non_coding_transcript_variant	2.00358e-09	1.43382e-08	27.1817
1	ENSECAG00000048090	intron_variant&non_coding_transcript_variant	1.1404e-109	1.59795e-106	-30.7114
1	ENSECAG00000033289	intron_variant&non_coding_transcript_variant	8.75809e-34	5.01624e-32	30.5571
1	ENSECAG00000033289	intron_variant&non_coding_transcript_variant	3.09672e-65	8.91195e-63	40.3343
1	ENSECAG00000037803	intron_variant&non_coding_transcript_variant	1.24039e-13	1.45282e-12	-27.1767
1	ENSECAG00000056295	non_coding_transcript_exon_variant	6.46639e-11	5.60188e-10	26.1593
1	ENSECAG00000038147	non_coding_transcript_exon_variant	1.42638e-12	1.49467e-11	-26.5521
1	ENSECAG00000038693	non_coding_transcript_exon_variant	4.16342e-37	2.91746e-35	-25.9283
1	ENSECAG00000038693	non_coding_transcript_exon_variant	9.4999e-46	1.0859e-43	-29.2222
1	ENSECAG00000038693	non_coding_transcript_exon_variant	1.44976e-43	1.4683e-41	-26.2735
1	ENSECAG00000055875	upstream_gene_variant	6.76329e-50	9.55915e-48	30.9125
1	ENSECAG00000047502	intron_variant&non_coding_transcript_variant	2.50119e-08	1.53846e-07	25.7744
1	ENSECAG00000059606	intron_variant&non_coding_transcript_variant	1.75291e-59	3.89664e-57	-40.2185
1	ENSECAG00000059606	downstream_gene_variant	6.6067e-36	4.30963e-34	-25.2023
1	ENSECAG00000044552	intron_variant&non_coding_transcript_variant	3.73822e-36	2.47576e-34	27.6393
1	ENSECAG00000045159	intron_variant&non_coding_transcript_variant	5.23711e-26	1.7648e-24	-27.2449
1	ENSECAG00000055502	non_coding_transcript_exon_variant	7.08761e-56	1.32848e-53	-26.4396
1	ENSECAG00000038955	intron_variant&non_coding_transcript_variant	2.07734e-95	1.82009e-92	-43.6146
1	ENSECAG00000038955	intron_variant&non_coding_transcript_variant	3.31094e-70	1.17301e-67	-40.0827
1	ENSECAG00000059735	intron_variant&non_coding_transcript_variant	6.66307e-19	1.29094e-17	-29.2614
1	ENSECAG00000059735	intron_variant&non_coding_transcript_variant	9.75731e-49	1.3014e-46	-36.1614
1	ENSECAG00000059735	intron_variant&non_coding_transcript_variant	8.16921e-11	6.98693e-10	-26.2966
1	ENSECAG00000059735	intron_variant&non_coding_transcript_variant	6.24889e-59	1.35764e-56	-34.6346
1	ENSECAG00000059735	intron_variant&non_coding_transcript_variant	2.52316e-41	2.25507e-39	-31.2672
1	ENSECAG00000057579	upstream_gene_variant	2.68172e-11	2.43476e-10	-25.2995
10	ENSECAG00000047869	intron_variant&non_coding_transcript_variant	3.20612e-17	5.35652e-16	-27.6156
10	ENSECAG00000045417	intron_variant&non_coding_transcript_variant	1.02028e-12	1.08499e-11	-27.3718
10	ENSECAG00000050743	intron_variant&non_coding_transcript_variant	1.93393e-10	1.57769e-09	-25.5346
10	ENSECAG00000030423	intron_variant&non_coding_transcript_variant	1.73765e-14	2.2249e-13	-26.031
10	ENSECAG00000056628	downstream_gene_variant	2.08021e-26	7.22547e-25	30.171
10	ENSECAG00000056628	downstream_gene_variant	8.344e-19	1.6033e-17	29.1423
10	ENSECAG00000060224	intron_variant&non_coding_transcript_variant	1.76972e-09	1.27625e-08	26.6339
10	ENSECAG00000060224	intron_variant&non_coding_transcript_variant	8.73863e-12	8.41049e-11	29.8993
10	ENSECAG00000044656	intron_variant&non_coding_transcript_variant	8.88395e-14	1.05736e-12	-26.7042
10	ENSECAG00000044656	non_coding_transcript_exon_variant	8.46993e-49	1.13293e-46	36.9494
10	ENSECAG00000044656	non_coding_transcript_exon_variant	1.15138e-38	8.84512e-37	32.4176
10	ENSECAG00000044656	non_coding_transcript_exon_variant	1.5354e-58	3.27871e-56	38.2222
10	ENSECAG00000044656	non_coding_transcript_exon_variant	8.9771e-62	2.23605e-59	40.0793
10	ENSECAG00000044656	non_coding_transcript_exon_variant	7.44263e-62	1.86376e-59	40.767
10	ENSECAG00000049089	upstream_gene_variant	8.09878e-20	1.69773e-18	29.3261
10	ENSECAG00000049089	upstream_gene_variant	2.27188e-35	1.43599e-33	25.8323
10	ENSECAG00000049089	intron_variant&non_coding_transcript_variant	1.46033e-32	7.7342e-31	28.5312
10	ENSECAG00000049089	intron_variant&non_coding_transcript_variant	1.79619e-32	9.44742e-31	25.3538
10	ENSECAG00000049089	intron_variant&non_coding_transcript_variant	2.17727e-17	3.69568e-16	26.7975
10	ENSECAG00000052136	intron_variant&non_coding_transcript_variant	9.1669e-16	1.33223e-14	26.1969
10	ENSECAG00000052136	intron_variant&non_coding_transcript_variant	6.5431e-18	1.16601e-16	25.3065
10	ENSECAG00000052136	intron_variant&non_coding_transcript_variant	1.37424e-32	7.29373e-31	35.4183
10	ENSECAG00000052136	intron_variant&non_coding_transcript_variant	3.70398e-21	8.66632e-20	28.2482
10	ENSECAG00000052136	intron_variant&non_coding_transcript_variant	2.17705e-24	6.53313e-23	26.3154
10	ENSECAG00000047789	downstream_gene_variant	4.7765e-14	5.84904e-13	-33.9577
10	ENSECAG00000047789	downstream_gene_variant	9.40828e-24	2.69535e-22	-44.5379
10	ENSECAG00000056523	downstream_gene_variant	4.0391e-14	4.9826e-13	-26.0357
10	ENSECAG00000058207	upstream_gene_variant	6.24394e-20	1.32217e-18	-38.3708
10	ENSECAG00000058207	upstream_gene_variant	1.04378e-15	1.50785e-14	-34.193
10	ENSECAG00000058517	intron_variant&non_coding_transcript_variant	5.23108e-27	1.89906e-25	-31.6541
10	ENSECAG00000045927	intron_variant&non_coding_transcript_variant	1.00007e-20	2.25691e-19	-26.8057
10	ENSECAG00000045927	intron_variant&non_coding_transcript_variant	3.75303e-19	7.42909e-18	-26.1302
10	ENSECAG00000035022	non_coding_transcript_exon_variant	1.98172e-19	4.01933e-18	-29.1919
10	ENSECAG00000035022	non_coding_transcript_exon_variant	2.88363e-23	7.96423e-22	-30.6527
10	ENSECAG00000039109	intron_variant&non_coding_transcript_variant	9.06736e-30	3.98439e-28	-26.6393
10	ENSECAG00000039109	intron_variant&non_coding_transcript_variant	7.28943e-28	2.81352e-26	25.7076
10	ENSECAG00000052408	non_coding_transcript_exon_variant	7.46274e-177	8.46056e-173	31.9841
10	ENSECAG00000055888	intron_variant&non_coding_transcript_variant	7.13408e-34	4.10872e-32	32.5551
10	ENSECAG00000049828	intron_variant&non_coding_transcript_variant	2.14232e-14	2.71913e-13	-29.0266
10	ENSECAG00000052375	intron_variant&non_coding_transcript_variant	2.89182e-36	1.92646e-34	37.7475
10	ENSECAG00000052375	intron_variant&non_coding_transcript_variant	2.49212e-16	3.8279e-15	-29.9731
10	ENSECAG00000052375	intron_variant&non_coding_transcript_variant	1.04511e-22	2.76384e-21	-33.1844
10	ENSECAG00000048038	intron_variant&non_coding_transcript_variant	6.14803e-11	5.33956e-10	-26.0331
10	ENSECAG00000057065	non_coding_transcript_exon_variant	1.82311e-24	5.50411e-23	28.8095
10	ENSECAG00000057065	non_coding_transcript_exon_variant	2.04815e-45	2.30316e-43	47.0356
10	ENSECAG00000057065	non_coding_transcript_exon_variant	1.33369e-25	4.35814e-24	32.2516
10	ENSECAG00000053462	intron_variant&non_coding_transcript_variant	2.27173e-24	6.80417e-23	33.3272
10	ENSECAG00000055115	non_coding_transcript_exon_variant	2.75804e-24	8.21143e-23	26.3097
10	ENSECAG00000039939	intron_variant&non_coding_transcript_variant	3.671e-44	3.83848e-42	-28.2708
10	ENSECAG00000030612	intron_variant&non_coding_transcript_variant	3.29935e-62	8.3629e-60	-26.2352
10	ENSECAG00000042135	intron_variant&non_coding_transcript_variant	4.14451e-44	4.32031e-42	-26.4431
10	ENSECAG00000042135	intron_variant&non_coding_transcript_variant	7.96155e-34	4.57191e-32	33.004
10	ENSECAG00000056929	intron_variant&non_coding_transcript_variant	1.47048e-38	1.1232e-36	27.4279
10	ENSECAG00000048838	intron_variant&non_coding_transcript_variant	4.89241e-10	3.7961e-09	25.9755
10	ENSECAG00000057204	intron_variant&non_coding_transcript_variant	7.70985e-14	9.23966e-13	26.2113
10	ENSECAG00000057204	intron_variant&non_coding_transcript_variant	8.40986e-16	1.22683e-14	30.6132
10	ENSECAG00000057320	non_coding_transcript_exon_variant	5.22164e-15	7.04867e-14	29.6157
10	ENSECAG00000057320	non_coding_transcript_exon_variant	2.53221e-24	7.55952e-23	40.9908
10	ENSECAG00000057295	non_coding_transcript_exon_variant	2.9465e-67	9.17864e-65	34.7916
10	ENSECAG00000051637	upstream_gene_variant	1.11756e-25	3.6734e-24	29.2353
10	ENSECAG00000051232	non_coding_transcript_exon_variant	2.35189e-29	1.00364e-27	27.218
10	ENSECAG00000055988	intron_variant&non_coding_transcript_variant	2.48831e-23	6.9086e-22	-41.6657
10	ENSECAG00000055988	intron_variant&non_coding_transcript_variant	3.62622e-17	6.03252e-16	-33.8866
10	ENSECAG00000055988	intron_variant&non_coding_transcript_variant	4.96891e-20	1.0624e-18	-41.8159
10	ENSECAG00000045762	upstream_gene_variant	6.03612e-28	2.34137e-26	-35.2255
10	ENSECAG00000045762	upstream_gene_variant	1.55406e-31	7.70693e-30	-37.518
10	ENSECAG00000037938	intron_variant&non_coding_transcript_variant	1.40873e-26	4.9478e-25	-27.1003
10	ENSECAG00000037938	intron_variant&non_coding_transcript_variant	1.58662e-41	1.43483e-39	-33.1328
10	ENSECAG00000044900	non_coding_transcript_exon_variant	5.97813e-50	8.50079e-48	47.4349
10	ENSECAG00000053558	intron_variant&non_coding_transcript_variant	2.95203e-18	5.42662e-17	-31.5447
10	ENSECAG00000053558	intron_variant&non_coding_transcript_variant	7.26242e-30	3.21277e-28	-42.6119
10	ENSECAG00000057745	intron_variant&non_coding_transcript_variant	1.21385e-23	3.44847e-22	-25.0294
10	ENSECAG00000048758	upstream_gene_variant	3.34356e-21	7.85399e-20	-28.7525
10	ENSECAG00000048758	upstream_gene_variant	3.78538e-17	6.28891e-16	-25.6423
10	ENSECAG00000057058	downstream_gene_variant	5.97967e-13	6.51903e-12	29.3208
10	ENSECAG00000050660	intron_variant&non_coding_transcript_variant	1.77635e-47	2.21969e-45	-30.3989
10	ENSECAG00000053898	intron_variant&non_coding_transcript_variant	8.38057e-16	1.22279e-14	30.7233
10	ENSECAG00000045579	upstream_gene_variant	1.03825e-22	2.74627e-21	-26.6033
10	ENSECAG00000032178	intron_variant&non_coding_transcript_variant	3.46702e-31	1.67952e-29	31.9208
10	ENSECAG00000052279	downstream_gene_variant	1.44268e-67	4.56246e-65	40.6993
10	ENSECAG00000054769	intron_variant&non_coding_transcript_variant	1.42396e-21	3.44368e-20	26.5301
10	ENSECAG00000052860	upstream_gene_variant	1.00934e-16	1.61079e-15	-28.8432
10	ENSECAG00000052860	upstream_gene_variant	1.15068e-15	1.65487e-14	-26.0274
10	ENSECAG00000047029	intron_variant&non_coding_transcript_variant	1.24342e-17	2.16158e-16	27.0102
11	ENSECAG00000059238	non_coding_transcript_exon_variant	2.45055e-46	2.89214e-44	-44.0632
11	ENSECAG00000059238	non_coding_transcript_exon_variant	1.54766e-18	2.91006e-17	-27.3678
11	ENSECAG00000059238	non_coding_transcript_exon_variant	8.47251e-44	8.69858e-42	-42.1844
11	ENSECAG00000059238	non_coding_transcript_exon_variant	1.00757e-48	1.34195e-46	-44.5594
11	ENSECAG00000059238	non_coding_transcript_exon_variant	2.59182e-37	1.83544e-35	-38.7723
11	ENSECAG00000053789	intron_variant&non_coding_transcript_variant	1.67822e-36	1.13332e-34	-34.5073
11	ENSECAG00000053789	intron_variant&non_coding_transcript_variant	2.0839e-26	7.2376e-25	-28.8338
11	ENSECAG00000053789	intron_variant&non_coding_transcript_variant	1.71392e-30	7.92214e-29	-30.007
11	ENSECAG00000053789	intron_variant&non_coding_transcript_variant	6.36679e-24	1.8482e-22	-27.3575
11	ENSECAG00000053789	intron_variant&non_coding_transcript_variant	3.32476e-47	4.09842e-45	-39.0213
11	ENSECAG00000051632	non_coding_transcript_exon_variant	4.46088e-45	4.90859e-43	-41.3454
11	ENSECAG00000051632	non_coding_transcript_exon_variant	1.52899e-54	2.68811e-52	-43.8832
11	ENSECAG00000039717	intron_variant&non_coding_transcript_variant	7.4007e-14	8.88624e-13	-34.3889
11	ENSECAG00000039717	intron_variant&non_coding_transcript_variant	1.39151e-11	1.30878e-10	-30.5839
11	ENSECAG00000039717	intron_variant&non_coding_transcript_variant	1.56697e-08	9.92617e-08	-25.8412
11	ENSECAG00000056651	intron_variant&non_coding_transcript_variant	4.60585e-16	6.88051e-15	-28.8278
11	ENSECAG00000056651	intron_variant&non_coding_transcript_variant	3.48834e-11	3.12331e-10	-25.0573
11	ENSECAG00000056651	intron_variant&non_coding_transcript_variant	3.46221e-68	1.12929e-65	-27.8522
11	ENSECAG00000056651	intron_variant&non_coding_transcript_variant	1.48424e-103	1.68269e-100	-34.4478
11	ENSECAG00000056651	upstream_gene_variant	6.19967e-20	1.31294e-18	-29.8735
11	ENSECAG00000048618	intron_variant&non_coding_transcript_variant	2.44932e-12	2.50368e-11	26.9392
11	ENSECAG00000048618	intron_variant&non_coding_transcript_variant	1.05863e-12	1.12431e-11	27.8904
11	ENSECAG00000048618	intron_variant&non_coding_transcript_variant	2.75248e-15	3.82231e-14	31.4484
11	ENSECAG00000048618	intron_variant&non_coding_transcript_variant	5.40258e-13	5.91885e-12	27.4157
11	ENSECAG00000049434	non_coding_transcript_exon_variant	3.59491e-24	1.06168e-22	-29.8915
11	ENSECAG00000056823	downstream_gene_variant	1.24079e-17	2.1571e-16	-30.2371
11	ENSECAG00000056823	downstream_gene_variant	2.3569e-15	3.29326e-14	-30.004
11	ENSECAG00000056223	intron_variant&non_coding_transcript_variant	3.15276e-25	1.00582e-23	-32.0097
11	ENSECAG00000053281	non_coding_transcript_exon_variant	1.95829e-15	2.75887e-14	32.2215
11	ENSECAG00000051545	upstream_gene_variant	1.33012e-16	2.09961e-15	-25.2048
11	ENSECAG00000048325	non_coding_transcript_exon_variant	4.93196e-15	6.67424e-14	-31.422
11	ENSECAG00000058088	intron_variant&non_coding_transcript_variant	2.90257e-18	5.33883e-17	-27.7061
11	ENSECAG00000044049	intron_variant&non_coding_transcript_variant	1.85445e-13	2.13173e-12	28.6578
11	ENSECAG00000044049	intron_variant&non_coding_transcript_variant	2.40249e-11	2.19467e-10	25.4864
11	ENSECAG00000044049	intron_variant&non_coding_transcript_variant	2.86596e-27	1.05982e-25	-27.4138
11	ENSECAG00000044049	intron_variant&non_coding_transcript_variant	3.09828e-37	2.18499e-35	27.7952
11	ENSECAG00000044049	intron_variant&non_coding_transcript_variant	2.31543e-90	1.74648e-87	40.4008
11	ENSECAG00000044049	non_coding_transcript_exon_variant	2.51575e-10	2.025e-09	-25.2034
11	ENSECAG00000051626	intron_variant&non_coding_transcript_variant	2.62656e-11	2.38822e-10	28.4764
11	ENSECAG00000053146	non_coding_transcript_exon_variant	1.42388e-21	3.44368e-20	-35.8744
11	ENSECAG00000053146	downstream_gene_variant	7.83647e-23	2.0934e-21	-26.2918
11	ENSECAG00000048076	intron_variant&non_coding_transcript_variant	8.80646e-19	1.68847e-17	34.6959
11	ENSECAG00000045168	intron_variant&non_coding_transcript_variant	2.57447e-17	4.34094e-16	-31.8182
11	ENSECAG00000045421	non_coding_transcript_exon_variant	3.47176e-13	3.88382e-12	27.479
11	ENSECAG00000045421	non_coding_transcript_exon_variant	1.50162e-15	2.13707e-14	29.7884
11	ENSECAG00000045421	non_coding_transcript_exon_variant	1.48764e-13	1.72781e-12	28.5357
11	ENSECAG00000045421	non_coding_transcript_exon_variant	1.35754e-16	2.14037e-15	28.4748
11	ENSECAG00000046023	intron_variant&non_coding_transcript_variant	5.62166e-24	1.63915e-22	-30.3318
11	ENSECAG00000046667	downstream_gene_variant	2.41767e-36	1.61837e-34	29.4862
11	ENSECAG00000048234	intron_variant&non_coding_transcript_variant	4.7614e-14	5.83188e-13	-30.984
11	ENSECAG00000060156	upstream_gene_variant	1.8145e-09	1.30678e-08	29.1866
11	ENSECAG00000051369	intron_variant&non_coding_transcript_variant	5.52643e-38	4.07563e-36	29.543
11	ENSECAG00000051369	intron_variant&non_coding_transcript_variant	3.45507e-55	6.28707e-53	31.4934
11	ENSECAG00000051369	intron_variant&non_coding_transcript_variant	1.40318e-46	1.67666e-44	29.748
11	ENSECAG00000051369	intron_variant&non_coding_transcript_variant	1.23916e-17	2.15466e-16	26.017
11	ENSECAG00000057248	downstream_gene_variant	6.47815e-17	1.05366e-15	-30.8816
11	ENSECAG00000046844	intron_variant&non_coding_transcript_variant	2.71128e-34	1.6059e-32	37.5106
11	ENSECAG00000046844	intron_variant&non_coding_transcript_variant	4.36597e-30	1.96064e-28	35.4779
11	ENSECAG00000051469	intron_variant&non_coding_transcript_variant	4.78416e-20	1.02454e-18	-27.389
11	ENSECAG00000046442	intron_variant&non_coding_transcript_variant	3.99368e-42	3.75127e-40	-25.0802
11	ENSECAG00000058350	intron_variant&non_coding_transcript_variant	1.74764e-18	3.2721e-17	31.2214
11	ENSECAG00000058350	intron_variant&non_coding_transcript_variant	2.25896e-18	4.19003e-17	28.0052
11	ENSECAG00000047864	intron_variant&non_coding_transcript_variant	3.16284e-16	4.8076e-15	28.1366
11	ENSECAG00000053464	non_coding_transcript_exon_variant	6.92613e-29	2.86482e-27	32.8842
11	ENSECAG00000053464	non_coding_transcript_exon_variant	7.30309e-20	1.53627e-18	29.3785
11	ENSECAG00000053464	non_coding_transcript_exon_variant	1.83986e-28	7.38241e-27	32.2833
11	ENSECAG00000053464	non_coding_transcript_exon_variant	1.3882e-24	4.22587e-23	29.3733
11	ENSECAG00000053464	non_coding_transcript_exon_variant	4.21178e-21	9.80906e-20	25.2075
11	ENSECAG00000056986	intron_variant&non_coding_transcript_variant	1.33965e-15	1.9169e-14	-25.5591
11	ENSECAG00000054216	non_coding_transcript_exon_variant	1.33333e-13	1.5565e-12	-26.2514
11	ENSECAG00000046451	intron_variant&non_coding_transcript_variant	5.21588e-18	9.37894e-17	39.9965
11	ENSECAG00000046451	intron_variant&non_coding_transcript_variant	4.666e-08	2.76094e-07	25.0059
11	ENSECAG00000040225	intron_variant&non_coding_transcript_variant	2.81597e-61	6.89927e-59	40.029
11	ENSECAG00000048427	intron_variant&non_coding_transcript_variant	2.89578e-15	4.01415e-14	-34.6913
11	ENSECAG00000030674	intron_variant&non_coding_transcript_variant	5.53048e-32	2.82007e-30	28.8031
11	ENSECAG00000030674	intron_variant&non_coding_transcript_variant	1.01189e-12	1.07649e-11	-26.9917
11	ENSECAG00000027972	intron_variant&non_coding_transcript_variant	3.37053e-23	9.26316e-22	-29.8551
11	ENSECAG00000027972	intron_variant&non_coding_transcript_variant	2.05115e-23	5.73443e-22	-31.6371
11	ENSECAG00000027972	intron_variant&non_coding_transcript_variant	3.34399e-18	6.11648e-17	-25.9936
11	ENSECAG00000044580	intron_variant&non_coding_transcript_variant	7.21939e-23	1.93505e-21	-32.5599
11	ENSECAG00000044580	intron_variant&non_coding_transcript_variant	7.10967e-22	1.76035e-20	-31.0179
11	ENSECAG00000037223	intron_variant&non_coding_transcript_variant	9.66591e-14	1.14612e-12	31.6536
11	ENSECAG00000045567	downstream_gene_variant	4.17458e-31	2.00876e-29	-26.3782
11	ENSECAG00000045567	downstream_gene_variant	3.96065e-48	5.10604e-46	-36.1058
11	ENSECAG00000045567	downstream_gene_variant	2.27847e-27	8.49709e-26	-26.5977
11	ENSECAG00000051175	non_coding_transcript_exon_variant	2.86337e-12	2.90612e-11	-25.6193
12	ENSECAG00000052667	intron_variant&non_coding_transcript_variant	8.70602e-11	7.4206e-10	27.7005
12	ENSECAG00000029389	non_coding_transcript_exon_variant	5.81165e-08	3.3919e-07	-26.0753
12	ENSECAG00000036280	intron_variant&non_coding_transcript_variant	5.60126e-25	1.75596e-23	40.3501
12	ENSECAG00000036280	intron_variant&non_coding_transcript_variant	6.26482e-41	5.48133e-39	28.7278
12	ENSECAG00000052635	intron_variant&non_coding_transcript_variant	6.19997e-10	4.74647e-09	-27.4882
12	ENSECAG00000052635	intron_variant&non_coding_transcript_variant	1.6829e-10	1.38279e-09	-27.6292
12	ENSECAG00000052635	intron_variant&non_coding_transcript_variant	4.60568e-13	5.08452e-12	-28.5232
12	ENSECAG00000052635	intron_variant&non_coding_transcript_variant	1.09666e-17	1.91607e-16	-25.9903
12	ENSECAG00000052635	intron_variant&non_coding_transcript_variant	1.09855e-21	2.68063e-20	-29.3493
12	ENSECAG00000054301	non_coding_transcript_exon_variant	1.27464e-18	2.41247e-17	-30.1876
12	ENSECAG00000045707	downstream_gene_variant	2.42647e-13	2.75734e-12	27.3538
12	ENSECAG00000045707	downstream_gene_variant	2.52229e-13	2.86084e-12	25.6118
12	ENSECAG00000045538	intron_variant&non_coding_transcript_variant	1.8973e-27	7.11887e-26	-28.5513
12	ENSECAG00000049428	upstream_gene_variant	7.14172e-32	3.61505e-30	-25.0237
12	ENSECAG00000049428	upstream_gene_variant	3.45534e-41	3.06623e-39	-27.7057
12	ENSECAG00000032214	intron_variant&non_coding_transcript_variant	2.98401e-17	5.00331e-16	27.1571
12	ENSECAG00000032214	non_coding_transcript_exon_variant	1.88162e-42	1.79949e-40	-33.5512
12	ENSECAG00000032214	non_coding_transcript_exon_variant	4.185e-31	2.01351e-29	-28.6514
12	ENSECAG00000050895	non_coding_transcript_exon_variant	4.35202e-17	7.19357e-16	-26.8786
12	ENSECAG00000050895	intron_variant&non_coding_transcript_variant	2.19532e-42	2.09041e-40	25.098
12	ENSECAG00000034819	intron_variant&non_coding_transcript_variant	5.94616e-141	2.11867e-137	-29.3009
12	ENSECAG00000039252	intron_variant&non_coding_transcript_variant	3.10767e-40	2.61094e-38	-36.2226
12	ENSECAG00000039252	intron_variant&non_coding_transcript_variant	7.70419e-35	4.71506e-33	-33.4939
12	ENSECAG00000039252	intron_variant&non_coding_transcript_variant	5.25143e-25	1.64933e-23	-28.5753
12	ENSECAG00000039252	intron_variant&non_coding_transcript_variant	1.49406e-31	7.41823e-30	-31.7897
12	ENSECAG00000050943	intron_variant&non_coding_transcript_variant	6.79543e-26	2.27339e-24	-34.7133
12	ENSECAG00000050943	intron_variant&non_coding_transcript_variant	1.0725e-16	1.70729e-15	-32.2764
12	ENSECAG00000049949	upstream_gene_variant	1.40459e-32	7.44954e-31	-27.6497
12	ENSECAG00000049949	upstream_gene_variant	5.10695e-32	2.61122e-30	-27.8332
12	ENSECAG00000046259	intron_variant&non_coding_transcript_variant	6.17591e-22	1.53658e-20	26.3629
12	ENSECAG00000046259	intron_variant&non_coding_transcript_variant	2.46623e-26	8.51413e-25	29.2327
12	ENSECAG00000046259	intron_variant&non_coding_transcript_variant	6.00802e-22	1.4964e-20	28.5373
12	ENSECAG00000046259	intron_variant&non_coding_transcript_variant	3.94273e-32	2.03121e-30	34.6376
12	ENSECAG00000060134	intron_variant&non_coding_transcript_variant	5.4646e-37	3.80643e-35	-31.8811
12	ENSECAG00000060134	intron_variant&non_coding_transcript_variant	3.83804e-09	2.64498e-08	-27.6769
12	ENSECAG00000030744	upstream_gene_variant	4.77915e-30	2.13951e-28	26.9012
12	ENSECAG00000050089	downstream_gene_variant	2.00088e-12	2.06527e-11	-29.7468
12	ENSECAG00000044956	non_coding_transcript_exon_variant	1.05121e-15	1.51812e-14	-30.5128
12	ENSECAG00000044956	intron_variant&non_coding_transcript_variant	1.38654e-20	3.09527e-19	33.9215
12	ENSECAG00000044956	intron_variant&non_coding_transcript_variant	2.68509e-12	2.73281e-11	-35.6573
12	ENSECAG00000044956	intron_variant&non_coding_transcript_variant	7.41685e-14	8.90478e-13	-37.6107
12	ENSECAG00000044956	intron_variant&non_coding_transcript_variant	4.79613e-09	3.26393e-08	-25.2647
12	ENSECAG00000056049	intron_variant&non_coding_transcript_variant	1.98272e-24	5.97055e-23	-34.7805
12	ENSECAG00000056049	intron_variant&non_coding_transcript_variant	7.88824e-37	5.44597e-35	-42.3011
12	ENSECAG00000056049	intron_variant&non_coding_transcript_variant	9.2147e-34	5.2697e-32	-40.9834
12	ENSECAG00000056049	intron_variant&non_coding_transcript_variant	1.06986e-46	1.28618e-44	-46.3629
12	ENSECAG00000056049	intron_variant&non_coding_transcript_variant	2.76461e-34	1.63578e-32	-41.3737
12	ENSECAG00000056049	intron_variant&non_coding_transcript_variant	1.46396e-37	1.05125e-35	-42.8319
12	ENSECAG00000056049	intron_variant&non_coding_transcript_variant	5.36805e-22	1.3412e-20	-28.8526
12	ENSECAG00000056049	intron_variant&non_coding_transcript_variant	9.0271e-53	1.45949e-50	-51.0995
12	ENSECAG00000056049	intron_variant&non_coding_transcript_variant	3.06675e-60	7.11751e-58	-53.151
12	ENSECAG00000045705	upstream_gene_variant	4.91076e-10	3.80963e-09	25.8803
12	ENSECAG00000047685	upstream_gene_variant	3.20901e-25	1.02306e-23	-27.849
12	ENSECAG00000058390	downstream_gene_variant	3.6752e-14	4.55412e-13	25.1159
12	ENSECAG00000057326	intron_variant&non_coding_transcript_variant	9.96008e-20	2.07005e-18	-42.3083
12	ENSECAG00000057326	upstream_gene_variant	2.14187e-21	5.10494e-20	-42.0386
12	ENSECAG00000056839	non_coding_transcript_exon_variant	1.12782e-81	6.09743e-79	-39.5975
12	ENSECAG00000056839	intron_variant&non_coding_transcript_variant	7.12644e-22	1.76439e-20	28.9889
12	ENSECAG00000056839	intron_variant&non_coding_transcript_variant	7.70587e-16	1.12888e-14	28.0779
12	ENSECAG00000056839	intron_variant&non_coding_transcript_variant	9.33783e-21	2.11139e-19	30.8877
12	ENSECAG00000056839	intron_variant&non_coding_transcript_variant	1.46632e-19	3.00249e-18	-27.9701
12	ENSECAG00000055902	non_coding_transcript_exon_variant	1.56745e-14	2.01768e-13	-26.4149
12	ENSECAG00000055902	non_coding_transcript_exon_variant	6.60907e-15	8.82853e-14	-26.9257
12	ENSECAG00000054659	intron_variant&non_coding_transcript_variant	3.52956e-10	2.78793e-09	-28.5578
12	ENSECAG00000054659	intron_variant&non_coding_transcript_variant	3.60078e-11	3.21819e-10	-28.0727
12	ENSECAG00000054659	intron_variant&non_coding_transcript_variant	1.19598e-11	1.13311e-10	-27.3505
12	ENSECAG00000059423	intron_variant&non_coding_transcript_variant	1.01058e-33	5.76588e-32	34.9666
12	ENSECAG00000057059	downstream_gene_variant	2.33542e-30	1.06983e-28	-32.1384
12	ENSECAG00000057059	downstream_gene_variant	4.28896e-26	1.45529e-24	-30.0921
13	ENSECAG00000029616	non_coding_transcript_exon_variant	2.69541e-21	6.37713e-20	-27.7105
13	ENSECAG00000056645	intron_variant&non_coding_transcript_variant	8.66838e-12	8.34567e-11	-26.3095
13	ENSECAG00000031235	intron_variant&non_coding_transcript_variant	1.64684e-21	3.96194e-20	31.2004
13	ENSECAG00000028689	non_coding_transcript_exon_variant	3.82056e-09	2.6336e-08	-26.0276
13	ENSECAG00000047133	intron_variant&non_coding_transcript_variant	5.61587e-14	6.83015e-13	-31.5476
13	ENSECAG00000047133	intron_variant&non_coding_transcript_variant	8.50934e-35	5.19677e-33	-33.5059
13	ENSECAG00000047133	intron_variant&non_coding_transcript_variant	3.13514e-12	3.16845e-11	-25.0527
13	ENSECAG00000049798	intron_variant&non_coding_transcript_variant	1.28717e-55	2.39345e-53	41.4834
13	ENSECAG00000049798	intron_variant&non_coding_transcript_variant	1.95797e-32	1.02738e-30	29.1636
13	ENSECAG00000049798	intron_variant&non_coding_transcript_variant	1.34381e-45	1.52487e-43	37.5144
13	ENSECAG00000049798	intron_variant&non_coding_transcript_variant	5.84572e-34	3.38129e-32	26.5518
13	ENSECAG00000049798	intron_variant&non_coding_transcript_variant	1.24127e-44	1.3291e-42	28.4974
13	ENSECAG00000035794	intron_variant&non_coding_transcript_variant	1.09011e-14	1.427e-13	31.4738
13	ENSECAG00000035794	intron_variant&non_coding_transcript_variant	1.26316e-09	9.2921e-09	25.1697
13	ENSECAG00000035794	intron_variant&non_coding_transcript_variant	3.69056e-13	4.11739e-12	30.0641
13	ENSECAG00000046149	upstream_gene_variant	4.72587e-30	2.11642e-28	35.8609
13	ENSECAG00000046149	upstream_gene_variant	1.36416e-47	1.71551e-45	32.2433
13	ENSECAG00000051648	downstream_gene_variant	1.44851e-35	9.28104e-34	-28.4693
13	ENSECAG00000051648	downstream_gene_variant	3.75511e-33	2.06478e-31	-27.1877
13	ENSECAG00000053178	downstream_gene_variant	4.6967e-19	9.21032e-18	36.4707
13	ENSECAG00000053178	downstream_gene_variant	2.75864e-16	4.2196e-15	-27.3433
13	ENSECAG00000054678	upstream_gene_variant	8.41505e-18	1.48657e-16	-25.8202
13	ENSECAG00000056329	intron_variant&non_coding_transcript_variant	4.92984e-09	3.34926e-08	25.1516
13	ENSECAG00000056329	intron_variant&non_coding_transcript_variant	6.87253e-20	1.4501e-18	40.3697
13	ENSECAG00000049264	non_coding_transcript_exon_variant	8.279e-25	2.56002e-23	-28.5868
13	ENSECAG00000059528	non_coding_transcript_exon_variant	9.71266e-33	5.20667e-31	33.2318
13	ENSECAG00000059528	intron_variant&non_coding_transcript_variant	4.63054e-11	4.08266e-10	28.4492
13	ENSECAG00000060260	intron_variant&non_coding_transcript_variant	7.43071e-102	8.1525e-99	36.7662
13	ENSECAG00000056400	intron_variant&non_coding_transcript_variant	5.32973e-18	9.57629e-17	-26.6618
13	ENSECAG00000050849	non_coding_transcript_exon_variant	2.23958e-51	3.38675e-49	26.8866
13	ENSECAG00000048312	intron_variant&non_coding_transcript_variant	4.20291e-31	2.02161e-29	37.6402
13	ENSECAG00000053970	intron_variant&non_coding_transcript_variant	4.39738e-20	9.44574e-19	26.8099
13	ENSECAG00000050111	intron_variant&non_coding_transcript_variant	6.92757e-92	5.56173e-89	28.2642
13	ENSECAG00000050111	intron_variant&non_coding_transcript_variant	1.07554e-12	1.14145e-11	29.4538
13	ENSECAG00000050111	intron_variant&non_coding_transcript_variant	3.14951e-11	2.83635e-10	29.4988
13	ENSECAG00000050111	intron_variant&non_coding_transcript_variant	7.46013e-16	1.09421e-14	30.9237
13	ENSECAG00000058384	non_coding_transcript_exon_variant	8.8188e-16	1.28348e-14	-30.3304
13	ENSECAG00000042932	intron_variant&non_coding_transcript_variant	1.43419e-35	9.19403e-34	33.0243
13	ENSECAG00000042932	intron_variant&non_coding_transcript_variant	1.64718e-31	8.15789e-30	31.0215
13	ENSECAG00000053355	upstream_gene_variant	1.79933e-07	9.75385e-07	27.2386
13	ENSECAG00000053355	upstream_gene_variant	4.75673e-16	7.09797e-15	29.4573
13	ENSECAG00000053355	upstream_gene_variant	1.07789e-13	1.27044e-12	27.5982
13	ENSECAG00000053355	upstream_gene_variant	1.49293e-27	5.64695e-26	36.1904
13	ENSECAG00000053355	upstream_gene_variant	4.57057e-13	5.04844e-12	26.2563
13	ENSECAG00000053355	upstream_gene_variant	2.14098e-17	3.63641e-16	30.1208
13	ENSECAG00000053355	intron_variant&non_coding_transcript_variant	1.99433e-20	4.3944e-19	-26.9082
13	ENSECAG00000056207	intron_variant&non_coding_transcript_variant	3.35591e-08	2.02733e-07	-25.3867
13	ENSECAG00000056207	intron_variant&non_coding_transcript_variant	3.82111e-10	3.005e-09	-25.7715
13	ENSECAG00000041086	intron_variant&non_coding_transcript_variant	3.29721e-15	4.54301e-14	-27.2529
13	ENSECAG00000056537	upstream_gene_variant	2.42737e-15	3.38882e-14	28.0917
13	ENSECAG00000056537	upstream_gene_variant	5.72226e-12	5.61913e-11	25.8508
13	ENSECAG00000044307	intron_variant&non_coding_transcript_variant	2.28925e-16	3.52729e-15	-29.7668
13	ENSECAG00000058420	intron_variant&non_coding_transcript_variant	1.23787e-17	2.15252e-16	-27.7581
13	ENSECAG00000058420	non_coding_transcript_exon_variant	8.14117e-79	3.90989e-76	-26.7471
13	ENSECAG00000058420	non_coding_transcript_exon_variant	5.28336e-53	8.62403e-51	-25.7533
13	ENSECAG00000058420	non_coding_transcript_exon_variant	4.44552e-73	1.76183e-70	-29.4799
14	ENSECAG00000051266	intron_variant&non_coding_transcript_variant	5.63999e-21	1.29865e-19	-40.7847
14	ENSECAG00000051266	intron_variant&non_coding_transcript_variant	3.24849e-19	6.468e-18	-31.6407
14	ENSECAG00000050854	intron_variant&non_coding_transcript_variant	1.90348e-27	7.13992e-26	-30.8479
14	ENSECAG00000050854	intron_variant&non_coding_transcript_variant	6.29104e-33	3.40661e-31	-34.4403
14	ENSECAG00000050854	intron_variant&non_coding_transcript_variant	1.40873e-15	2.01033e-14	-25.4798
14	ENSECAG00000046555	intron_variant&non_coding_transcript_variant	1.76213e-12	1.82943e-11	27.7908
14	ENSECAG00000051802	non_coding_transcript_exon_variant	1.34727e-19	2.76675e-18	-34.3276
14	ENSECAG00000051778	intron_variant&non_coding_transcript_variant	5.53244e-17	9.05193e-16	-32.1917
14	ENSECAG00000056193	intron_variant&non_coding_transcript_variant	2.38573e-63	6.37087e-61	-26.2204
14	ENSECAG00000057254	intron_variant&non_coding_transcript_variant	4.98189e-22	1.24839e-20	-30.6931
14	ENSECAG00000055809	intron_variant&non_coding_transcript_variant	6.49731e-11	5.62749e-10	-29.4683
14	ENSECAG00000055809	intron_variant&non_coding_transcript_variant	6.21957e-16	9.18738e-15	-31.5506
14	ENSECAG00000055809	intron_variant&non_coding_transcript_variant	4.00649e-20	8.63135e-19	-38.7941
14	ENSECAG00000059505	intron_variant&non_coding_transcript_variant	6.66202e-27	2.40187e-25	30.868
14	ENSECAG00000051601	intron_variant&non_coding_transcript_variant	1.35767e-16	2.14048e-15	29.8369
14	ENSECAG00000051601	intron_variant&non_coding_transcript_variant	1.65572e-17	2.84344e-16	26.0048
14	ENSECAG00000051601	intron_variant&non_coding_transcript_variant	3.92888e-18	7.14646e-17	28.7549
14	ENSECAG00000058193	downstream_gene_variant	6.73553e-44	6.94384e-42	32.8374
14	ENSECAG00000028706	intron_variant&non_coding_transcript_variant	8.91283e-17	1.43019e-15	25.3501
14	ENSECAG00000047602	non_coding_transcript_exon_variant	1.10551e-18	2.10204e-17	26.6897
14	ENSECAG00000046510	intron_variant&non_coding_transcript_variant	2.15727e-27	8.05958e-26	26.357
14	ENSECAG00000058477	intron_variant&non_coding_transcript_variant	9.02565e-47	1.08926e-44	33.8668
14	ENSECAG00000034178	intron_variant&non_coding_transcript_variant	1.84772e-13	2.12438e-12	-26.1847
14	ENSECAG00000047051	intron_variant&non_coding_transcript_variant	2.1778e-17	3.69642e-16	31.0823
14	ENSECAG00000047051	intron_variant&non_coding_transcript_variant	1.36587e-17	2.36456e-16	31.7471
14	ENSECAG00000047051	intron_variant&non_coding_transcript_variant	8.53343e-17	1.3719e-15	29.6296
14	ENSECAG00000054516	intron_variant&non_coding_transcript_variant	1.89886e-36	1.27956e-34	-40.8101
14	ENSECAG00000054516	intron_variant&non_coding_transcript_variant	1.14346e-20	2.57058e-19	-29.4265
14	ENSECAG00000054516	intron_variant&non_coding_transcript_variant	9.77884e-16	1.41714e-14	-28.3466
14	ENSECAG00000040888	intron_variant&non_coding_transcript_variant	1.98215e-43	1.99561e-41	25.9021
14	ENSECAG00000040888	intron_variant&non_coding_transcript_variant	1.38937e-68	4.63536e-66	25.6639
14	ENSECAG00000034820	intron_variant&non_coding_transcript_variant	1.01843e-44	1.0974e-42	25.3483
14	ENSECAG00000028497	intron_variant&non_coding_transcript_variant	9.88009e-17	1.57789e-15	-27.7853
14	ENSECAG00000028497	intron_variant&non_coding_transcript_variant	1.32004e-24	4.024e-23	-41.3036
14	ENSECAG00000028497	intron_variant&non_coding_transcript_variant	7.89768e-35	4.83032e-33	40.8999
14	ENSECAG00000055578	intron_variant&non_coding_transcript_variant	3.71367e-16	5.60276e-15	-32.09
14	ENSECAG00000055379	non_coding_transcript_exon_variant	2.73979e-12	2.78606e-11	-29.3992
14	ENSECAG00000055379	non_coding_transcript_exon_variant	1.07582e-10	9.06691e-10	-30.0603
14	ENSECAG00000055379	non_coding_transcript_exon_variant	1.83564e-11	1.70094e-10	-30.3458
14	ENSECAG00000046036	intron_variant&non_coding_transcript_variant	3.68434e-25	1.16913e-23	26.1113
14	ENSECAG00000041174	downstream_gene_variant	5.10328e-13	5.6082e-12	29.5506
14	ENSECAG00000053055	intron_variant&non_coding_transcript_variant	3.85468e-21	9.00597e-20	-29.5303
14	ENSECAG00000056812	intron_variant&non_coding_transcript_variant	4.98519e-26	1.68267e-24	39.7633
14	ENSECAG00000056812	intron_variant&non_coding_transcript_variant	3.80831e-26	1.29797e-24	39.9285
14	ENSECAG00000056812	intron_variant&non_coding_transcript_variant	8.06978e-25	2.49801e-23	38.8926
14	ENSECAG00000037357	intron_variant&non_coding_transcript_variant	1.70607e-24	5.162e-23	-25.3744
14	ENSECAG00000037357	intron_variant&non_coding_transcript_variant	3.38366e-43	3.37125e-41	27.0689
14	ENSECAG00000037357	intron_variant&non_coding_transcript_variant	6.0544e-28	2.34798e-26	-26.6848
14	ENSECAG00000033666	intron_variant&non_coding_transcript_variant	2.77028e-14	3.47608e-13	31.5011
14	ENSECAG00000039464	intron_variant&non_coding_transcript_variant	7.81804e-69	2.63981e-66	29.4816
14	ENSECAG00000031759	intron_variant&non_coding_transcript_variant	1.51132e-10	1.24921e-09	-28.8357
14	ENSECAG00000053520	intron_variant&non_coding_transcript_variant	2.22401e-11	2.04005e-10	-25.0496
14	ENSECAG00000057728	intron_variant&non_coding_transcript_variant	6.57124e-16	9.68086e-15	-27.3772
14	ENSECAG00000031029	intron_variant&non_coding_transcript_variant	8.61481e-14	1.02692e-12	-29.9115
14	ENSECAG00000031029	intron_variant&non_coding_transcript_variant	3.0702e-13	3.45163e-12	-25.8863
14	ENSECAG00000056245	intron_variant&non_coding_transcript_variant	7.92919e-32	4.00283e-30	-35.4931
14	ENSECAG00000046291	intron_variant&non_coding_transcript_variant	3.88535e-14	4.80196e-13	-29.3287
14	ENSECAG00000052573	downstream_gene_variant	8.09869e-62	2.02264e-59	-37.1203
14	ENSECAG00000052573	downstream_gene_variant	1.16788e-76	5.1892e-74	-43.1264
14	ENSECAG00000038873	intron_variant&non_coding_transcript_variant	1.37527e-20	3.07104e-19	-39.2049
14	ENSECAG00000038873	intron_variant&non_coding_transcript_variant	1.15348e-15	1.65876e-14	-32.9457
14	ENSECAG00000058980	intron_variant&non_coding_transcript_variant	3.27111e-33	1.80475e-31	-30.7764
14	ENSECAG00000058980	intron_variant&non_coding_transcript_variant	8.86396e-42	8.13995e-40	38.9246
14	ENSECAG00000058980	non_coding_transcript_exon_variant	1.91345e-18	3.5713e-17	-30.9524
14	ENSECAG00000058980	non_coding_transcript_exon_variant	8.2256e-14	9.82716e-13	-26.4602
14	ENSECAG00000052874	downstream_gene_variant	1.35417e-14	1.75509e-13	25.727
14	ENSECAG00000050232	intron_variant&non_coding_transcript_variant	1.28658e-28	5.21551e-27	-32.9847
14	ENSECAG00000045888	intron_variant&non_coding_transcript_variant	1.04479e-36	7.14873e-35	39.6512
14	ENSECAG00000045888	intron_variant&non_coding_transcript_variant	1.77743e-35	1.13168e-33	38.7181
14	ENSECAG00000045888	intron_variant&non_coding_transcript_variant	2.44618e-17	4.13451e-16	28.6959
14	ENSECAG00000045888	intron_variant&non_coding_transcript_variant	3.56934e-36	2.36684e-34	-45.3068
14	ENSECAG00000045888	intron_variant&non_coding_transcript_variant	1.23014e-34	7.44817e-33	-45.6764
14	ENSECAG00000059661	intron_variant&non_coding_transcript_variant	1.46193e-11	1.37113e-10	-25.4311
14	ENSECAG00000057392	intron_variant&non_coding_transcript_variant	6.53129e-82	3.5934e-79	-37.3665
14	ENSECAG00000048931	intron_variant&non_coding_transcript_variant	1.43248e-23	4.04592e-22	28.2005
14	ENSECAG00000048931	intron_variant&non_coding_transcript_variant	1.60533e-28	6.46772e-27	31.4534
14	ENSECAG00000055189	non_coding_transcript_exon_variant	1.51635e-37	1.08741e-35	-47.9707
14	ENSECAG00000055189	non_coding_transcript_exon_variant	3.22639e-55	5.87667e-53	-43.9112
14	ENSECAG00000058138	downstream_gene_variant	2.07291e-12	2.13625e-11	-29.5583
14	ENSECAG00000060158	upstream_gene_variant	1.24396e-55	2.31769e-53	-29.4107
14	ENSECAG00000051412	non_coding_transcript_exon_variant	1.02797e-18	1.95879e-17	29.9389
14	ENSECAG00000051434	downstream_gene_variant	3.08148e-21	7.25567e-20	-27.721
14	ENSECAG00000051434	downstream_gene_variant	2.64349e-17	4.45251e-16	-27.6609
14	ENSECAG00000041237	intron_variant&non_coding_transcript_variant	3.31585e-76	1.44923e-73	26.6456
15	ENSECAG00000036166	intron_variant&non_coding_transcript_variant	8.11384e-12	7.83779e-11	26.5046
15	ENSECAG00000051047	intron_variant&non_coding_transcript_variant	1.32238e-15	1.89364e-14	-27.975
15	ENSECAG00000046487	non_coding_transcript_exon_variant	2.10764e-15	2.96001e-14	33.1879
15	ENSECAG00000046487	non_coding_transcript_exon_variant	2.1759e-14	2.75932e-13	32.2813
15	ENSECAG00000047718	intron_variant&non_coding_transcript_variant	6.0883e-13	6.6305e-12	-26.8712
15	ENSECAG00000034018	intron_variant&non_coding_transcript_variant	2.40251e-24	7.18147e-23	29.6125
15	ENSECAG00000052638	intron_variant&non_coding_transcript_variant	3.87564e-40	3.23509e-38	-38.5629
15	ENSECAG00000059471	intron_variant&non_coding_transcript_variant	1.56734e-12	1.63542e-11	-25.395
15	ENSECAG00000059471	intron_variant&non_coding_transcript_variant	8.38356e-18	1.48122e-16	-29.8373
15	ENSECAG00000059739	intron_variant&non_coding_transcript_variant	2.30307e-36	1.54331e-34	-32.0989
15	ENSECAG00000059739	intron_variant&non_coding_transcript_variant	5.85341e-64	1.59963e-61	-40.8455
15	ENSECAG00000059739	intron_variant&non_coding_transcript_variant	7.27581e-63	1.90753e-60	-41.3162
15	ENSECAG00000057714	intron_variant&non_coding_transcript_variant	3.65802e-20	7.90522e-19	26.0406
15	ENSECAG00000050614	intron_variant&non_coding_transcript_variant	3.39001e-15	4.66382e-14	-26.0399
15	ENSECAG00000050614	intron_variant&non_coding_transcript_variant	2.68693e-83	1.56094e-80	25.5669
15	ENSECAG00000058371	downstream_gene_variant	4.3354e-24	1.27434e-22	28.4489
15	ENSECAG00000050374	downstream_gene_variant	1.54588e-22	4.03369e-21	-28.7672
15	ENSECAG00000050374	downstream_gene_variant	1.88714e-28	7.56399e-27	-32.1406
15	ENSECAG00000029654	intron_variant&non_coding_transcript_variant	1.49488e-38	1.14114e-36	-51.7666
15	ENSECAG00000041289	intron_variant&non_coding_transcript_variant	6.26729e-43	6.14289e-41	33.3479
15	ENSECAG00000041289	intron_variant&non_coding_transcript_variant	2.89629e-31	1.41126e-29	28.4642
15	ENSECAG00000041289	intron_variant&non_coding_transcript_variant	1.73648e-36	1.17203e-34	-26.0114
15	ENSECAG00000052749	intron_variant&non_coding_transcript_variant	3.84378e-14	4.75247e-13	-26.6674
15	ENSECAG00000052749	intron_variant&non_coding_transcript_variant	1.23187e-10	1.02988e-09	25.0413
15	ENSECAG00000052749	intron_variant&non_coding_transcript_variant	3.23151e-18	5.91855e-17	33.6731
15	ENSECAG00000044152	upstream_gene_variant	2.21913e-118	4.21435e-115	-35.0721
15	ENSECAG00000057386	intron_variant&non_coding_transcript_variant	3.31928e-08	2.00669e-07	-25.795
15	ENSECAG00000053194	intron_variant&non_coding_transcript_variant	1.6566e-21	3.98465e-20	-34.5349
15	ENSECAG00000044122	intron_variant&non_coding_transcript_variant	1.29352e-35	8.31075e-34	31.0435
15	ENSECAG00000044122	intron_variant&non_coding_transcript_variant	4.51328e-22	1.13461e-20	-26.8519
15	ENSECAG00000044122	intron_variant&non_coding_transcript_variant	6.30408e-18	1.12529e-16	25.1445
15	ENSECAG00000032815	intron_variant&non_coding_transcript_variant	5.58599e-19	1.08886e-17	29.0082
15	ENSECAG00000032815	intron_variant&non_coding_transcript_variant	8.3256e-18	1.47147e-16	25.1543
15	ENSECAG00000057861	downstream_gene_variant	6.67089e-35	4.09406e-33	32.0273
15	ENSECAG00000057861	downstream_gene_variant	8.55803e-26	2.84121e-24	25.0934
15	ENSECAG00000056579	downstream_gene_variant	7.89477e-19	1.52005e-17	-37.7778
15	ENSECAG00000045189	non_coding_transcript_exon_variant	7.70819e-26	2.56933e-24	-27.5116
15	ENSECAG00000045189	non_coding_transcript_exon_variant	3.52605e-30	1.59437e-28	-31.5614
15	ENSECAG00000045189	non_coding_transcript_exon_variant	5.0596e-31	2.42061e-29	-35.1455
15	ENSECAG00000045189	intron_variant&non_coding_transcript_variant	1.63681e-23	4.60219e-22	-32.6829
15	ENSECAG00000045189	intron_variant&non_coding_transcript_variant	2.19396e-21	5.22411e-20	-34.7388
15	ENSECAG00000045189	upstream_gene_variant	7.91663e-60	1.79503e-57	-52.8804
15	ENSECAG00000045189	upstream_gene_variant	7.83861e-71	2.84719e-68	-44.2925
15	ENSECAG00000045189	upstream_gene_variant	3.12947e-31	1.52211e-29	-47.3702
15	ENSECAG00000053703	intron_variant&non_coding_transcript_variant	1.58343e-09	1.14968e-08	-25.371
15	ENSECAG00000053703	intron_variant&non_coding_transcript_variant	5.27689e-31	2.52134e-29	-49.6658
15	ENSECAG00000053703	intron_variant&non_coding_transcript_variant	9.1847e-21	2.07799e-19	-30.7544
15	ENSECAG00000053703	intron_variant&non_coding_transcript_variant	6.5159e-59	1.41237e-56	-47.1231
15	ENSECAG00000053703	intron_variant&non_coding_transcript_variant	1.43529e-41	1.30145e-39	-41.9249
15	ENSECAG00000053703	intron_variant&non_coding_transcript_variant	5.37515e-28	2.09214e-26	-34.4916
15	ENSECAG00000060082	intron_variant&non_coding_transcript_variant	8.89232e-26	2.94722e-24	-34.1095
15	ENSECAG00000060082	intron_variant&non_coding_transcript_variant	9.1563e-23	2.43277e-21	-33.9004
15	ENSECAG00000060082	intron_variant&non_coding_transcript_variant	1.87478e-16	2.91508e-15	-29.1653
15	ENSECAG00000048673	intron_variant&non_coding_transcript_variant	1.56614e-19	3.20128e-18	-31.1583
15	ENSECAG00000048673	intron_variant&non_coding_transcript_variant	1.09819e-21	2.67992e-20	-31.9585
15	ENSECAG00000048673	intron_variant&non_coding_transcript_variant	1.30915e-17	2.27151e-16	-29.7415
15	ENSECAG00000058061	upstream_gene_variant	1.25839e-28	5.10456e-27	28.5895
15	ENSECAG00000044745	intron_variant&non_coding_transcript_variant	3.59321e-09	2.4854e-08	-26.5789
15	ENSECAG00000043892	intron_variant&non_coding_transcript_variant	1.62302e-15	2.30327e-14	-26.2078
15	ENSECAG00000052425	upstream_gene_variant	1.74809e-15	2.47484e-14	-28.6828
15	ENSECAG00000050541	intron_variant&non_coding_transcript_variant	2.41177e-87	1.64954e-84	-34.2711
15	ENSECAG00000056827	non_coding_transcript_exon_variant	5.97316e-22	1.48801e-20	28.5077
15	ENSECAG00000044753	intron_variant&non_coding_transcript_variant	1.40217e-26	4.92613e-25	-35.5038
15	ENSECAG00000044753	intron_variant&non_coding_transcript_variant	3.65598e-29	1.54117e-27	-37.7658
15	ENSECAG00000044753	intron_variant&non_coding_transcript_variant	9.09764e-25	2.80481e-23	-34.3047
15	ENSECAG00000035303	intron_variant&non_coding_transcript_variant	1.85237e-20	4.09268e-19	-33.471
15	ENSECAG00000035303	intron_variant&non_coding_transcript_variant	1.34513e-12	1.41322e-11	-25.4584
15	ENSECAG00000040079	intron_variant&non_coding_transcript_variant	2.48917e-26	8.58856e-25	43.0795
15	ENSECAG00000040079	intron_variant&non_coding_transcript_variant	2.38209e-24	7.12215e-23	41.1931
15	ENSECAG00000055919	intron_variant&non_coding_transcript_variant	3.43803e-48	4.44454e-46	-36.8626
15	ENSECAG00000055919	intron_variant&non_coding_transcript_variant	6.74193e-32	3.41684e-30	-25.183
15	ENSECAG00000055919	intron_variant&non_coding_transcript_variant	6.36174e-32	3.23204e-30	-31.0317
15	ENSECAG00000055919	intron_variant&non_coding_transcript_variant	4.4636e-27	1.62857e-25	-27.0405
15	ENSECAG00000055919	intron_variant&non_coding_transcript_variant	2.81014e-19	5.62515e-18	-28.6597
15	ENSECAG00000038984	intron_variant&non_coding_transcript_variant	1.64493e-19	3.35518e-18	-37.8511
15	ENSECAG00000038984	intron_variant&non_coding_transcript_variant	6.335e-11	5.4939e-10	-26.58
15	ENSECAG00000041787	intron_variant&non_coding_transcript_variant	7.87311e-12	7.61371e-11	-32.5207
15	ENSECAG00000028593	intron_variant&non_coding_transcript_variant	2.29146e-19	4.62263e-18	-31.5944
15	ENSECAG00000028679	intron_variant&non_coding_transcript_variant	4.80073e-17	7.90627e-16	31.3148
15	ENSECAG00000056290	intron_variant&non_coding_transcript_variant	3.75182e-44	3.92189e-42	-25.0911
15	ENSECAG00000035805	upstream_gene_variant	4.61642e-38	3.41529e-36	-25.2471
15	ENSECAG00000035805	intron_variant&non_coding_transcript_variant	1.13065e-31	5.6589e-30	-33.8245
15	ENSECAG00000048144	non_coding_transcript_exon_variant	8.41806e-30	3.7091e-28	37.3886
15	ENSECAG00000048144	non_coding_transcript_exon_variant	3.18333e-13	3.5742e-12	25.3455
15	ENSECAG00000048144	non_coding_transcript_exon_variant	3.54276e-32	1.83095e-30	37.0732
15	ENSECAG00000048144	non_coding_transcript_exon_variant	2.36867e-22	6.09264e-21	32.5777
15	ENSECAG00000048144	non_coding_transcript_exon_variant	2.50659e-14	3.15792e-13	25.9804
15	ENSECAG00000048144	non_coding_transcript_exon_variant	1.12106e-29	4.89513e-28	36.5854
16	ENSECAG00000047268	intron_variant&non_coding_transcript_variant	2.80047e-36	1.86693e-34	-37.9524
16	ENSECAG00000047268	intron_variant&non_coding_transcript_variant	4.43499e-19	8.71812e-18	-25.0982
16	ENSECAG00000047268	non_coding_transcript_exon_variant	1.26987e-33	7.1983e-32	-36.4237
16	ENSECAG00000057245	downstream_gene_variant	5.11822e-16	7.61794e-15	-29.9774
16	ENSECAG00000052818	intron_variant&non_coding_transcript_variant	1.48957e-78	7.07213e-76	-38.1444
16	ENSECAG00000052818	intron_variant&non_coding_transcript_variant	4.41602e-56	8.39926e-54	-27.7064
16	ENSECAG00000052818	intron_variant&non_coding_transcript_variant	2.27875e-76	1.00062e-73	-27.53
16	ENSECAG00000055733	intron_variant&non_coding_transcript_variant	5.0794e-13	5.5836e-12	27.1131
16	ENSECAG00000055733	intron_variant&non_coding_transcript_variant	4.21272e-15	5.73996e-14	-26.2746
16	ENSECAG00000050830	intron_variant&non_coding_transcript_variant	6.56096e-26	2.19731e-24	-33.1253
16	ENSECAG00000048619	intron_variant&non_coding_transcript_variant	1.68128e-19	3.42596e-18	32.7869
16	ENSECAG00000043308	intron_variant&non_coding_transcript_variant	1.30579e-31	6.50846e-30	-27.2535
16	ENSECAG00000043308	intron_variant&non_coding_transcript_variant	5.57816e-22	1.39239e-20	-36.1785
16	ENSECAG00000041725	intron_variant&non_coding_transcript_variant	3.0907e-14	3.85987e-13	27.1693
16	ENSECAG00000058186	intron_variant&non_coding_transcript_variant	1.73125e-14	2.21725e-13	-26.9816
16	ENSECAG00000045116	intron_variant&non_coding_transcript_variant	6.12969e-18	1.09552e-16	-36.1675
16	ENSECAG00000045116	intron_variant&non_coding_transcript_variant	4.07604e-19	8.04039e-18	-39.5415
16	ENSECAG00000045116	intron_variant&non_coding_transcript_variant	7.17155e-12	6.9637e-11	-27.437
16	ENSECAG00000045116	intron_variant&non_coding_transcript_variant	5.56282e-11	4.8569e-10	-29.3077
16	ENSECAG00000058751	non_coding_transcript_exon_variant	4.50361e-33	2.46187e-31	-38.864
16	ENSECAG00000058751	non_coding_transcript_exon_variant	4.92885e-24	1.44288e-22	-25.8603
16	ENSECAG00000058751	non_coding_transcript_exon_variant	8.90755e-11	7.58166e-10	-28.0978
16	ENSECAG00000040150	intron_variant&non_coding_transcript_variant	3.55282e-12	3.57243e-11	28.3411
16	ENSECAG00000045670	non_coding_transcript_exon_variant	5.74971e-18	1.03027e-16	-26.3575
16	ENSECAG00000031293	intron_variant&non_coding_transcript_variant	1.04431e-23	2.98201e-22	29.3893
16	ENSECAG00000039001	intron_variant&non_coding_transcript_variant	3.90926e-32	2.01452e-30	26.1689
16	ENSECAG00000047786	intron_variant&non_coding_transcript_variant	8.43477e-95	7.23771e-92	-30.3122
16	ENSECAG00000049681	intron_variant&non_coding_transcript_variant	5.67222e-61	1.36822e-58	27.3427
16	ENSECAG00000043719	intron_variant&non_coding_transcript_variant	1.06114e-39	8.65859e-38	-28.4686
16	ENSECAG00000056559	intron_variant&non_coding_transcript_variant	4.25085e-25	1.34252e-23	-32.6931
16	ENSECAG00000035754	intron_variant&non_coding_transcript_variant	1.45244e-12	1.52057e-11	-32.7303
16	ENSECAG00000048398	intron_variant&non_coding_transcript_variant	1.28566e-72	4.98957e-70	-32.7421
16	ENSECAG00000046898	intron_variant&non_coding_transcript_variant	3.18043e-36	2.11383e-34	29.7644
16	ENSECAG00000059979	intron_variant&non_coding_transcript_variant	5.31331e-14	6.47672e-13	-28.4579
16	ENSECAG00000059979	intron_variant&non_coding_transcript_variant	2.80292e-22	7.16675e-21	-35.807
16	ENSECAG00000059979	intron_variant&non_coding_transcript_variant	1.36702e-25	4.46356e-24	-27.5312
16	ENSECAG00000053564	downstream_gene_variant	1.87155e-38	1.42229e-36	-37.4886
16	ENSECAG00000051349	non_coding_transcript_exon_variant	9.95357e-30	4.35998e-28	25.2447
16	ENSECAG00000039237	intron_variant&non_coding_transcript_variant	1.30994e-27	4.96987e-26	27.1767
16	ENSECAG00000044288	downstream_gene_variant	4.38522e-15	5.9637e-14	-37.9854
16	ENSECAG00000060382	intron_variant&non_coding_transcript_variant	3.98754e-34	2.33281e-32	35.3406
16	ENSECAG00000053901	intron_variant&non_coding_transcript_variant	2.11517e-27	7.90624e-26	37.4172
16	ENSECAG00000039151	intron_variant&non_coding_transcript_variant	4.44884e-59	9.71638e-57	37.7139
16	ENSECAG00000039151	intron_variant&non_coding_transcript_variant	1.76136e-49	2.44332e-47	34.7403
16	ENSECAG00000039151	intron_variant&non_coding_transcript_variant	1.83058e-23	5.13468e-22	27.3201
16	ENSECAG00000039151	intron_variant&non_coding_transcript_variant	2.53234e-16	3.88759e-15	26.6779
16	ENSECAG00000039151	intron_variant&non_coding_transcript_variant	1.11806e-24	3.42553e-23	37.8039
16	ENSECAG00000039151	intron_variant&non_coding_transcript_variant	6.91427e-25	2.15243e-23	-46.2929
16	ENSECAG00000039151	intron_variant&non_coding_transcript_variant	1.39283e-23	3.93692e-22	-44.9129
16	ENSECAG00000039151	intron_variant&non_coding_transcript_variant	8.18659e-119	1.59521e-115	-34.3366
16	ENSECAG00000039151	intron_variant&non_coding_transcript_variant	5.10211e-96	4.62183e-93	-25.4628
16	ENSECAG00000050023	intron_variant&non_coding_transcript_variant	2.23818e-17	3.79512e-16	-28.6243
17	ENSECAG00000048501	intron_variant&non_coding_transcript_variant	4.16231e-23	1.13641e-21	-26.9488
17	ENSECAG00000040237	upstream_gene_variant	3.5425e-16	5.35813e-15	32.8515
17	ENSECAG00000056003	non_coding_transcript_exon_variant	1.45576e-17	2.51388e-16	-32.9252
17	ENSECAG00000049294	intron_variant&non_coding_transcript_variant	1.44402e-14	1.86631e-13	31.63
17	ENSECAG00000056341	intron_variant&non_coding_transcript_variant	1.46607e-23	4.13894e-22	-28.5816
17	ENSECAG00000029338	intron_variant&non_coding_transcript_variant	9.13472e-24	2.61939e-22	-30.3365
17	ENSECAG00000029338	intron_variant&non_coding_transcript_variant	2.21357e-31	1.08681e-29	-31.2171
17	ENSECAG00000055210	intron_variant&non_coding_transcript_variant	2.75475e-34	1.63046e-32	-28.5399
17	ENSECAG00000055210	intron_variant&non_coding_transcript_variant	1.61457e-13	1.8681e-12	-29.7587
17	ENSECAG00000054061	downstream_gene_variant	7.8335e-76	3.39988e-73	37.6691
17	ENSECAG00000057129	intron_variant&non_coding_transcript_variant	7.91208e-78	3.65444e-75	38.3275
17	ENSECAG00000037807	non_coding_transcript_exon_variant	7.04138e-19	1.36128e-17	-25.1944
17	ENSECAG00000037807	non_coding_transcript_exon_variant	4.79965e-25	1.51074e-23	-28.6058
17	ENSECAG00000037807	non_coding_transcript_exon_variant	6.41072e-20	1.35602e-18	-26.6351
17	ENSECAG00000037807	non_coding_transcript_exon_variant	7.46906e-40	6.13199e-38	-27.9079
17	ENSECAG00000045269	intron_variant&non_coding_transcript_variant	7.13299e-69	2.41286e-66	34.1442
17	ENSECAG00000049574	non_coding_transcript_exon_variant	9.76203e-23	2.58911e-21	-30.3713
17	ENSECAG00000049574	non_coding_transcript_exon_variant	1.00477e-13	1.18842e-12	-29.6839
17	ENSECAG00000049190	upstream_gene_variant	9.51821e-85	5.94488e-82	25.1297
17	ENSECAG00000049190	upstream_gene_variant	3.15116e-141	1.14458e-137	33.4136
17	ENSECAG00000053773	intron_variant&non_coding_transcript_variant	1.5619e-42	1.50294e-40	-33.1673
17	ENSECAG00000053773	intron_variant&non_coding_transcript_variant	4.85351e-43	4.79233e-41	-33.5892
17	ENSECAG00000053773	intron_variant&non_coding_transcript_variant	1.06795e-41	9.75932e-40	-33.6189
17	ENSECAG00000053773	intron_variant&non_coding_transcript_variant	5.94825e-45	6.48987e-43	-36.8942
17	ENSECAG00000035289	non_coding_transcript_exon_variant	5.36714e-21	1.2385e-19	-25.7
17	ENSECAG00000057921	intron_variant&non_coding_transcript_variant	6.28285e-13	6.83561e-12	-25.3668
17	ENSECAG00000039813	intron_variant&non_coding_transcript_variant	2.23409e-12	2.29319e-11	25.6822
17	ENSECAG00000059924	upstream_gene_variant	4.21582e-28	1.65259e-26	-30.7952
17	ENSECAG00000057173	intron_variant&non_coding_transcript_variant	6.48658e-15	8.67141e-14	-27.8532
17	ENSECAG00000053487	intron_variant&non_coding_transcript_variant	1.86687e-19	3.79196e-18	-29.7813
17	ENSECAG00000054167	non_coding_transcript_exon_variant	5.41959e-16	8.04825e-15	25.4556
17	ENSECAG00000057533	non_coding_transcript_exon_variant	1.77753e-23	4.99112e-22	36.8979
17	ENSECAG00000045582	intron_variant&non_coding_transcript_variant	1.45288e-13	1.68963e-12	-26.0126
17	ENSECAG00000045582	intron_variant&non_coding_transcript_variant	1.07902e-10	9.09249e-10	31.3913
17	ENSECAG00000053792	intron_variant&non_coding_transcript_variant	2.38906e-41	2.14084e-39	35.9847
17	ENSECAG00000053792	intron_variant&non_coding_transcript_variant	4.86852e-27	1.77061e-25	28.6428
17	ENSECAG00000059278	intron_variant&non_coding_transcript_variant	2.81564e-19	5.63584e-18	-28.4439
17	ENSECAG00000053546	intron_variant&non_coding_transcript_variant	9.5458e-21	2.1575e-19	-26.6563
17	ENSECAG00000049343	upstream_gene_variant	1.28029e-11	1.2088e-10	31.4417
17	ENSECAG00000050286	non_coding_transcript_exon_variant	1.36818e-17	2.36845e-16	28.1687
17	ENSECAG00000050768	non_coding_transcript_exon_variant	2.02027e-31	9.94381e-30	28.684
17	ENSECAG00000046257	intron_variant&non_coding_transcript_variant	3.50447e-40	2.93181e-38	-25.7302
17	ENSECAG00000046257	intron_variant&non_coding_transcript_variant	4.58624e-16	6.85232e-15	26.9642
17	ENSECAG00000046257	intron_variant&non_coding_transcript_variant	4.18397e-19	8.24417e-18	29.3595
17	ENSECAG00000046257	intron_variant&non_coding_transcript_variant	4.74534e-21	1.10065e-19	30.7187
17	ENSECAG00000046974	intron_variant&non_coding_transcript_variant	6.07152e-09	4.07407e-08	-27.2462
17	ENSECAG00000043909	non_coding_transcript_exon_variant	9.03394e-13	9.66322e-12	-34.2189
17	ENSECAG00000043909	non_coding_transcript_exon_variant	4.91641e-10	3.81353e-09	-29.1775
18	ENSECAG00000053284	intron_variant&non_coding_transcript_variant	1.11588e-31	5.58723e-30	-29.8924
18	ENSECAG00000053284	intron_variant&non_coding_transcript_variant	2.55658e-37	1.81151e-35	-31.1679
18	ENSECAG00000035853	intron_variant&non_coding_transcript_variant	3.01689e-13	3.39404e-12	-30.1058
18	ENSECAG00000054249	upstream_gene_variant	5.88084e-26	1.97536e-24	27.2326
18	ENSECAG00000049557	intron_variant&non_coding_transcript_variant	1.68729e-22	4.3895e-21	-25.2513
18	ENSECAG00000053354	non_coding_transcript_exon_variant	7.79657e-18	1.38097e-16	29.3705
18	ENSECAG00000053354	splice_donor_region_variant&intron_variant&non_coding_transcript_variant	7.43419e-29	3.06885e-27	37.9217
18	ENSECAG00000053354	intron_variant&non_coding_transcript_variant	3.53477e-36	2.34434e-34	39.754
18	ENSECAG00000053354	intron_variant&non_coding_transcript_variant	3.90594e-30	1.76018e-28	36.7391
18	ENSECAG00000051408	non_coding_transcript_exon_variant	9.98506e-14	1.18149e-12	-25.4568
18	ENSECAG00000049851	upstream_gene_variant	1.57508e-18	2.95969e-17	31.5021
18	ENSECAG00000047180	intron_variant&non_coding_transcript_variant	1.74239e-18	3.26278e-17	-25.7133
18	ENSECAG00000035539	downstream_gene_variant	6.24434e-18	1.11506e-16	-28.4247
18	ENSECAG00000049603	intron_variant&non_coding_transcript_variant	2.52158e-42	2.39073e-40	-27.4016
18	ENSECAG00000055575	downstream_gene_variant	1.28899e-21	3.13062e-20	-31.9785
18	ENSECAG00000055575	downstream_gene_variant	2.67107e-22	6.83896e-21	-31.6959
18	ENSECAG00000048260	intron_variant&non_coding_transcript_variant	2.5252e-221	1.34963e-216	-49.1355
18	ENSECAG00000055184	upstream_gene_variant	1.07393e-58	2.30116e-56	-28.591
18	ENSECAG00000044960	downstream_gene_variant	4.71565e-10	3.66617e-09	-25.6838
18	ENSECAG00000044960	downstream_gene_variant	3.80183e-10	2.99021e-09	-25.8161
18	ENSECAG00000044960	downstream_gene_variant	1.67137e-17	2.8686e-16	-34.3482
18	ENSECAG00000044960	intron_variant&non_coding_transcript_variant	5.89284e-25	1.84412e-23	-29.2981
18	ENSECAG00000033514	intron_variant&non_coding_transcript_variant	4.8082e-30	2.15174e-28	-25.2639
18	ENSECAG00000047317	intron_variant&non_coding_transcript_variant	2.34971e-11	2.14887e-10	27.0056
18	ENSECAG00000046708	intron_variant&non_coding_transcript_variant	2.16058e-32	1.13116e-30	-33.2191
18	ENSECAG00000028704	intron_variant&non_coding_transcript_variant	6.18928e-14	7.49565e-13	-31.4799
18	ENSECAG00000028704	intron_variant&non_coding_transcript_variant	1.39427e-09	1.0194e-08	-25.026
18	ENSECAG00000053333	intron_variant&non_coding_transcript_variant	3.78028e-45	4.17812e-43	-29.7012
18	ENSECAG00000047951	intron_variant&non_coding_transcript_variant	6.49434e-14	7.84712e-13	-27.639
18	ENSECAG00000057464	intron_variant&non_coding_transcript_variant	4.32109e-37	3.02511e-35	-26.0398
18	ENSECAG00000029279	intron_variant&non_coding_transcript_variant	1.15758e-27	4.40655e-26	31.7214
18	ENSECAG00000029279	intron_variant&non_coding_transcript_variant	4.37125e-31	2.09961e-29	32.6978
18	ENSECAG00000029279	intron_variant&non_coding_transcript_variant	5.63804e-74	2.30779e-71	-34.7697
18	ENSECAG00000045084	non_coding_transcript_exon_variant	8.64501e-80	4.3124e-77	-27.3722
18	ENSECAG00000045824	intron_variant&non_coding_transcript_variant	4.8554e-20	1.03902e-18	-27.8573
18	ENSECAG00000058126	non_coding_transcript_exon_variant	1.2223e-124	2.85807e-121	-34.6598
18	ENSECAG00000058126	non_coding_transcript_exon_variant	4.39952e-206	1.37164e-201	-46.3641
18	ENSECAG00000058126	non_coding_transcript_exon_variant	1.36106e-144	5.85294e-141	-36.9106
18	ENSECAG00000046654	non_coding_transcript_exon_variant	9.83884e-16	1.42545e-14	25.1156
18	ENSECAG00000046654	non_coding_transcript_exon_variant	1.74839e-16	2.72809e-15	25.4745
18	ENSECAG00000057894	intron_variant&non_coding_transcript_variant	3.11438e-73	1.23954e-70	-33.7397
18	ENSECAG00000057894	intron_variant&non_coding_transcript_variant	1.84587e-49	2.55677e-47	-28.1319
18	ENSECAG00000057894	intron_variant&non_coding_transcript_variant	6.9692e-27	2.50875e-25	-25.9258
18	ENSECAG00000046599	intron_variant&non_coding_transcript_variant	9.07652e-55	1.61856e-52	-28.0194
18	ENSECAG00000054163	intron_variant&non_coding_transcript_variant	1.78648e-35	1.13726e-33	30.5514
18	ENSECAG00000058779	upstream_gene_variant	2.26046e-14	2.86267e-13	25.619
18	ENSECAG00000050741	intron_variant&non_coding_transcript_variant	4.66266e-32	2.39091e-30	28.6844
18	ENSECAG00000050741	intron_variant&non_coding_transcript_variant	1.25783e-09	9.25491e-09	-25.3781
18	ENSECAG00000052570	intron_variant&non_coding_transcript_variant	2.60398e-26	8.97227e-25	-29.7002
18	ENSECAG00000037728	intron_variant&non_coding_transcript_variant	4.54174e-34	2.64627e-32	-41.3549
18	ENSECAG00000037728	intron_variant&non_coding_transcript_variant	1.75359e-41	1.58201e-39	-44.5051
18	ENSECAG00000046514	non_coding_transcript_exon_variant	3.77956e-17	6.27951e-16	-26.7113
18	ENSECAG00000056475	upstream_gene_variant	1.3719e-83	8.05744e-81	43.4098
18	ENSECAG00000054833	non_coding_transcript_exon_variant	7.20792e-43	7.04454e-41	-25.8359
18	ENSECAG00000046390	intron_variant&non_coding_transcript_variant	9.65781e-13	1.03014e-11	31.0903
18	ENSECAG00000034331	downstream_gene_variant	3.06223e-18	5.61951e-17	-28
18	ENSECAG00000040503	intron_variant&non_coding_transcript_variant	2.77043e-41	2.47076e-39	-37.8408
18	ENSECAG00000033726	intron_variant&non_coding_transcript_variant	7.23866e-22	1.79075e-20	-37.3339
18	ENSECAG00000033726	intron_variant&non_coding_transcript_variant	1.64346e-28	6.61706e-27	-42.2589
18	ENSECAG00000033726	intron_variant&non_coding_transcript_variant	2.27666e-14	2.88183e-13	-29.7856
18	ENSECAG00000048486	intron_variant&non_coding_transcript_variant	1.05858e-46	1.27344e-44	-37.5868
18	ENSECAG00000048486	intron_variant&non_coding_transcript_variant	6.04233e-23	1.6276e-21	-29.0673
19	ENSECAG00000038353	downstream_gene_variant	1.0408e-14	1.36526e-13	27.1872
19	ENSECAG00000051142	upstream_gene_variant	3.30949e-15	4.55943e-14	-31.4174
19	ENSECAG00000043213	intron_variant&non_coding_transcript_variant	7.71878e-14	9.25006e-13	25.0643
19	ENSECAG00000029529	intron_variant&non_coding_transcript_variant	1.71106e-46	2.0348e-44	-28.4679
19	ENSECAG00000029529	intron_variant&non_coding_transcript_variant	4.39503e-12	4.37379e-11	-25.3478
19	ENSECAG00000046207	intron_variant&non_coding_transcript_variant	1.51538e-21	3.65602e-20	-28.5253
19	ENSECAG00000057743	non_coding_transcript_exon_variant	2.53408e-17	4.27689e-16	26.8975
19	ENSECAG00000060301	intron_variant&non_coding_transcript_variant	1.0795e-75	4.66359e-73	35.6881
19	ENSECAG00000060301	intron_variant&non_coding_transcript_variant	2.39457e-123	5.39677e-120	41.9918
19	ENSECAG00000056886	intron_variant&non_coding_transcript_variant	2.14675e-26	7.44623e-25	-28.0184
19	ENSECAG00000060328	intron_variant&non_coding_transcript_variant	2.30497e-52	3.654e-50	33.0116
19	ENSECAG00000049158	intron_variant&non_coding_transcript_variant	2.82716e-37	1.99718e-35	36.7064
19	ENSECAG00000046043	intron_variant&non_coding_transcript_variant	5.75108e-50	8.18415e-48	-29.2182
19	ENSECAG00000046043	intron_variant&non_coding_transcript_variant	3.83235e-66	1.14427e-63	-36.2251
19	ENSECAG00000058087	intron_variant&non_coding_transcript_variant	1.43779e-19	2.94698e-18	-27.3075
19	ENSECAG00000058087	intron_variant&non_coding_transcript_variant	1.33111e-15	1.90535e-14	-29.4335
19	ENSECAG00000057105	intron_variant&non_coding_transcript_variant	2.29117e-47	2.84588e-45	44.8233
19	ENSECAG00000058738	upstream_gene_variant	7.85149e-26	2.61523e-24	-25.4568
19	ENSECAG00000058738	intron_variant&non_coding_transcript_variant	1.52745e-14	1.9683e-13	-25.8808
19	ENSECAG00000029126	intron_variant&non_coding_transcript_variant	7.15186e-17	1.15735e-15	-28.2645
19	ENSECAG00000057313	intron_variant&non_coding_transcript_variant	2.38352e-44	2.52044e-42	28.1333
19	ENSECAG00000052993	intron_variant&non_coding_transcript_variant	5.12242e-14	6.25545e-13	-26.0089
19	ENSECAG00000052993	intron_variant&non_coding_transcript_variant	1.99532e-19	4.04583e-18	-30.6017
2	ENSECAG00000047486	downstream_gene_variant	7.65499e-13	8.25239e-12	-31.7499
2	ENSECAG00000047486	downstream_gene_variant	7.2279e-11	6.22253e-10	-27.5788
2	ENSECAG00000032414	intron_variant&non_coding_transcript_variant	9.62377e-24	2.75518e-22	-28.3662
2	ENSECAG00000049715	intron_variant&non_coding_transcript_variant	2.26575e-43	2.27319e-41	32.6007
2	ENSECAG00000049715	intron_variant&non_coding_transcript_variant	2.60026e-45	2.89788e-43	-29.674
2	ENSECAG00000052771	intron_variant&non_coding_transcript_variant	8.53181e-21	1.93733e-19	-25.1068
2	ENSECAG00000052771	intron_variant&non_coding_transcript_variant	1.11631e-81	6.04393e-79	32.72
2	ENSECAG00000043159	intron_variant&non_coding_transcript_variant	1.00496e-10	8.50267e-10	25.9241
2	ENSECAG00000043159	intron_variant&non_coding_transcript_variant	7.79522e-11	6.68479e-10	26.2912
2	ENSECAG00000045915	intron_variant&non_coding_transcript_variant	2.96197e-33	1.63951e-31	26.5408
2	ENSECAG00000053765	intron_variant&non_coding_transcript_variant	1.34407e-29	5.83691e-28	-31.6486
2	ENSECAG00000059587	intron_variant&non_coding_transcript_variant	8.1237e-13	8.7388e-12	-34.8789
2	ENSECAG00000059587	intron_variant&non_coding_transcript_variant	8.22582e-14	9.82716e-13	-35.4526
2	ENSECAG00000045575	non_coding_transcript_exon_variant	4.01949e-33	2.20496e-31	40.9256
2	ENSECAG00000045575	non_coding_transcript_exon_variant	1.48335e-15	2.11194e-14	26.8034
2	ENSECAG00000044158	intron_variant&non_coding_transcript_variant	4.89845e-25	1.54067e-23	28.1577
2	ENSECAG00000044158	intron_variant&non_coding_transcript_variant	3.14927e-34	1.85692e-32	32.9483
2	ENSECAG00000044158	intron_variant&non_coding_transcript_variant	1.2012e-35	7.73087e-34	33.4795
2	ENSECAG00000044158	intron_variant&non_coding_transcript_variant	8.54149e-13	9.16544e-12	-25.3649
2	ENSECAG00000044158	intron_variant&non_coding_transcript_variant	1.054e-23	3.00894e-22	-27.6663
2	ENSECAG00000033909	intron_variant&non_coding_transcript_variant	3.47109e-23	9.52484e-22	-35.7197
2	ENSECAG00000033909	intron_variant&non_coding_transcript_variant	2.33425e-18	4.32453e-17	-33.2985
2	ENSECAG00000033909	intron_variant&non_coding_transcript_variant	1.09846e-16	1.74676e-15	-29.1178
2	ENSECAG00000051442	intron_variant&non_coding_transcript_variant	5.50258e-41	4.83023e-39	-26.8509
2	ENSECAG00000053389	intron_variant&non_coding_transcript_variant	4.19392e-33	2.29728e-31	-30.018
2	ENSECAG00000053389	intron_variant&non_coding_transcript_variant	1.5575e-13	1.80485e-12	-25.4987
2	ENSECAG00000048068	downstream_gene_variant	5.29632e-90	3.96295e-87	33.0631
2	ENSECAG00000049125	downstream_gene_variant	7.95694e-22	1.96364e-20	38.2279
2	ENSECAG00000046921	intron_variant&non_coding_transcript_variant	8.5798e-12	8.26528e-11	29.7552
2	ENSECAG00000046921	intron_variant&non_coding_transcript_variant	9.69282e-20	2.01719e-18	29.6921
2	ENSECAG00000055668	intron_variant&non_coding_transcript_variant	2.30399e-54	4.00542e-52	-28.2979
2	ENSECAG00000051112	intron_variant&non_coding_transcript_variant	7.66231e-113	1.19444e-109	40.1287
2	ENSECAG00000047895	intron_variant&non_coding_transcript_variant	2.1048e-136	6.67335e-133	-49.4416
2	ENSECAG00000054969	upstream_gene_variant	5.11091e-32	2.61289e-30	-35.8372
2	ENSECAG00000044193	intron_variant&non_coding_transcript_variant	4.45304e-36	2.93514e-34	-38.5674
2	ENSECAG00000050734	intron_variant&non_coding_transcript_variant	5.07412e-33	2.76405e-31	-39.0938
2	ENSECAG00000050828	non_coding_transcript_exon_variant	3.26262e-11	2.93264e-10	25.8586
2	ENSECAG00000045537	non_coding_transcript_exon_variant	1.56706e-21	3.77655e-20	35.151
2	ENSECAG00000031615	intron_variant&non_coding_transcript_variant	8.6327e-37	5.93694e-35	-31.3081
2	ENSECAG00000031615	intron_variant&non_coding_transcript_variant	5.50966e-29	2.29594e-27	-27.4946
2	ENSECAG00000052418	non_coding_transcript_exon_variant	6.20377e-23	1.67001e-21	-32.495
2	ENSECAG00000052418	non_coding_transcript_exon_variant	8.11243e-34	4.65498e-32	-41.0047
2	ENSECAG00000052418	non_coding_transcript_exon_variant	2.55009e-32	1.32876e-30	-39.9872
2	ENSECAG00000047707	non_coding_transcript_exon_variant	1.01131e-56	1.99675e-54	44.8979
2	ENSECAG00000047707	non_coding_transcript_exon_variant	3.85664e-49	5.25058e-47	41.5234
2	ENSECAG00000047707	non_coding_transcript_exon_variant	3.65935e-40	3.05864e-38	37.8122
2	ENSECAG00000047707	non_coding_transcript_exon_variant	7.43644e-57	1.47359e-54	41.4885
2	ENSECAG00000047707	intron_variant&non_coding_transcript_variant	4.14251e-47	5.08134e-45	31.5599
2	ENSECAG00000047707	intron_variant&non_coding_transcript_variant	3.02253e-44	3.17462e-42	29.9934
2	ENSECAG00000047707	intron_variant&non_coding_transcript_variant	4.34057e-44	4.51839e-42	29.3755
2	ENSECAG00000048191	downstream_gene_variant	2.1997e-14	2.78846e-13	26.5643
2	ENSECAG00000057996	downstream_gene_variant	3.18553e-14	3.97356e-13	-27.4787
2	ENSECAG00000055909	intron_variant&non_coding_transcript_variant	2.64344e-11	2.40211e-10	27.1107
2	ENSECAG00000053024	intron_variant&non_coding_transcript_variant	5.17984e-23	1.40305e-21	31.3961
2	ENSECAG00000053024	intron_variant&non_coding_transcript_variant	2.19225e-30	1.00573e-28	37.7158
2	ENSECAG00000053024	intron_variant&non_coding_transcript_variant	3.24376e-31	1.57524e-29	38.5014
2	ENSECAG00000053024	intron_variant&non_coding_transcript_variant	6.72278e-19	1.30197e-17	30.6047
2	ENSECAG00000049317	downstream_gene_variant	2.75241e-26	9.47325e-25	36.8009
2	ENSECAG00000049317	downstream_gene_variant	1.67717e-14	2.15159e-13	29.9956
2	ENSECAG00000059756	downstream_gene_variant	5.56684e-28	2.16405e-26	27.8645
2	ENSECAG00000044703	non_coding_transcript_exon_variant	1.21619e-13	1.42599e-12	26.6304
2	ENSECAG00000044703	non_coding_transcript_exon_variant	7.75352e-15	1.02879e-13	30.6846
2	ENSECAG00000045914	intron_variant&non_coding_transcript_variant	9.73786e-27	3.46242e-25	-37.2475
2	ENSECAG00000045914	intron_variant&non_coding_transcript_variant	8.93027e-15	1.17845e-13	-28.084
2	ENSECAG00000045914	intron_variant&non_coding_transcript_variant	1.51847e-25	4.94425e-24	-42.8631
2	ENSECAG00000045914	intron_variant&non_coding_transcript_variant	3.01104e-48	3.90198e-46	-43.3253
2	ENSECAG00000041605	non_coding_transcript_exon_variant	1.28219e-11	1.21053e-10	25.5397
2	ENSECAG00000045585	non_coding_transcript_exon_variant	9.29169e-17	1.48799e-15	-34.0239
2	ENSECAG00000045585	non_coding_transcript_exon_variant	3.01759e-14	3.77348e-13	-32.9496
2	ENSECAG00000045585	non_coding_transcript_exon_variant	7.13248e-16	1.048e-14	-32.6012
2	ENSECAG00000046670	non_coding_transcript_exon_variant	1.27319e-15	1.82593e-14	-28.0237
2	ENSECAG00000046670	non_coding_transcript_exon_variant	5.85576e-11	5.09874e-10	-25.1222
2	ENSECAG00000046670	non_coding_transcript_exon_variant	9.29696e-13	9.93235e-12	-27.2408
2	ENSECAG00000049751	intron_variant&non_coding_transcript_variant	3.67647e-20	7.94417e-19	28.0491
2	ENSECAG00000049751	intron_variant&non_coding_transcript_variant	4.62274e-19	9.07289e-18	27.3267
2	ENSECAG00000048786	intron_variant&non_coding_transcript_variant	1.35266e-12	1.42081e-11	-28.7642
2	ENSECAG00000053117	non_coding_transcript_exon_variant	2.15597e-46	2.55253e-44	27.95
2	ENSECAG00000041701	intron_variant&non_coding_transcript_variant	2.66115e-48	3.46536e-46	28.1521
2	ENSECAG00000052776	intron_variant&non_coding_transcript_variant	2.58804e-12	2.63792e-11	-27.1496
2	ENSECAG00000052776	intron_variant&non_coding_transcript_variant	6.47261e-11	5.60675e-10	-28.6677
2	ENSECAG00000057554	intron_variant&non_coding_transcript_variant	7.694e-22	1.90063e-20	32.5352
2	ENSECAG00000060043	intron_variant&non_coding_transcript_variant	4.34402e-19	8.55007e-18	-25.1418
2	ENSECAG00000037503	intron_variant&non_coding_transcript_variant	3.88656e-56	7.41485e-54	26.2682
2	ENSECAG00000037503	intron_variant&non_coding_transcript_variant	6.84447e-93	5.65271e-90	31.5012
2	ENSECAG00000037503	intron_variant&non_coding_transcript_variant	3.23276e-104	3.79138e-101	33.1544
2	ENSECAG00000029230	intron_variant&non_coding_transcript_variant	6.71998e-14	8.10844e-13	-27.9927
2	ENSECAG00000052209	intron_variant&non_coding_transcript_variant	3.63219e-13	4.0559e-12	-25.9412
2	ENSECAG00000060107	intron_variant&non_coding_transcript_variant	1.53842e-19	3.14581e-18	26.257
2	ENSECAG00000060107	intron_variant&non_coding_transcript_variant	9.90997e-24	2.83517e-22	-35.9226
2	ENSECAG00000060107	intron_variant&non_coding_transcript_variant	4.17363e-23	1.13929e-21	-32.8813
2	ENSECAG00000060107	intron_variant&non_coding_transcript_variant	5.21074e-18	9.3706e-17	-30.5469
2	ENSECAG00000060107	intron_variant&non_coding_transcript_variant	1.83436e-51	2.78974e-49	29.1791
2	ENSECAG00000060107	intron_variant&non_coding_transcript_variant	5.7442e-61	1.3838e-58	30.7318
2	ENSECAG00000053575	intron_variant&non_coding_transcript_variant	7.39099e-25	2.29472e-23	33.106
2	ENSECAG00000049460	intron_variant&non_coding_transcript_variant	3.57596e-18	6.52578e-17	-33.7384
2	ENSECAG00000049460	intron_variant&non_coding_transcript_variant	1.54149e-15	2.19171e-14	-31.3554
2	ENSECAG00000059254	intron_variant&non_coding_transcript_variant	1.90373e-15	2.68543e-14	29.6355
2	ENSECAG00000055537	intron_variant&non_coding_transcript_variant	1.16926e-12	1.23615e-11	-26.771
2	ENSECAG00000047938	intron_variant&non_coding_transcript_variant	3.92856e-20	8.46835e-19	-28.7217
2	ENSECAG00000042310	intron_variant&non_coding_transcript_variant	1.98848e-11	1.83553e-10	25.8047
2	ENSECAG00000059960	intron_variant&non_coding_transcript_variant	2.66859e-19	5.35412e-18	25.265
2	ENSECAG00000044260	intron_variant&non_coding_transcript_variant	1.77984e-13	2.04936e-12	27.767
2	ENSECAG00000044260	intron_variant&non_coding_transcript_variant	1.33161e-11	1.25517e-10	25.7254
2	ENSECAG00000051173	non_coding_transcript_exon_variant	1.18963e-28	4.83663e-27	-34.6052
2	ENSECAG00000050246	intron_variant&non_coding_transcript_variant	3.33207e-101	3.60291e-98	-28.4668
2	ENSECAG00000054305	upstream_gene_variant	2.35368e-37	1.6709e-35	-33.8114
2	ENSECAG00000059629	upstream_gene_variant	2.70951e-11	2.45922e-10	27.9129
2	ENSECAG00000052608	intron_variant&non_coding_transcript_variant	1.29867e-13	1.51794e-12	26.0469
2	ENSECAG00000040017	non_coding_transcript_exon_variant	2.86564e-49	3.93432e-47	31.4441
2	ENSECAG00000040017	non_coding_transcript_exon_variant	2.82219e-55	5.15298e-53	33.8434
2	ENSECAG00000040017	non_coding_transcript_exon_variant	3.09117e-46	3.6333e-44	25.9615
2	ENSECAG00000030170	intron_variant&non_coding_transcript_variant	1.4456e-32	7.65834e-31	-33.6084
2	ENSECAG00000051212	intron_variant&non_coding_transcript_variant	5.98909e-41	5.24621e-39	-27.5588
2	ENSECAG00000051212	intron_variant&non_coding_transcript_variant	2.27948e-67	7.14843e-65	-38.8435
2	ENSECAG00000051212	intron_variant&non_coding_transcript_variant	5.30009e-42	4.93624e-40	-27.3095
2	ENSECAG00000051212	intron_variant&non_coding_transcript_variant	3.43941e-61	8.37738e-59	-40.1911
2	ENSECAG00000051212	intron_variant&non_coding_transcript_variant	1.49921e-26	5.25425e-25	-39.7934
2	ENSECAG00000047054	intron_variant&non_coding_transcript_variant	2.75602e-15	3.82694e-14	28.1009
2	ENSECAG00000031548	intron_variant&non_coding_transcript_variant	5.77191e-36	3.77849e-34	-28.0362
2	ENSECAG00000051131	intron_variant&non_coding_transcript_variant	1.64161e-11	1.52964e-10	27.3166
20	ENSECAG00000056365	intron_variant&non_coding_transcript_variant	1.45971e-18	2.7487e-17	-33.1455
20	ENSECAG00000048832	intron_variant&non_coding_transcript_variant	5.0888e-24	1.48819e-22	27.5111
20	ENSECAG00000043415	intron_variant&non_coding_transcript_variant	4.22902e-17	6.99799e-16	33.6333
20	ENSECAG00000043415	intron_variant&non_coding_transcript_variant	7.892e-22	1.94864e-20	36.7909
20	ENSECAG00000044814	upstream_gene_variant	1.21388e-26	4.28515e-25	-27.7541
20	ENSECAG00000055064	intron_variant&non_coding_transcript_variant	6.89667e-14	8.31118e-13	-26.1175
20	ENSECAG00000055942	non_coding_transcript_exon_variant	1.54615e-16	2.42364e-15	-32.7595
20	ENSECAG00000033160	downstream_gene_variant	1.82297e-13	2.09741e-12	-25.6809
20	ENSECAG00000054442	downstream_gene_variant	1.72703e-28	6.94754e-27	-36.8019
20	ENSECAG00000054442	downstream_gene_variant	6.21018e-27	2.24415e-25	-35.8985
20	ENSECAG00000054442	downstream_gene_variant	1.37882e-28	5.58035e-27	-36.9152
20	ENSECAG00000047482	non_coding_transcript_exon_variant	2.31263e-60	5.40082e-58	-27.6787
20	ENSECAG00000047625	downstream_gene_variant	3.17799e-22	8.08596e-21	27.5977
20	ENSECAG00000050422	intron_variant&non_coding_transcript_variant	1.38126e-27	5.23196e-26	-25.4544
20	ENSECAG00000055880	non_coding_transcript_exon_variant	8.20182e-27	2.93607e-25	-30.6915
20	ENSECAG00000039857	downstream_gene_variant	6.80213e-16	1.001e-14	-35.6989
20	ENSECAG00000053279	intron_variant&non_coding_transcript_variant	1.61007e-11	1.5023e-10	-26.8951
20	ENSECAG00000053279	intron_variant&non_coding_transcript_variant	3.6677e-10	2.89073e-09	-25.2587
20	ENSECAG00000053279	intron_variant&non_coding_transcript_variant	3.33963e-15	4.5984e-14	-26.5734
20	ENSECAG00000053279	intron_variant&non_coding_transcript_variant	1.79046e-32	9.4226e-31	-31.9428
20	ENSECAG00000053279	intron_variant&non_coding_transcript_variant	1.52143e-29	6.58036e-28	-31.1506
20	ENSECAG00000053279	intron_variant&non_coding_transcript_variant	1.63441e-13	1.89006e-12	25.9582
20	ENSECAG00000059826	upstream_gene_variant	9.26872e-25	2.85685e-23	27.47
20	ENSECAG00000059826	upstream_gene_variant	3.23006e-25	1.0296e-23	26.8093
20	ENSECAG00000059826	upstream_gene_variant	1.5744e-39	1.27163e-37	30.8491
20	ENSECAG00000059826	upstream_gene_variant	9.07193e-26	3.00462e-24	27.5435
20	ENSECAG00000056882	non_coding_transcript_exon_variant	1.0601e-11	1.01011e-10	-25.2515
20	ENSECAG00000056951	non_coding_transcript_exon_variant	1.65598e-37	1.18595e-35	-32.1793
20	ENSECAG00000048491	non_coding_transcript_exon_variant	5.06325e-12	5.00325e-11	-25.5955
20	ENSECAG00000048014	non_coding_transcript_exon_variant	9.60423e-61	2.29302e-58	31.0932
20	ENSECAG00000048014	non_coding_transcript_exon_variant	4.29626e-36	2.8353e-34	30.6715
20	ENSECAG00000048014	non_coding_transcript_exon_variant	4.49888e-33	2.45965e-31	29.6742
20	ENSECAG00000046863	non_coding_transcript_exon_variant	2.64777e-19	5.31519e-18	27.7262
20	ENSECAG00000046863	non_coding_transcript_exon_variant	3.2298e-45	3.58134e-43	41.9665
20	ENSECAG00000046863	non_coding_transcript_exon_variant	3.61036e-31	1.74579e-29	35.7697
20	ENSECAG00000050752	upstream_gene_variant	8.61975e-15	1.13956e-13	29.3991
20	ENSECAG00000046053	intron_variant&non_coding_transcript_variant	1.29983e-41	1.18033e-39	-28.3678
20	ENSECAG00000040698	intron_variant&non_coding_transcript_variant	2.06558e-12	2.12893e-11	-27.1643
20	ENSECAG00000040698	intron_variant&non_coding_transcript_variant	1.9316e-16	2.99982e-15	27.3018
20	ENSECAG00000040698	intron_variant&non_coding_transcript_variant	3.45089e-23	9.47218e-22	32.6727
20	ENSECAG00000055764	intron_variant&non_coding_transcript_variant	6.16496e-56	1.16077e-53	-43.4676
20	ENSECAG00000055633	intron_variant&non_coding_transcript_variant	1.40472e-11	1.32055e-10	-26.4193
20	ENSECAG00000028821	downstream_gene_variant	6.30366e-52	9.81417e-50	31.2089
20	ENSECAG00000055883	intron_variant&non_coding_transcript_variant	7.45569e-14	8.94882e-13	-27.5748
20	ENSECAG00000053241	intron_variant&non_coding_transcript_variant	1.79057e-25	5.80144e-24	35.3679
20	ENSECAG00000053241	intron_variant&non_coding_transcript_variant	1.02102e-14	1.3405e-13	27.3435
20	ENSECAG00000037315	intron_variant&non_coding_transcript_variant	8.33406e-21	1.89335e-19	26.8818
20	ENSECAG00000037315	intron_variant&non_coding_transcript_variant	5.74763e-33	3.12048e-31	35.2078
20	ENSECAG00000037315	intron_variant&non_coding_transcript_variant	1.39914e-13	1.63007e-12	28.6823
20	ENSECAG00000037315	intron_variant&non_coding_transcript_variant	2.83862e-12	2.88217e-11	27.4186
21	ENSECAG00000059487	intron_variant&non_coding_transcript_variant	3.89771e-11	3.46791e-10	-29.1458
21	ENSECAG00000059487	intron_variant&non_coding_transcript_variant	2.53587e-16	3.89286e-15	-36.6176
21	ENSECAG00000051920	upstream_gene_variant	2.70311e-14	3.39533e-13	27.4448
21	ENSECAG00000051920	upstream_gene_variant	5.20286e-23	1.40919e-21	30.3605
21	ENSECAG00000054620	intron_variant&non_coding_transcript_variant	2.20297e-56	4.2748e-54	38.9302
21	ENSECAG00000040205	intron_variant&non_coding_transcript_variant	7.87823e-49	1.05491e-46	-38.7464
21	ENSECAG00000040205	intron_variant&non_coding_transcript_variant	5.48287e-32	2.79655e-30	-26.0447
21	ENSECAG00000052105	intron_variant&non_coding_transcript_variant	5.26054e-66	1.56695e-63	25.4563
21	ENSECAG00000052105	intron_variant&non_coding_transcript_variant	3.72756e-28	1.4655e-26	35.7643
21	ENSECAG00000060127	intron_variant&non_coding_transcript_variant	2.58068e-20	5.6343e-19	-31.0673
21	ENSECAG00000060127	intron_variant&non_coding_transcript_variant	3.48268e-12	3.5052e-11	-29.23
21	ENSECAG00000060127	intron_variant&non_coding_transcript_variant	1.46872e-14	1.89634e-13	-30.183
21	ENSECAG00000052403	intron_variant&non_coding_transcript_variant	3.77467e-34	2.2107e-32	34.9942
21	ENSECAG00000052403	intron_variant&non_coding_transcript_variant	5.46427e-46	6.33501e-44	44.8141
21	ENSECAG00000052403	intron_variant&non_coding_transcript_variant	8.12481e-20	1.7029e-18	30.8628
21	ENSECAG00000052403	intron_variant&non_coding_transcript_variant	6.75413e-27	2.43343e-25	40.838
21	ENSECAG00000047559	non_coding_transcript_exon_variant	1.57753e-16	2.47055e-15	-25.433
21	ENSECAG00000056843	intron_variant&non_coding_transcript_variant	3.39113e-10	2.68497e-09	32.5967
21	ENSECAG00000058564	non_coding_transcript_exon_variant	1.57318e-16	2.46394e-15	29.9727
21	ENSECAG00000058564	non_coding_transcript_exon_variant	3.81562e-29	1.60666e-27	39.0665
21	ENSECAG00000058564	intron_variant&non_coding_transcript_variant	6.44694e-23	1.73384e-21	-26.1823
21	ENSECAG00000058564	intron_variant&non_coding_transcript_variant	2.21438e-16	3.41742e-15	-39.3939
21	ENSECAG00000058564	intron_variant&non_coding_transcript_variant	1.38394e-07	7.63156e-07	-25.3467
21	ENSECAG00000058564	intron_variant&non_coding_transcript_variant	1.55543e-41	1.40731e-39	-32.1874
21	ENSECAG00000058564	intron_variant&non_coding_transcript_variant	6.99142e-27	2.51626e-25	-25.24
21	ENSECAG00000058564	intron_variant&non_coding_transcript_variant	1.79228e-32	9.43083e-31	27.1971
21	ENSECAG00000055171	intron_variant&non_coding_transcript_variant	1.26247e-28	5.11999e-27	-39.5258
21	ENSECAG00000048801	upstream_gene_variant	8.30426e-26	2.75965e-24	29.5979
21	ENSECAG00000060310	intron_variant&non_coding_transcript_variant	1.63052e-50	2.38008e-48	-35.2333
21	ENSECAG00000028863	intron_variant&non_coding_transcript_variant	1.07995e-15	1.55781e-14	34.4444
21	ENSECAG00000028863	intron_variant&non_coding_transcript_variant	1.68647e-14	2.16315e-13	32.7744
21	ENSECAG00000058697	downstream_gene_variant	1.3075e-48	1.7328e-46	41.7063
21	ENSECAG00000058697	downstream_gene_variant	8.90814e-26	2.95194e-24	32.4628
21	ENSECAG00000058697	downstream_gene_variant	1.27476e-32	6.77922e-31	35.108
21	ENSECAG00000058697	downstream_gene_variant	1.91733e-10	1.56476e-09	29.1209
21	ENSECAG00000058697	downstream_gene_variant	4.27867e-09	2.92867e-08	28.9896
21	ENSECAG00000040940	intron_variant&non_coding_transcript_variant	6.31704e-157	3.81186e-153	43.2241
21	ENSECAG00000046861	intron_variant&non_coding_transcript_variant	1.34101e-30	6.2308e-29	-39.9108
21	ENSECAG00000059815	intron_variant&non_coding_transcript_variant	4.01169e-30	1.80588e-28	25.1597
21	ENSECAG00000032036	intron_variant&non_coding_transcript_variant	3.3037e-64	9.11498e-62	-27.4374
21	ENSECAG00000059516	downstream_gene_variant	8.00954e-36	5.20236e-34	35.8721
21	ENSECAG00000052364	intron_variant&non_coding_transcript_variant	1.39139e-68	4.63536e-66	46.1555
21	ENSECAG00000049275	downstream_gene_variant	8.56427e-32	4.31528e-30	-35.9704
21	ENSECAG00000049275	downstream_gene_variant	1.00868e-49	1.41549e-47	-52.354
21	ENSECAG00000049275	downstream_gene_variant	2.78554e-48	3.62104e-46	-51.4044
21	ENSECAG00000049593	downstream_gene_variant	5.59634e-12	5.50298e-11	-26.4893
21	ENSECAG00000049593	downstream_gene_variant	4.96793e-11	4.36357e-10	-28.5838
21	ENSECAG00000029750	intron_variant&non_coding_transcript_variant	1.33778e-49	1.86473e-47	-39.9252
21	ENSECAG00000030635	intron_variant&non_coding_transcript_variant	3.39315e-09	2.35512e-08	-25.184
21	ENSECAG00000048760	intron_variant&non_coding_transcript_variant	3.90364e-78	1.82328e-75	-31.1733
21	ENSECAG00000048760	intron_variant&non_coding_transcript_variant	9.29578e-92	7.43113e-89	-28.4189
21	ENSECAG00000048589	intron_variant&non_coding_transcript_variant	7.7051e-13	8.3045e-12	-28.9925
22	ENSECAG00000048896	downstream_gene_variant	2.68433e-56	5.16866e-54	29.6083
22	ENSECAG00000048896	downstream_gene_variant	1.1443e-43	1.16524e-41	26.6092
22	ENSECAG00000046609	non_coding_transcript_exon_variant	5.6027e-18	1.00499e-16	29.5155
22	ENSECAG00000050501	intron_variant&non_coding_transcript_variant	1.10397e-71	4.13849e-69	43.2306
22	ENSECAG00000048235	intron_variant&non_coding_transcript_variant	7.37369e-15	9.7999e-14	27.4296
22	ENSECAG00000048235	splice_polypyrimidine_tract_variant&splice_region_variant&intron_variant&non_coding_transcript_variant	6.72569e-20	1.42032e-18	46.4184
22	ENSECAG00000040161	intron_variant&non_coding_transcript_variant	6.02998e-20	1.27838e-18	32.1392
22	ENSECAG00000040161	intron_variant&non_coding_transcript_variant	1.59491e-19	3.25812e-18	30.4685
22	ENSECAG00000055600	intron_variant&non_coding_transcript_variant	1.27986e-27	4.8602e-26	-38.7978
22	ENSECAG00000047796	intron_variant&non_coding_transcript_variant	3.09552e-21	7.28782e-20	-33.5555
22	ENSECAG00000059059	downstream_gene_variant	1.67631e-25	5.44209e-24	-39.9485
22	ENSECAG00000029758	intron_variant&non_coding_transcript_variant	3.46188e-21	8.12019e-20	-27.3757
22	ENSECAG00000047492	intron_variant&non_coding_transcript_variant	5.29577e-67	1.63202e-64	-42.0383
22	ENSECAG00000041542	upstream_gene_variant	5.66033e-35	3.48931e-33	-31.9419
22	ENSECAG00000049051	intron_variant&non_coding_transcript_variant	3.21707e-31	1.56281e-29	26.4382
22	ENSECAG00000049051	intron_variant&non_coding_transcript_variant	1.36066e-28	5.50805e-27	-25.6888
22	ENSECAG00000041157	intron_variant&non_coding_transcript_variant	2.08493e-17	3.54635e-16	34.2972
22	ENSECAG00000041157	intron_variant&non_coding_transcript_variant	1.4117e-15	2.0143e-14	32.5
22	ENSECAG00000053220	upstream_gene_variant	1.32038e-17	2.28983e-16	-33.2652
22	ENSECAG00000058971	downstream_gene_variant	1.14171e-76	5.07897e-74	-38.2973
22	ENSECAG00000044324	intron_variant&non_coding_transcript_variant	1.73978e-31	8.60401e-30	-27.0121
22	ENSECAG00000047126	intron_variant&non_coding_transcript_variant	1.14487e-17	1.99628e-16	27.9329
22	ENSECAG00000047126	intron_variant&non_coding_transcript_variant	7.57947e-43	7.39994e-41	39.7324
22	ENSECAG00000047126	intron_variant&non_coding_transcript_variant	1.34091e-48	1.77581e-46	42.8439
22	ENSECAG00000045169	intron_variant&non_coding_transcript_variant	1.36858e-10	1.13756e-09	25.2828
22	ENSECAG00000045169	intron_variant&non_coding_transcript_variant	7.27104e-43	7.10438e-41	29.718
22	ENSECAG00000044364	intron_variant&non_coding_transcript_variant	4.36466e-10	3.40688e-09	-26.5147
22	ENSECAG00000059405	non_coding_transcript_exon_variant	4.13352e-28	1.62135e-26	35.5954
22	ENSECAG00000059405	non_coding_transcript_exon_variant	1.61169e-23	4.53397e-22	31.6157
22	ENSECAG00000059405	non_coding_transcript_exon_variant	2.56617e-32	1.33677e-30	41.8246
22	ENSECAG00000059405	non_coding_transcript_exon_variant	5.96425e-23	1.60715e-21	33.6141
22	ENSECAG00000059405	non_coding_transcript_exon_variant	1.42214e-33	8.04073e-32	26.3617
22	ENSECAG00000046935	non_coding_transcript_exon_variant	2.08415e-21	4.97182e-20	-25.8911
22	ENSECAG00000046935	non_coding_transcript_exon_variant	5.78022e-21	1.32996e-19	-27.9422
22	ENSECAG00000046935	non_coding_transcript_exon_variant	1.06339e-23	3.03485e-22	-29.8966
22	ENSECAG00000046935	non_coding_transcript_exon_variant	1.15334e-28	4.69371e-27	-30.7753
22	ENSECAG00000046935	non_coding_transcript_exon_variant	2.11892e-28	8.46761e-27	-31.2787
22	ENSECAG00000046153	intron_variant&non_coding_transcript_variant	1.2945e-46	1.55026e-44	-29.8575
22	ENSECAG00000046153	intron_variant&non_coding_transcript_variant	8.84922e-38	6.44105e-36	-27.6507
22	ENSECAG00000054324	non_coding_transcript_exon_variant	6.34251e-28	2.45716e-26	-25.0043
22	ENSECAG00000046153	intron_variant&non_coding_transcript_variant	3.08226e-17	5.15995e-16	-27.2114
22	ENSECAG00000046153	intron_variant&non_coding_transcript_variant	4.09708e-33	2.24621e-31	-42.953
22	ENSECAG00000046153	intron_variant&non_coding_transcript_variant	1.2789e-39	1.03834e-37	-44.3662
22	ENSECAG00000046153	intron_variant&non_coding_transcript_variant	2.96201e-19	5.91712e-18	-28.8631
22	ENSECAG00000052646	intron_variant&non_coding_transcript_variant	9.04232e-12	8.68713e-11	-26.0589
22	ENSECAG00000052646	intron_variant&non_coding_transcript_variant	9.44341e-18	1.66126e-16	-31.6867
22	ENSECAG00000052646	intron_variant&non_coding_transcript_variant	2.24714e-22	5.7896e-21	-35.3434
22	ENSECAG00000052646	intron_variant&non_coding_transcript_variant	5.28027e-16	7.85132e-15	-29.9015
22	ENSECAG00000058426	non_coding_transcript_exon_variant	8.58085e-29	3.52325e-27	26.0768
22	ENSECAG00000056672	non_coding_transcript_exon_variant	6.73269e-11	5.82085e-10	-25.6545
22	ENSECAG00000056672	intron_variant&non_coding_transcript_variant	3.4215e-10	2.70758e-09	-26.5665
22	ENSECAG00000056672	intron_variant&non_coding_transcript_variant	2.24778e-13	2.56094e-12	-30.6328
22	ENSECAG00000053286	non_coding_transcript_exon_variant	6.88306e-10	5.23706e-09	26.8859
22	ENSECAG00000053286	non_coding_transcript_exon_variant	4.49991e-11	3.973e-10	25.967
22	ENSECAG00000053286	non_coding_transcript_exon_variant	3.94116e-11	3.50449e-10	26.0956
22	ENSECAG00000053286	non_coding_transcript_exon_variant	2.46347e-21	5.8428e-20	32.6631
22	ENSECAG00000053286	downstream_gene_variant	3.88617e-10	3.05289e-09	-26.5242
22	ENSECAG00000041142	downstream_gene_variant	1.15672e-13	1.35911e-12	29.0598
22	ENSECAG00000041142	downstream_gene_variant	4.402e-15	5.98564e-14	32.4381
22	ENSECAG00000041142	non_coding_transcript_exon_variant	3.50235e-60	8.09334e-58	35.087
22	ENSECAG00000041142	non_coding_transcript_exon_variant	2.4796e-57	5.01175e-55	33.2178
22	ENSECAG00000045619	intron_variant&non_coding_transcript_variant	3.04433e-11	2.74625e-10	28.8496
22	ENSECAG00000045619	intron_variant&non_coding_transcript_variant	3.79097e-11	3.37729e-10	28.9291
22	ENSECAG00000048555	intron_variant&non_coding_transcript_variant	1.06785e-28	4.35716e-27	-32.4508
22	ENSECAG00000052381	intron_variant&non_coding_transcript_variant	5.90855e-09	3.97184e-08	26.0528
22	ENSECAG00000045198	upstream_gene_variant	2.53782e-12	2.59011e-11	29.7144
22	ENSECAG00000053377	intron_variant&non_coding_transcript_variant	1.65641e-09	1.19974e-08	-28.6278
22	ENSECAG00000052613	non_coding_transcript_exon_variant	4.73859e-32	2.42852e-30	-26.0326
22	ENSECAG00000051209	intron_variant&non_coding_transcript_variant	1.48576e-14	1.91728e-13	-27.5325
22	ENSECAG00000039543	non_coding_transcript_exon_variant	1.89478e-14	2.41684e-13	-29.7314
22	ENSECAG00000054350	non_coding_transcript_exon_variant	7.04318e-15	9.37996e-14	-25.6584
22	ENSECAG00000054350	non_coding_transcript_exon_variant	6.8469e-11	5.91426e-10	-25.3944
22	ENSECAG00000044787	intron_variant&non_coding_transcript_variant	1.80274e-33	1.01284e-31	37.6511
22	ENSECAG00000049650	intron_variant&non_coding_transcript_variant	3.6112e-10	2.84884e-09	-26.2591
22	ENSECAG00000049650	intron_variant&non_coding_transcript_variant	7.74245e-12	7.49297e-11	-29.6717
23	ENSECAG00000049126	downstream_gene_variant	2.79865e-17	4.70335e-16	-26.8653
23	ENSECAG00000049126	downstream_gene_variant	6.30944e-20	1.33558e-18	-27.4505
23	ENSECAG00000035607	downstream_gene_variant	8.66988e-58	1.79403e-55	-27.1215
23	ENSECAG00000038212	upstream_gene_variant	4.63628e-37	3.23789e-35	-26.8923
23	ENSECAG00000049083	downstream_gene_variant	4.98182e-17	8.19187e-16	-32.3549
23	ENSECAG00000049083	non_coding_transcript_exon_variant	1.7819e-13	2.05167e-12	-28.2258
23	ENSECAG00000050410	intron_variant&non_coding_transcript_variant	3.62105e-41	3.20948e-39	42.7836
23	ENSECAG00000047831	intron_variant&non_coding_transcript_variant	3.92492e-20	8.46147e-19	-26.6718
23	ENSECAG00000058526	upstream_gene_variant	3.00504e-18	5.51916e-17	-26.4474
23	ENSECAG00000046541	intron_variant&non_coding_transcript_variant	6.49739e-14	7.85048e-13	-30.6381
23	ENSECAG00000046541	intron_variant&non_coding_transcript_variant	2.00042e-23	5.59723e-22	25.8109
23	ENSECAG00000060322	intron_variant&non_coding_transcript_variant	3.00345e-71	1.10706e-68	-46.6728
23	ENSECAG00000060322	intron_variant&non_coding_transcript_variant	4.42129e-54	7.59811e-52	-41.2521
23	ENSECAG00000060095	intron_variant&non_coding_transcript_variant	5.69542e-23	1.53728e-21	26.5769
23	ENSECAG00000060095	intron_variant&non_coding_transcript_variant	3.62084e-18	6.6051e-17	26.5904
23	ENSECAG00000033291	non_coding_transcript_exon_variant	4.67424e-59	1.01908e-56	30.3206
23	ENSECAG00000033291	non_coding_transcript_exon_variant	5.0707e-50	7.23795e-48	31.7699
23	ENSECAG00000033291	non_coding_transcript_exon_variant	1.01424e-59	2.2886e-57	34.6031
23	ENSECAG00000054039	intron_variant&non_coding_transcript_variant	3.55669e-14	4.41341e-13	-25.9427
23	ENSECAG00000051798	upstream_gene_variant	4.45112e-31	2.13578e-29	-37.8701
23	ENSECAG00000043819	intron_variant&non_coding_transcript_variant	4.68359e-35	2.90394e-33	-29.8909
23	ENSECAG00000043819	intron_variant&non_coding_transcript_variant	3.44153e-49	4.70255e-47	-38.6102
23	ENSECAG00000046014	intron_variant&non_coding_transcript_variant	8.52853e-29	3.50321e-27	32.0435
23	ENSECAG00000033105	intron_variant&non_coding_transcript_variant	2.77676e-15	3.85503e-14	27.9272
23	ENSECAG00000033105	intron_variant&non_coding_transcript_variant	1.74402e-29	7.52048e-28	39.8295
23	ENSECAG00000033105	intron_variant&non_coding_transcript_variant	1.60089e-24	4.85356e-23	36.3617
23	ENSECAG00000052146	intron_variant&non_coding_transcript_variant	6.48659e-09	4.33548e-08	25.8705
23	ENSECAG00000052146	intron_variant&non_coding_transcript_variant	2.39126e-18	4.42686e-17	39.3036
23	ENSECAG00000052146	intron_variant&non_coding_transcript_variant	1.42758e-17	2.46708e-16	38.9993
23	ENSECAG00000058674	intron_variant&non_coding_transcript_variant	1.82274e-28	7.31762e-27	-29.9562
23	ENSECAG00000058674	intron_variant&non_coding_transcript_variant	1.3943e-34	8.4149e-33	-31.9052
23	ENSECAG00000035515	intron_variant&non_coding_transcript_variant	4.81713e-23	1.30736e-21	-29.3025
23	ENSECAG00000049693	intron_variant&non_coding_transcript_variant	1.26883e-28	5.14525e-27	-30.6472
23	ENSECAG00000049693	intron_variant&non_coding_transcript_variant	1.49059e-13	1.73107e-12	-25.0073
23	ENSECAG00000060140	intron_variant&non_coding_transcript_variant	9.55393e-13	1.01955e-11	-31.9237
23	ENSECAG00000060140	intron_variant&non_coding_transcript_variant	1.71826e-16	2.68298e-15	-36.5998
23	ENSECAG00000041326	intron_variant&non_coding_transcript_variant	1.10047e-76	4.90718e-74	35.7219
23	ENSECAG00000041326	intron_variant&non_coding_transcript_variant	3.33279e-65	9.56926e-63	33.9904
23	ENSECAG00000041326	intron_variant&non_coding_transcript_variant	4.09583e-91	3.20574e-88	38.3702
23	ENSECAG00000041326	non_coding_transcript_exon_variant	5.33155e-21	1.23074e-19	29.8431
23	ENSECAG00000031790	intron_variant&non_coding_transcript_variant	4.53878e-22	1.14064e-20	-27.4198
23	ENSECAG00000042739	intron_variant&non_coding_transcript_variant	1.52275e-12	1.59098e-11	-25.2412
23	ENSECAG00000052531	intron_variant&non_coding_transcript_variant	2.25361e-23	6.28356e-22	-26.1171
23	ENSECAG00000050592	intron_variant&non_coding_transcript_variant	3.55161e-19	7.04939e-18	30.7182
23	ENSECAG00000044332	downstream_gene_variant	7.24616e-20	1.52498e-18	-33.7838
23	ENSECAG00000044332	downstream_gene_variant	3.00594e-26	1.03192e-24	-40.5438
23	ENSECAG00000044137	intron_variant&non_coding_transcript_variant	4.82403e-61	1.16814e-58	-32.7813
23	ENSECAG00000055350	intron_variant&non_coding_transcript_variant	3.33721e-15	4.59558e-14	-32.7971
23	ENSECAG00000036700	upstream_gene_variant	9.88381e-36	6.38757e-34	29.0939
23	ENSECAG00000056162	intron_variant&non_coding_transcript_variant	2.43818e-22	6.26368e-21	-26.65
23	ENSECAG00000056162	intron_variant&non_coding_transcript_variant	1.67906e-19	3.42198e-18	-26.8374
23	ENSECAG00000056162	intron_variant&non_coding_transcript_variant	1.13338e-18	2.15295e-17	-27.1061
24	ENSECAG00000040616	intron_variant&non_coding_transcript_variant	4.86688e-15	6.59094e-14	-26.1263
24	ENSECAG00000055588	intron_variant&non_coding_transcript_variant	1.58583e-10	1.30743e-09	31.0967
24	ENSECAG00000055588	intron_variant&non_coding_transcript_variant	8.15916e-17	1.3141e-15	40.2913
24	ENSECAG00000051711	non_coding_transcript_exon_variant	4.71085e-14	5.77394e-13	25.92
24	ENSECAG00000043990	intron_variant&non_coding_transcript_variant	9.56442e-16	1.38725e-14	-25.7783
24	ENSECAG00000049842	intron_variant&non_coding_transcript_variant	1.7701e-30	8.16871e-29	-36.5023
24	ENSECAG00000049842	intron_variant&non_coding_transcript_variant	2.06863e-11	1.9049e-10	27.0716
24	ENSECAG00000049842	intron_variant&non_coding_transcript_variant	6.00765e-23	1.61849e-21	29.5361
24	ENSECAG00000044246	intron_variant&non_coding_transcript_variant	9.07501e-25	2.79876e-23	31.5533
24	ENSECAG00000048353	intron_variant&non_coding_transcript_variant	4.1955e-18	7.61404e-17	-30.7692
24	ENSECAG00000054369	downstream_gene_variant	9.14762e-13	9.77951e-12	-26.4072
24	ENSECAG00000054369	downstream_gene_variant	8.80462e-28	3.37882e-26	-37.0667
24	ENSECAG00000054369	non_coding_transcript_exon_variant	3.82754e-37	2.68965e-35	-28.6419
24	ENSECAG00000054369	non_coding_transcript_exon_variant	5.27082e-79	2.55763e-76	-28.8209
24	ENSECAG00000047415	downstream_gene_variant	7.48939e-16	1.09838e-14	-28.2829
24	ENSECAG00000031456	intron_variant&non_coding_transcript_variant	4.36227e-41	3.85367e-39	27.7084
24	ENSECAG00000055277	intron_variant&non_coding_transcript_variant	1.0941e-22	2.88931e-21	-31.6794
24	ENSECAG00000059638	non_coding_transcript_exon_variant	2.311e-20	5.06472e-19	-29.5558
24	ENSECAG00000056613	intron_variant&non_coding_transcript_variant	1.18627e-24	3.62681e-23	33.7423
24	ENSECAG00000033343	intron_variant&non_coding_transcript_variant	1.57869e-26	5.52296e-25	30.7877
24	ENSECAG00000052838	downstream_gene_variant	4.94127e-16	7.36366e-15	-31.0976
24	ENSECAG00000052187	intron_variant&non_coding_transcript_variant	2.10292e-07	1.1276e-06	-25.9474
24	ENSECAG00000052187	intron_variant&non_coding_transcript_variant	1.58814e-20	3.52618e-19	-31.5277
24	ENSECAG00000052187	intron_variant&non_coding_transcript_variant	4.14193e-29	1.73975e-27	-36.6483
24	ENSECAG00000039545	intron_variant&non_coding_transcript_variant	1.60759e-55	2.973e-53	-30.0806
24	ENSECAG00000039545	intron_variant&non_coding_transcript_variant	1.70396e-16	2.66132e-15	36.6273
24	ENSECAG00000039545	intron_variant&non_coding_transcript_variant	7.61267e-14	9.12787e-13	33.6777
24	ENSECAG00000039545	intron_variant&non_coding_transcript_variant	1.34408e-08	8.59606e-08	26.0114
24	ENSECAG00000057608	intron_variant&non_coding_transcript_variant	8.18394e-16	1.19532e-14	-25.8002
24	ENSECAG00000050072	non_coding_transcript_exon_variant	8.96011e-43	8.7002e-41	28.5602
24	ENSECAG00000050072	non_coding_transcript_exon_variant	2.93891e-55	5.35826e-53	33.8299
24	ENSECAG00000045764	downstream_gene_variant	1.35142e-17	2.34084e-16	-25.6347
24	ENSECAG00000044370	non_coding_transcript_exon_variant	3.72363e-91	2.92054e-88	28.5616
24	ENSECAG00000044370	non_coding_transcript_exon_variant	1.07197e-96	9.92694e-94	29.7814
24	ENSECAG00000057522	downstream_gene_variant	1.31504e-17	2.2812e-16	-26.5303
24	ENSECAG00000043874	intron_variant&non_coding_transcript_variant	1.03526e-17	1.8143e-16	-27.2851
24	ENSECAG00000049128	intron_variant&non_coding_transcript_variant	2.59749e-114	4.35777e-111	35.9157
24	ENSECAG00000049128	intron_variant&non_coding_transcript_variant	3.85907e-19	7.6289e-18	30.5487
24	ENSECAG00000052939	non_coding_transcript_exon_variant	6.87596e-29	2.84564e-27	34.8581
24	ENSECAG00000052939	non_coding_transcript_exon_variant	4.40399e-24	1.29368e-22	31.0221
24	ENSECAG00000052939	non_coding_transcript_exon_variant	1.4608e-16	2.29572e-15	25.283
24	ENSECAG00000051376	downstream_gene_variant	2.44167e-47	3.02679e-45	34.5543
24	ENSECAG00000053830	intron_variant&non_coding_transcript_variant	4.52854e-18	8.19421e-17	-32.4785
24	ENSECAG00000053830	intron_variant&non_coding_transcript_variant	1.30509e-18	2.46797e-17	-32.0606
24	ENSECAG00000045505	non_coding_transcript_exon_variant	1.87843e-15	2.65094e-14	-27.5258
25	ENSECAG00000045435	non_coding_transcript_exon_variant	6.9923e-18	1.24387e-16	-29.3945
25	ENSECAG00000028075	intron_variant&non_coding_transcript_variant	2.90576e-11	2.62708e-10	-27.1235
25	ENSECAG00000057229	non_coding_transcript_exon_variant	6.29826e-37	4.37328e-35	-30.3929
25	ENSECAG00000057229	non_coding_transcript_exon_variant	8.24511e-29	3.39051e-27	-26.966
25	ENSECAG00000059870	non_coding_transcript_exon_variant	6.89019e-79	3.32189e-76	42.1681
25	ENSECAG00000059870	non_coding_transcript_exon_variant	7.41034e-23	1.98381e-21	28.9129
25	ENSECAG00000059870	non_coding_transcript_exon_variant	4.13068e-27	1.51079e-25	31.499
25	ENSECAG00000059870	non_coding_transcript_exon_variant	4.0733e-22	1.02773e-20	28.3446
25	ENSECAG00000051341	intron_variant&non_coding_transcript_variant	6.35315e-24	1.84453e-22	35.9034
25	ENSECAG00000044938	intron_variant&non_coding_transcript_variant	1.706e-17	2.92509e-16	26.1984
25	ENSECAG00000044938	splice_donor_region_variant&intron_variant&non_coding_transcript_variant	2.10229e-37	1.49784e-35	45.1454
25	ENSECAG00000044938	intron_variant&non_coding_transcript_variant	2.24555e-18	4.16618e-17	31.1108
25	ENSECAG00000043140	intron_variant&non_coding_transcript_variant	1.16312e-95	1.03361e-92	-27.237
25	ENSECAG00000057370	non_coding_transcript_exon_variant	7.80345e-14	9.34643e-13	26.7833
25	ENSECAG00000047911	downstream_gene_variant	5.62301e-80	2.83518e-77	-37.4459
25	ENSECAG00000047911	downstream_gene_variant	2.80804e-60	6.54142e-58	-33.4928
25	ENSECAG00000054009	intron_variant&non_coding_transcript_variant	2.06605e-15	2.90312e-14	29.4595
25	ENSECAG00000054009	intron_variant&non_coding_transcript_variant	1.86763e-13	2.14629e-12	-31.3494
25	ENSECAG00000054009	intron_variant&non_coding_transcript_variant	2.30401e-15	3.22272e-14	-25.5689
25	ENSECAG00000032890	intron_variant&non_coding_transcript_variant	9.73362e-29	3.98291e-27	29.5274
25	ENSECAG00000057265	non_coding_transcript_exon_variant	7.04668e-17	1.14127e-15	-29.0989
25	ENSECAG00000031782	upstream_gene_variant	2.66298e-28	1.05695e-26	-27.1156
25	ENSECAG00000031782	non_coding_transcript_exon_variant	2.65086e-19	5.32082e-18	-38.7522
25	ENSECAG00000052709	non_coding_transcript_exon_variant	6.50934e-12	6.353e-11	-25.9262
25	ENSECAG00000056524	downstream_gene_variant	1.90179e-16	2.95487e-15	27.4644
25	ENSECAG00000056524	downstream_gene_variant	4.10415e-24	1.20836e-22	30.4914
25	ENSECAG00000056524	downstream_gene_variant	9.38665e-36	6.07362e-34	34.3526
25	ENSECAG00000056524	downstream_gene_variant	6.43556e-33	3.48134e-31	36.3123
25	ENSECAG00000056524	downstream_gene_variant	1.83511e-17	3.13883e-16	28.0726
25	ENSECAG00000047461	non_coding_transcript_exon_variant	3.0614e-26	1.05058e-24	-28.3083
26	ENSECAG00000050837	downstream_gene_variant	8.6821e-30	3.82184e-28	-38.8668
26	ENSECAG00000050837	downstream_gene_variant	7.90708e-15	1.04831e-13	-26.5565
26	ENSECAG00000044188	intron_variant&non_coding_transcript_variant	2.00868e-18	3.74176e-17	-33.5004
26	ENSECAG00000054069	intron_variant&non_coding_transcript_variant	2.52189e-41	2.25447e-39	-26.7589
26	ENSECAG00000054069	intron_variant&non_coding_transcript_variant	4.07689e-36	2.69481e-34	-29.4309
26	ENSECAG00000048616	intron_variant&non_coding_transcript_variant	1.69773e-14	2.17686e-13	-25.3496
26	ENSECAG00000046219	intron_variant&non_coding_transcript_variant	1.85352e-29	7.97799e-28	37.0951
26	ENSECAG00000046219	intron_variant&non_coding_transcript_variant	2.02378e-37	1.443e-35	41.4493
26	ENSECAG00000046219	intron_variant&non_coding_transcript_variant	1.19994e-28	4.87802e-27	38.0336
26	ENSECAG00000039121	intron_variant&non_coding_transcript_variant	1.07129e-17	1.87393e-16	-27.9465
26	ENSECAG00000044979	upstream_gene_variant	1.01974e-23	2.91406e-22	-26.8236
26	ENSECAG00000055063	non_coding_transcript_exon_variant	4.54023e-15	6.16733e-14	-30.1913
26	ENSECAG00000055063	intron_variant&non_coding_transcript_variant	1.21834e-33	6.91563e-32	-28.64
26	ENSECAG00000055063	intron_variant&non_coding_transcript_variant	1.20489e-36	8.20342e-35	-29.1865
26	ENSECAG00000055063	intron_variant&non_coding_transcript_variant	6.99734e-15	9.32223e-14	29.2046
26	ENSECAG00000044572	intron_variant&non_coding_transcript_variant	2.04322e-19	4.13847e-18	-27.7092
26	ENSECAG00000048386	non_coding_transcript_exon_variant	1.50538e-75	6.47353e-73	-38.373
26	ENSECAG00000058660	non_coding_transcript_exon_variant	2.78264e-09	1.95416e-08	26.986
26	ENSECAG00000058660	non_coding_transcript_exon_variant	3.62535e-23	9.93575e-22	29.3204
26	ENSECAG00000031428	non_coding_transcript_exon_variant	7.5962e-23	2.03197e-21	30.7423
26	ENSECAG00000057167	upstream_gene_variant	7.57557e-32	3.82896e-30	-29.4777
26	ENSECAG00000057167	upstream_gene_variant	4.51106e-29	1.89097e-27	-27.7928
26	ENSECAG00000055722	downstream_gene_variant	8.59311e-29	3.5278e-27	30.8234
26	ENSECAG00000055722	downstream_gene_variant	1.2753e-39	1.03564e-37	34.3468
26	ENSECAG00000055155	intron_variant&non_coding_transcript_variant	1.25218e-36	8.51455e-35	-27.7787
26	ENSECAG00000055155	intron_variant&non_coding_transcript_variant	1.82371e-71	6.78222e-69	-42.3986
26	ENSECAG00000055155	intron_variant&non_coding_transcript_variant	1.44827e-39	1.1728e-37	-29.0323
26	ENSECAG00000055155	intron_variant&non_coding_transcript_variant	9.73472e-39	7.5108e-37	-28.6691
26	ENSECAG00000055155	intron_variant&non_coding_transcript_variant	1.91328e-42	1.82836e-40	-30.1476
26	ENSECAG00000055155	intron_variant&non_coding_transcript_variant	9.61345e-60	2.17187e-57	-38.405
26	ENSECAG00000033759	non_coding_transcript_exon_variant	7.95591e-35	4.86434e-33	33.4117
26	ENSECAG00000052270	upstream_gene_variant	7.25877e-33	3.91308e-31	-27.2516
26	ENSECAG00000047855	non_coding_transcript_exon_variant	6.8113e-24	1.97173e-22	-26.1817
26	ENSECAG00000037415	intron_variant&non_coding_transcript_variant	1.30713e-97	1.27021e-94	30.3409
26	ENSECAG00000037415	intron_variant&non_coding_transcript_variant	1.70053e-13	1.96251e-12	-33.1462
26	ENSECAG00000045182	intron_variant&non_coding_transcript_variant	7.5165e-17	1.214e-15	-27.9655
26	ENSECAG00000049930	non_coding_transcript_exon_variant	2.50396e-22	6.42693e-21	-27.4406
27	ENSECAG00000050708	intron_variant&non_coding_transcript_variant	2.65916e-76	1.16494e-73	-33.5922
27	ENSECAG00000041349	intron_variant&non_coding_transcript_variant	3.4694e-25	1.10288e-23	27.0647
27	ENSECAG00000043272	non_coding_transcript_exon_variant	4.51175e-20	9.68195e-19	25.8845
27	ENSECAG00000043272	non_coding_transcript_exon_variant	1.07312e-28	4.37724e-27	33.2091
27	ENSECAG00000040230	intron_variant&non_coding_transcript_variant	4.88973e-10	3.79417e-09	27.1987
27	ENSECAG00000053071	intron_variant&non_coding_transcript_variant	1.01428e-48	1.34994e-46	33.9282
27	ENSECAG00000053071	non_coding_transcript_exon_variant	8.76755e-66	2.58279e-63	-37.2777
27	ENSECAG00000053071	intron_variant&non_coding_transcript_variant	3.46992e-26	1.18718e-24	-25.7954
27	ENSECAG00000053071	intron_variant&non_coding_transcript_variant	8.15753e-26	2.7121e-24	-27.7026
27	ENSECAG00000053071	intron_variant&non_coding_transcript_variant	4.90159e-29	2.05113e-27	-29.3757
27	ENSECAG00000053071	intron_variant&non_coding_transcript_variant	2.56116e-29	1.09059e-27	-29.6436
27	ENSECAG00000053071	intron_variant&non_coding_transcript_variant	2.38713e-35	1.50655e-33	-32.8162
27	ENSECAG00000051049	intron_variant&non_coding_transcript_variant	3.28747e-20	7.1246e-19	-27.2358
27	ENSECAG00000049518	upstream_gene_variant	1.04823e-09	7.7874e-09	27.1691
27	ENSECAG00000029406	non_coding_transcript_exon_variant	1.74392e-17	2.9875e-16	25.9957
27	ENSECAG00000029406	intron_variant&non_coding_transcript_variant	1.53651e-27	5.80477e-26	33.6082
27	ENSECAG00000029406	intron_variant&non_coding_transcript_variant	7.08477e-44	7.29785e-42	40.1386
27	ENSECAG00000045918	non_coding_transcript_exon_variant	2.15346e-24	6.46494e-23	-30.2752
27	ENSECAG00000048485	intron_variant&non_coding_transcript_variant	3.10935e-35	1.94757e-33	-39.2625
27	ENSECAG00000048485	intron_variant&non_coding_transcript_variant	1.06727e-80	5.55342e-78	-37.8055
27	ENSECAG00000048485	intron_variant&non_coding_transcript_variant	3.18014e-20	6.90039e-19	-34.902
27	ENSECAG00000054312	intron_variant&non_coding_transcript_variant	3.51351e-32	1.81684e-30	-36.8058
27	ENSECAG00000054312	intron_variant&non_coding_transcript_variant	1.98954e-21	4.75401e-20	-29.4339
27	ENSECAG00000054312	intron_variant&non_coding_transcript_variant	2.7441e-21	6.48905e-20	-29.2702
27	ENSECAG00000050707	intron_variant&non_coding_transcript_variant	3.17981e-13	3.57035e-12	26.2608
27	ENSECAG00000048754	intron_variant&non_coding_transcript_variant	1.63662e-14	2.10195e-13	29.4163
27	ENSECAG00000060123	intron_variant&non_coding_transcript_variant	3.39228e-17	5.65895e-16	-26.1598
27	ENSECAG00000053053	intron_variant&non_coding_transcript_variant	6.84485e-42	6.34179e-40	36.413
27	ENSECAG00000048978	intron_variant&non_coding_transcript_variant	3.42461e-52	5.38557e-50	-29.5032
27	ENSECAG00000048978	intron_variant&non_coding_transcript_variant	3.86752e-57	7.78338e-55	-31.0059
27	ENSECAG00000048978	intron_variant&non_coding_transcript_variant	6.97185e-77	3.14257e-74	-36.1148
27	ENSECAG00000060072	upstream_gene_variant	1.1963e-09	8.82594e-09	-27.6193
28	ENSECAG00000055653	intron_variant&non_coding_transcript_variant	1.30824e-17	2.27015e-16	-28.2336
28	ENSECAG00000058497	non_coding_transcript_exon_variant	2.36445e-31	1.15815e-29	28.2859
28	ENSECAG00000051807	upstream_gene_variant	3.05069e-17	5.10847e-16	28.4545
28	ENSECAG00000051807	upstream_gene_variant	9.75724e-29	3.9917e-27	30.2852
28	ENSECAG00000038093	intron_variant&non_coding_transcript_variant	1.49647e-40	1.28086e-38	34.5043
28	ENSECAG00000038093	intron_variant&non_coding_transcript_variant	3.35819e-47	4.13691e-45	36.1256
28	ENSECAG00000038093	upstream_gene_variant	9.15841e-113	1.41586e-109	-34.1348
28	ENSECAG00000045209	intron_variant&non_coding_transcript_variant	8.31467e-16	1.21365e-14	31.3408
28	ENSECAG00000060130	downstream_gene_variant	3.92483e-25	1.24312e-23	26.1813
28	ENSECAG00000060130	intron_variant&non_coding_transcript_variant	1.71004e-16	2.67037e-15	32.9021
28	ENSECAG00000060130	intron_variant&non_coding_transcript_variant	8.43264e-10	6.34319e-09	26.2083
28	ENSECAG00000060130	non_coding_transcript_exon_variant	7.00046e-24	2.02508e-22	-34.5009
28	ENSECAG00000060130	splice_region_variant&non_coding_transcript_exon_variant	8.1354e-24	2.34108e-22	-34.751
28	ENSECAG00000060130	intron_variant&non_coding_transcript_variant	1.21129e-29	5.27867e-28	-26.4594
28	ENSECAG00000053794	intron_variant&non_coding_transcript_variant	1.98069e-31	9.75414e-30	-26.7498
28	ENSECAG00000039961	intron_variant&non_coding_transcript_variant	1.38479e-10	1.15022e-09	-27.072
28	ENSECAG00000052662	intron_variant&non_coding_transcript_variant	3.04866e-80	1.56029e-77	-38.3299
28	ENSECAG00000052662	intron_variant&non_coding_transcript_variant	3.73595e-104	4.35422e-101	-43.1564
28	ENSECAG00000052662	intron_variant&non_coding_transcript_variant	6.28196e-119	1.23696e-115	-44.7031
28	ENSECAG00000046824	non_coding_transcript_exon_variant	8.61428e-16	1.25543e-14	27.6679
28	ENSECAG00000046824	intron_variant&non_coding_transcript_variant	3.51563e-53	5.78145e-51	32.8315
28	ENSECAG00000048120	non_coding_transcript_exon_variant	3.15028e-16	4.78987e-15	-29.8297
28	ENSECAG00000058432	upstream_gene_variant	6.07671e-65	1.72885e-62	33.3522
28	ENSECAG00000058432	upstream_gene_variant	1.33567e-37	9.62635e-36	26.1909
28	ENSECAG00000059416	intron_variant&non_coding_transcript_variant	1.5896e-18	2.98592e-17	-29.9362
28	ENSECAG00000041945	intron_variant&non_coding_transcript_variant	1.57322e-13	1.82234e-12	26.7112
28	ENSECAG00000054569	intron_variant&non_coding_transcript_variant	1.2267e-33	6.96203e-32	-32.6248
28	ENSECAG00000044804	intron_variant&non_coding_transcript_variant	8.28534e-26	2.75386e-24	-40.4688
28	ENSECAG00000044804	intron_variant&non_coding_transcript_variant	2.96243e-22	7.55601e-21	-36.397
28	ENSECAG00000044804	intron_variant&non_coding_transcript_variant	7.12103e-20	1.5e-18	-31.8564
28	ENSECAG00000044804	intron_variant&non_coding_transcript_variant	4.60591e-26	1.55718e-24	-38.5659
28	ENSECAG00000044804	intron_variant&non_coding_transcript_variant	8.28023e-18	1.46366e-16	-28.0073
28	ENSECAG00000044804	intron_variant&non_coding_transcript_variant	4.38062e-25	1.38233e-23	-37.2673
28	ENSECAG00000054444	upstream_gene_variant	1.92044e-26	6.68292e-25	-27.9359
28	ENSECAG00000056277	non_coding_transcript_exon_variant	1.05445e-25	3.4748e-24	30.1602
28	ENSECAG00000051926	non_coding_transcript_exon_variant	3.56179e-16	5.38469e-15	27.8313
28	ENSECAG00000057705	non_coding_transcript_exon_variant	1.53184e-19	3.13288e-18	27.7561
28	ENSECAG00000057705	non_coding_transcript_exon_variant	2.4133e-14	3.04561e-13	29.92
28	ENSECAG00000057705	non_coding_transcript_exon_variant	2.27788e-11	2.08639e-10	26.5787
28	ENSECAG00000048438	downstream_gene_variant	7.39178e-19	1.42695e-17	-25.3062
29	ENSECAG00000043944	upstream_gene_variant	4.42074e-32	2.27153e-30	43.1971
29	ENSECAG00000059066	downstream_gene_variant	1.69693e-22	4.41336e-21	37.956
29	ENSECAG00000037691	intron_variant&non_coding_transcript_variant	4.47181e-34	2.60634e-32	28.4158
29	ENSECAG00000037691	intron_variant&non_coding_transcript_variant	2.77038e-35	1.74079e-33	30.3219
29	ENSECAG00000037691	intron_variant&non_coding_transcript_variant	5.47569e-17	8.96183e-16	28.39
29	ENSECAG00000037691	intron_variant&non_coding_transcript_variant	4.71728e-17	7.77397e-16	34.6943
29	ENSECAG00000037405	intron_variant&non_coding_transcript_variant	1.27571e-22	3.35118e-21	31.2783
29	ENSECAG00000052592	intron_variant&non_coding_transcript_variant	4.68743e-14	5.74712e-13	-25.2056
29	ENSECAG00000055670	intron_variant&non_coding_transcript_variant	2.16009e-40	1.83294e-38	-26.1463
29	ENSECAG00000055670	intron_variant&non_coding_transcript_variant	1.28179e-68	4.28551e-66	33.3555
29	ENSECAG00000035133	upstream_gene_variant	2.63495e-31	1.28778e-29	-28.867
29	ENSECAG00000035133	upstream_gene_variant	2.955e-19	5.90343e-18	-27.1143
29	ENSECAG00000054140	non_coding_transcript_exon_variant	6.38303e-35	3.92318e-33	-30.1558
29	ENSECAG00000054140	non_coding_transcript_exon_variant	1.47522e-35	9.449e-34	-27.7339
29	ENSECAG00000059155	non_coding_transcript_exon_variant	1.43913e-38	1.09992e-36	31.0021
29	ENSECAG00000030827	intron_variant&non_coding_transcript_variant	1.09882e-189	1.95759e-185	36.2046
29	ENSECAG00000030827	intron_variant&non_coding_transcript_variant	1.25294e-84	7.77373e-82	25.3794
29	ENSECAG00000054834	intron_variant&non_coding_transcript_variant	1.83572e-09	1.32074e-08	-26.1187
3	ENSECAG00000059693	non_coding_transcript_exon_variant	3.28787e-25	1.0474e-23	-28.2054
3	ENSECAG00000051204	intron_variant&non_coding_transcript_variant	2.14834e-13	2.45313e-12	-27.8237
3	ENSECAG00000047957	intron_variant&non_coding_transcript_variant	7.88214e-19	1.51775e-17	25.5644
3	ENSECAG00000049563	intron_variant&non_coding_transcript_variant	1.16053e-14	1.51478e-13	-26.095
3	ENSECAG00000049563	intron_variant&non_coding_transcript_variant	8.84638e-16	1.2874e-14	-26.8634
3	ENSECAG00000059918	downstream_gene_variant	6.3336e-36	4.13823e-34	-40.4727
3	ENSECAG00000030807	intron_variant&non_coding_transcript_variant	3.29661e-60	7.63205e-58	-40.2973
3	ENSECAG00000030807	intron_variant&non_coding_transcript_variant	5.36215e-52	8.37272e-50	-35.2781
3	ENSECAG00000050534	intron_variant&non_coding_transcript_variant	1.82473e-12	1.89127e-11	-29.966
3	ENSECAG00000050534	intron_variant&non_coding_transcript_variant	1.64823e-18	3.09202e-17	-36.9025
3	ENSECAG00000049660	non_coding_transcript_exon_variant	7.22485e-32	3.65614e-30	-33.2556
3	ENSECAG00000041920	intron_variant&non_coding_transcript_variant	1.00395e-74	4.21549e-72	-33.8431
3	ENSECAG00000039517	intron_variant&non_coding_transcript_variant	1.96578e-22	5.08535e-21	29.7124
3	ENSECAG00000039517	intron_variant&non_coding_transcript_variant	7.6664e-28	2.95384e-26	31.4236
3	ENSECAG00000039517	intron_variant&non_coding_transcript_variant	1.74562e-14	2.2345e-13	27.2467
3	ENSECAG00000046855	downstream_gene_variant	7.03183e-13	7.61219e-12	-29.5639
3	ENSECAG00000058848	upstream_gene_variant	1.46109e-20	3.25489e-19	31.2897
3	ENSECAG00000049150	non_coding_transcript_exon_variant	1.18226e-14	1.54197e-13	29.278
3	ENSECAG00000049150	non_coding_transcript_exon_variant	6.24758e-12	6.10933e-11	26.0877
3	ENSECAG00000049150	non_coding_transcript_exon_variant	1.51141e-11	1.41512e-10	25.1516
3	ENSECAG00000049150	non_coding_transcript_exon_variant	1.48291e-14	1.91373e-13	28.7719
3	ENSECAG00000036383	intron_variant&non_coding_transcript_variant	1.36277e-12	1.4309e-11	-27.1887
3	ENSECAG00000051824	upstream_gene_variant	2.29308e-19	4.62553e-18	-26.9869
3	ENSECAG00000051824	upstream_gene_variant	4.84268e-23	1.31401e-21	-25.7648
3	ENSECAG00000046791	non_coding_transcript_exon_variant	3.03948e-16	4.62835e-15	-25.9275
3	ENSECAG00000047867	intron_variant&non_coding_transcript_variant	1.72386e-13	1.98834e-12	25.2843
3	ENSECAG00000047867	intron_variant&non_coding_transcript_variant	2.61034e-22	6.68805e-21	30.8578
3	ENSECAG00000047867	intron_variant&non_coding_transcript_variant	4.28805e-18	7.77409e-17	31.2022
3	ENSECAG00000047867	intron_variant&non_coding_transcript_variant	2.35657e-13	2.6801e-12	27.2594
3	ENSECAG00000050158	downstream_gene_variant	1.17873e-26	4.16617e-25	-25.4676
3	ENSECAG00000050158	downstream_gene_variant	7.0801e-43	6.92324e-41	-32.5287
3	ENSECAG00000050158	downstream_gene_variant	4.32835e-42	4.05341e-40	-32.3832
3	ENSECAG00000050158	downstream_gene_variant	7.46064e-34	4.29151e-32	-28.2379
3	ENSECAG00000058803	intron_variant&non_coding_transcript_variant	1.921e-97	1.8523e-94	-28.9297
3	ENSECAG00000043127	intron_variant&non_coding_transcript_variant	1.4258e-42	1.3741e-40	-25.4788
3	ENSECAG00000028900	intron_variant&non_coding_transcript_variant	6.41027e-35	3.93798e-33	-25.3901
3	ENSECAG00000056926	non_coding_transcript_exon_variant	1.45467e-28	5.87718e-27	-34.6347
3	ENSECAG00000056926	non_coding_transcript_exon_variant	9.97507e-41	8.63867e-39	-39.1119
3	ENSECAG00000047610	intron_variant&non_coding_transcript_variant	2.82855e-27	1.0464e-25	-32.1447
3	ENSECAG00000054606	intron_variant&non_coding_transcript_variant	4.60081e-14	5.64499e-13	26.3006
3	ENSECAG00000045227	intron_variant&non_coding_transcript_variant	4.21318e-14	5.1905e-13	28.8551
3	ENSECAG00000045227	intron_variant&non_coding_transcript_variant	1.56642e-14	2.01643e-13	28.8623
3	ENSECAG00000043956	intron_variant&non_coding_transcript_variant	7.25307e-19	1.4009e-17	-33.3302
3	ENSECAG00000051556	intron_variant&non_coding_transcript_variant	1.62661e-27	6.13212e-26	25.4594
3	ENSECAG00000027766	intron_variant&non_coding_transcript_variant	1.63611e-32	8.63582e-31	-30.8906
3	ENSECAG00000052261	intron_variant&non_coding_transcript_variant	1.91071e-29	8.21564e-28	-25.6141
3	ENSECAG00000052261	intron_variant&non_coding_transcript_variant	6.93142e-70	2.42356e-67	-39.8503
3	ENSECAG00000052261	intron_variant&non_coding_transcript_variant	1.292e-68	4.31578e-66	-40.0972
3	ENSECAG00000050517	intron_variant&non_coding_transcript_variant	1.00642e-19	2.09064e-18	-33.9469
3	ENSECAG00000046508	intron_variant&non_coding_transcript_variant	4.83253e-24	1.41568e-22	-29.8692
3	ENSECAG00000053256	intron_variant&non_coding_transcript_variant	2.28519e-29	9.76074e-28	-26.5224
3	ENSECAG00000042870	intron_variant&non_coding_transcript_variant	2.07073e-43	2.08311e-41	-28.1925
3	ENSECAG00000054340	intron_variant&non_coding_transcript_variant	7.40361e-62	1.85523e-59	-41.0001
3	ENSECAG00000054340	intron_variant&non_coding_transcript_variant	1.04806e-41	9.57989e-40	-39.1578
3	ENSECAG00000045690	intron_variant&non_coding_transcript_variant	3.11589e-21	7.33393e-20	-25.8684
3	ENSECAG00000045690	intron_variant&non_coding_transcript_variant	4.4543e-39	3.50612e-37	-37.3305
3	ENSECAG00000046295	intron_variant&non_coding_transcript_variant	5.03669e-71	1.84378e-68	38.9493
3	ENSECAG00000052525	intron_variant&non_coding_transcript_variant	2.25455e-27	8.41294e-26	-30.3076
3	ENSECAG00000052525	intron_variant&non_coding_transcript_variant	1.33229e-14	1.72788e-13	-28.9983
3	ENSECAG00000051944	intron_variant&non_coding_transcript_variant	7.44375e-38	5.44135e-36	32.0125
3	ENSECAG00000044295	intron_variant&non_coding_transcript_variant	4.06875e-20	8.76195e-19	-27.4882
3	ENSECAG00000040905	intron_variant&non_coding_transcript_variant	1.6174e-17	2.78083e-16	32.7295
3	ENSECAG00000040905	intron_variant&non_coding_transcript_variant	1.65576e-20	3.67108e-19	35.5531
3	ENSECAG00000040905	intron_variant&non_coding_transcript_variant	4.50031e-16	6.72876e-15	27.8965
3	ENSECAG00000051529	intron_variant&non_coding_transcript_variant	2.98762e-09	2.08869e-08	26.8004
3	ENSECAG00000050873	non_coding_transcript_exon_variant	7.62731e-24	2.19995e-22	37.162
3	ENSECAG00000050873	non_coding_transcript_exon_variant	1.14089e-18	2.16645e-17	33.0321
3	ENSECAG00000050873	non_coding_transcript_exon_variant	1.84684e-27	6.93233e-26	41.0567
3	ENSECAG00000050873	non_coding_transcript_exon_variant	1.38594e-22	3.63104e-21	36.997
3	ENSECAG00000050873	non_coding_transcript_exon_variant	1.85436e-13	2.1317e-12	27.3998
3	ENSECAG00000057180	downstream_gene_variant	7.59342e-39	5.89026e-37	-33.4192
3	ENSECAG00000046436	intron_variant&non_coding_transcript_variant	6.41601e-22	1.5942e-20	25.2656
3	ENSECAG00000053549	non_coding_transcript_exon_variant	2.53373e-88	1.77848e-85	-35.5172
3	ENSECAG00000053549	intron_variant&non_coding_transcript_variant	2.90268e-75	1.23686e-72	-27.7809
30	ENSECAG00000056345	non_coding_transcript_exon_variant	3.49125e-14	4.33465e-13	-25.2457
30	ENSECAG00000055014	intron_variant&non_coding_transcript_variant	1.70962e-82	9.66179e-80	-38.1294
30	ENSECAG00000055014	intron_variant&non_coding_transcript_variant	1.65176e-64	4.60821e-62	-34.3751
30	ENSECAG00000051557	non_coding_transcript_exon_variant	3.8416e-16	5.78525e-15	-25.9348
30	ENSECAG00000044136	intron_variant&non_coding_transcript_variant	4.02662e-22	1.01643e-20	-31.5645
30	ENSECAG00000044136	intron_variant&non_coding_transcript_variant	3.20481e-27	1.18104e-25	-29.1212
30	ENSECAG00000044136	intron_variant&non_coding_transcript_variant	4.65446e-39	3.65752e-37	-41.8108
30	ENSECAG00000051423	intron_variant&non_coding_transcript_variant	4.59626e-57	9.21527e-55	30.869
30	ENSECAG00000049865	intron_variant&non_coding_transcript_variant	7.52944e-35	4.61188e-33	-35.2767
30	ENSECAG00000049865	intron_variant&non_coding_transcript_variant	5.44024e-24	1.58761e-22	-29.8464
30	ENSECAG00000043024	intron_variant&non_coding_transcript_variant	1.32704e-57	2.71596e-55	29.0535
30	ENSECAG00000043024	intron_variant&non_coding_transcript_variant	1.09102e-116	2.00085e-113	25.3449
30	ENSECAG00000045383	intron_variant&non_coding_transcript_variant	3.73905e-99	3.80126e-96	34.3329
30	ENSECAG00000045383	intron_variant&non_coding_transcript_variant	3.73413e-70	1.31795e-67	30.7478
30	ENSECAG00000045383	intron_variant&non_coding_transcript_variant	1.77068e-88	1.24991e-85	32.1952
30	ENSECAG00000048444	intron_variant&non_coding_transcript_variant	5.49306e-22	1.3717e-20	39.0433
30	ENSECAG00000037342	intron_variant&non_coding_transcript_variant	4.57215e-10	3.56015e-09	26.3672
30	ENSECAG00000037342	intron_variant&non_coding_transcript_variant	2.61788e-13	2.96396e-12	25.6103
31	ENSECAG00000047720	non_coding_transcript_exon_variant	1.82949e-66	5.52872e-64	-37.0022
31	ENSECAG00000047720	non_coding_transcript_exon_variant	6.6626e-65	1.89122e-62	-40.0755
31	ENSECAG00000047720	non_coding_transcript_exon_variant	1.88657e-24	5.69064e-23	-31.5486
31	ENSECAG00000047720	non_coding_transcript_exon_variant	1.16792e-27	4.44457e-26	-36.5635
31	ENSECAG00000032924	intron_variant&non_coding_transcript_variant	1.02778e-29	4.49568e-28	-32.9043
31	ENSECAG00000050812	downstream_gene_variant	2.71547e-14	3.40947e-13	25.0766
31	ENSECAG00000050812	downstream_gene_variant	1.76476e-21	4.23527e-20	29.6114
31	ENSECAG00000050812	downstream_gene_variant	6.87106e-19	1.32959e-17	27.4818
31	ENSECAG00000050812	downstream_gene_variant	3.60767e-20	7.79956e-19	29.284
31	ENSECAG00000050720	non_coding_transcript_exon_variant	7.7261e-48	9.81832e-46	-39.4552
31	ENSECAG00000057666	intron_variant&non_coding_transcript_variant	2.57944e-11	2.34754e-10	-25.1611
31	ENSECAG00000054657	upstream_gene_variant	2.84214e-40	2.397e-38	29.0145
31	ENSECAG00000056103	non_coding_transcript_exon_variant	1.86797e-42	1.78734e-40	-31.3777
31	ENSECAG00000058546	intron_variant&non_coding_transcript_variant	4.37647e-16	6.5525e-15	-25.6475
31	ENSECAG00000058546	intron_variant&non_coding_transcript_variant	3.56733e-22	9.04092e-21	-25.7588
31	ENSECAG00000056966	intron_variant&non_coding_transcript_variant	3.48077e-32	1.80016e-30	28.4876
31	ENSECAG00000057685	intron_variant&non_coding_transcript_variant	7.45277e-49	9.99016e-47	31.639
31	ENSECAG00000057685	intron_variant&non_coding_transcript_variant	8.14698e-44	8.37126e-42	27.6836
31	ENSECAG00000057685	intron_variant&non_coding_transcript_variant	5.17887e-37	3.61144e-35	28.1007
31	ENSECAG00000054134	non_coding_transcript_exon_variant	2.40803e-27	8.96152e-26	28.7513
31	ENSECAG00000045079	downstream_gene_variant	2.43699e-38	1.83448e-36	-31.4477
31	ENSECAG00000045079	downstream_gene_variant	9.28891e-27	3.3094e-25	-25.3794
31	ENSECAG00000030793	intron_variant&non_coding_transcript_variant	1.36685e-47	1.71774e-45	-43.7638
31	ENSECAG00000030793	intron_variant&non_coding_transcript_variant	1.02878e-22	2.72277e-21	-26.6491
31	ENSECAG00000054393	intron_variant&non_coding_transcript_variant	4.99126e-21	1.15512e-19	32.969
31	ENSECAG00000033075	intron_variant&non_coding_transcript_variant	2.78079e-43	2.77799e-41	-40.0128
31	ENSECAG00000033075	intron_variant&non_coding_transcript_variant	2.29848e-22	5.91738e-21	-25.4151
4	ENSECAG00000040926	intron_variant&non_coding_transcript_variant	5.91673e-20	1.25544e-18	25.4866
4	ENSECAG00000040926	intron_variant&non_coding_transcript_variant	1.03607e-21	2.53197e-20	-26.2002
4	ENSECAG00000056578	intron_variant&non_coding_transcript_variant	9.19535e-60	2.08118e-57	26.0714
4	ENSECAG00000056578	intron_variant&non_coding_transcript_variant	8.43422e-79	4.04543e-76	29.6431
4	ENSECAG00000049042	non_coding_transcript_exon_variant	4.67566e-09	3.18612e-08	-25.3968
4	ENSECAG00000049042	non_coding_transcript_exon_variant	1.05581e-10	8.90526e-10	-27.2176
4	ENSECAG00000059854	intron_variant&non_coding_transcript_variant	2.77061e-34	1.63907e-32	-42.2782
4	ENSECAG00000046378	intron_variant&non_coding_transcript_variant	1.89501e-48	2.49266e-46	29.795
4	ENSECAG00000046378	intron_variant&non_coding_transcript_variant	5.46834e-43	5.3767e-41	28.1246
4	ENSECAG00000046378	intron_variant&non_coding_transcript_variant	8.67568e-42	7.97096e-40	27.0399
4	ENSECAG00000046378	intron_variant&non_coding_transcript_variant	1.45994e-47	1.83287e-45	30.0752
4	ENSECAG00000053748	intron_variant&non_coding_transcript_variant	2.70143e-38	2.0258e-36	-25.8941
4	ENSECAG00000041459	intron_variant&non_coding_transcript_variant	6.23536e-24	1.81118e-22	33.7645
4	ENSECAG00000057034	intron_variant&non_coding_transcript_variant	4.71733e-99	4.7699e-96	-36.2062
4	ENSECAG00000057034	intron_variant&non_coding_transcript_variant	5.53362e-53	9.02859e-51	-25.6872
4	ENSECAG00000043900	intron_variant&non_coding_transcript_variant	9.52657e-24	2.72861e-22	-31.8736
4	ENSECAG00000059813	intron_variant&non_coding_transcript_variant	1.36535e-47	1.71643e-45	-28.2554
4	ENSECAG00000059813	intron_variant&non_coding_transcript_variant	1.8991e-45	2.14069e-43	-29.4662
4	ENSECAG00000045136	intron_variant&non_coding_transcript_variant	5.1426e-21	1.18859e-19	-36.493
4	ENSECAG00000045136	intron_variant&non_coding_transcript_variant	8.05942e-27	2.88731e-25	-41.7496
4	ENSECAG00000045136	intron_variant&non_coding_transcript_variant	1.54858e-42	1.49127e-40	-48.7764
4	ENSECAG00000044445	intron_variant&non_coding_transcript_variant	1.17723e-21	2.86645e-20	-28.6901
4	ENSECAG00000059767	intron_variant&non_coding_transcript_variant	1.813e-48	2.38833e-46	-29.8002
4	ENSECAG00000029675	intron_variant&non_coding_transcript_variant	7.73744e-28	2.98029e-26	-28.7395
4	ENSECAG00000055174	intron_variant&non_coding_transcript_variant	1.66294e-177	1.94421e-173	-48.2536
4	ENSECAG00000053162	intron_variant&non_coding_transcript_variant	1.37683e-52	2.20885e-50	25.3425
4	ENSECAG00000044928	intron_variant&non_coding_transcript_variant	1.19412e-19	2.46428e-18	-28.8527
4	ENSECAG00000044516	downstream_gene_variant	9.18772e-27	3.27459e-25	27.3319
4	ENSECAG00000044516	downstream_gene_variant	6.90395e-38	5.05862e-36	28.2378
4	ENSECAG00000044516	downstream_gene_variant	2.1638e-40	1.83566e-38	28.2914
4	ENSECAG00000050039	intron_variant&non_coding_transcript_variant	1.68726e-42	1.62065e-40	-28.5357
4	ENSECAG00000050039	intron_variant&non_coding_transcript_variant	1.23463e-67	3.91776e-65	-36.0326
4	ENSECAG00000050039	intron_variant&non_coding_transcript_variant	3.30132e-70	1.17071e-67	-37.1493
4	ENSECAG00000050039	intron_variant&non_coding_transcript_variant	8.98154e-28	3.44389e-26	-34.0304
4	ENSECAG00000050039	intron_variant&non_coding_transcript_variant	7.31789e-25	2.27335e-23	-29.9074
4	ENSECAG00000050039	intron_variant&non_coding_transcript_variant	5.42135e-19	1.05803e-17	-28.1933
4	ENSECAG00000045213	intron_variant&non_coding_transcript_variant	1.83411e-11	1.69965e-10	25.0281
4	ENSECAG00000055464	intron_variant&non_coding_transcript_variant	4.56386e-15	6.19785e-14	-25.4527
4	ENSECAG00000055464	intron_variant&non_coding_transcript_variant	4.53201e-17	7.47885e-16	-27.8778
4	ENSECAG00000055464	intron_variant&non_coding_transcript_variant	5.79832e-12	5.69112e-11	-27.7004
4	ENSECAG00000055464	intron_variant&non_coding_transcript_variant	5.46239e-17	8.94079e-16	-33.0976
4	ENSECAG00000055464	intron_variant&non_coding_transcript_variant	2.58983e-19	5.2028e-18	-36.8027
4	ENSECAG00000033739	intron_variant&non_coding_transcript_variant	2.38922e-10	1.92776e-09	-27.3386
4	ENSECAG00000050453	intron_variant&non_coding_transcript_variant	3.20569e-10	2.5465e-09	-25.6639
4	ENSECAG00000050453	upstream_gene_variant	2.41631e-42	2.29558e-40	-30.7569
4	ENSECAG00000054803	intron_variant&non_coding_transcript_variant	1.24283e-28	5.04472e-27	-29.8746
4	ENSECAG00000054803	intron_variant&non_coding_transcript_variant	5.84725e-66	1.73895e-63	-26.9311
4	ENSECAG00000040768	intron_variant&non_coding_transcript_variant	7.49395e-14	8.99186e-13	-29.6829
4	ENSECAG00000040768	intron_variant&non_coding_transcript_variant	6.97208e-12	6.78004e-11	-28.0435
4	ENSECAG00000042878	intron_variant&non_coding_transcript_variant	1.02143e-22	2.70407e-21	33.1038
4	ENSECAG00000049376	intron_variant&non_coding_transcript_variant	4.3385e-49	5.90016e-47	25.7545
4	ENSECAG00000049376	intron_variant&non_coding_transcript_variant	6.18597e-186	9.25726e-182	-32.7637
4	ENSECAG00000045356	intron_variant&non_coding_transcript_variant	3.09779e-40	2.60322e-38	-33.3961
4	ENSECAG00000048196	intron_variant&non_coding_transcript_variant	4.42015e-27	1.61319e-25	27.2249
4	ENSECAG00000047106	intron_variant&non_coding_transcript_variant	9.37413e-54	1.57834e-51	-28.7728
4	ENSECAG00000055398	non_coding_transcript_exon_variant	5.23985e-46	6.0805e-44	34.7975
4	ENSECAG00000035199	intron_variant&non_coding_transcript_variant	3.88326e-105	4.7323e-102	-31.9847
4	ENSECAG00000051400	intron_variant&non_coding_transcript_variant	6.87597e-17	1.11526e-15	32.2218
4	ENSECAG00000055219	intron_variant&non_coding_transcript_variant	1.49637e-11	1.4017e-10	-27.3229
4	ENSECAG00000045017	downstream_gene_variant	1.28287e-26	4.51933e-25	-26.2077
4	ENSECAG00000059379	intron_variant&non_coding_transcript_variant	7.65022e-13	8.24796e-12	-26.5762
4	ENSECAG00000059934	non_coding_transcript_exon_variant	3.03544e-44	3.18639e-42	25.5279
4	ENSECAG00000059934	non_coding_transcript_exon_variant	4.14113e-63	1.09568e-60	25.381
5	ENSECAG00000054699	downstream_gene_variant	8.36807e-20	1.75134e-18	33.7572
5	ENSECAG00000054429	intron_variant&non_coding_transcript_variant	3.00845e-40	2.53156e-38	-34.2595
5	ENSECAG00000054429	intron_variant&non_coding_transcript_variant	7.28543e-26	2.43318e-24	-26.1631
5	ENSECAG00000054429	intron_variant&non_coding_transcript_variant	1.6445e-14	2.1115e-13	-28.5254
5	ENSECAG00000057975	intron_variant&non_coding_transcript_variant	4.08145e-12	4.07516e-11	-28.4431
5	ENSECAG00000045865	intron_variant&non_coding_transcript_variant	5.17175e-23	1.40096e-21	-28.5446
5	ENSECAG00000051120	upstream_gene_variant	1.34691e-69	4.65722e-67	47.7414
5	ENSECAG00000058459	intron_variant&non_coding_transcript_variant	7.22866e-42	6.68086e-40	30.3754
5	ENSECAG00000058459	intron_variant&non_coding_transcript_variant	3.28953e-16	4.99206e-15	27.9646
5	ENSECAG00000058459	intron_variant&non_coding_transcript_variant	3.63852e-49	4.96446e-47	-29.8535
5	ENSECAG00000058459	intron_variant&non_coding_transcript_variant	5.02281e-60	1.15215e-57	-33.1178
5	ENSECAG00000043417	intron_variant&non_coding_transcript_variant	5.69552e-23	1.53728e-21	-31.0772
5	ENSECAG00000043417	intron_variant&non_coding_transcript_variant	3.89367e-18	7.0869e-17	-30.489
5	ENSECAG00000043417	intron_variant&non_coding_transcript_variant	2.37738e-16	3.65842e-15	28.5005
5	ENSECAG00000040677	intron_variant&non_coding_transcript_variant	2.1409e-13	2.44524e-12	-28.8528
5	ENSECAG00000044196	upstream_gene_variant	3.63176e-11	3.24425e-10	-25.02
5	ENSECAG00000044196	upstream_gene_variant	1.92945e-11	1.78394e-10	-27.0303
5	ENSECAG00000044196	upstream_gene_variant	4.21957e-13	4.67786e-12	25.7044
5	ENSECAG00000044196	upstream_gene_variant	7.42205e-38	5.42655e-36	36.6275
5	ENSECAG00000059217	intron_variant&non_coding_transcript_variant	3.24009e-13	3.63499e-12	-27.9683
5	ENSECAG00000060233	intron_variant&non_coding_transcript_variant	1.58473e-11	1.47985e-10	-26.8681
5	ENSECAG00000053137	intron_variant&non_coding_transcript_variant	4.61097e-17	7.60378e-16	-30.5125
5	ENSECAG00000050024	intron_variant&non_coding_transcript_variant	1.34539e-24	4.09888e-23	-25.3141
5	ENSECAG00000043103	downstream_gene_variant	1.05516e-43	1.07711e-41	44.6849
5	ENSECAG00000043103	downstream_gene_variant	1.09427e-40	9.45043e-39	42.1153
5	ENSECAG00000043103	downstream_gene_variant	2.46332e-42	2.33668e-40	33.5441
5	ENSECAG00000045181	downstream_gene_variant	2.29437e-19	4.62787e-18	29.7589
5	ENSECAG00000036593	non_coding_transcript_exon_variant	1.25894e-23	3.57196e-22	-28.3242
5	ENSECAG00000056209	downstream_gene_variant	2.40841e-31	1.17891e-29	30.6025
5	ENSECAG00000034964	intron_variant&non_coding_transcript_variant	1.73457e-18	3.24895e-17	-37.6482
5	ENSECAG00000034964	intron_variant&non_coding_transcript_variant	1.43145e-20	3.19057e-19	-40.1916
5	ENSECAG00000034964	intron_variant&non_coding_transcript_variant	4.11943e-30	1.85193e-28	27.9775
5	ENSECAG00000053783	downstream_gene_variant	2.7654e-13	3.12445e-12	-32.3932
5	ENSECAG00000053783	downstream_gene_variant	2.71332e-22	6.94286e-21	-39.6525
5	ENSECAG00000053783	downstream_gene_variant	1.30319e-15	1.86738e-14	-33.7436
5	ENSECAG00000033187	intron_variant&non_coding_transcript_variant	1.07654e-81	5.83709e-79	30.839
5	ENSECAG00000033187	intron_variant&non_coding_transcript_variant	2.26387e-22	5.83069e-21	33.0179
5	ENSECAG00000048643	downstream_gene_variant	9.1255e-12	8.76254e-11	-26.5472
5	ENSECAG00000051360	non_coding_transcript_exon_variant	5.00109e-26	1.68789e-24	-33.4017
5	ENSECAG00000054652	non_coding_transcript_exon_variant	4.09084e-14	5.04476e-13	-30.8788
5	ENSECAG00000054652	non_coding_transcript_exon_variant	3.44654e-12	3.47032e-11	-25.0229
5	ENSECAG00000054652	non_coding_transcript_exon_variant	6.21243e-14	7.52246e-13	-28.654
5	ENSECAG00000054652	non_coding_transcript_exon_variant	3.12747e-16	4.75711e-15	-31.689
5	ENSECAG00000053619	upstream_gene_variant	9.89e-19	1.88828e-17	30.1117
5	ENSECAG00000044931	intron_variant&non_coding_transcript_variant	3.05392e-29	1.29408e-27	25.647
5	ENSECAG00000055570	intron_variant&non_coding_transcript_variant	2.66406e-11	2.41961e-10	-27.3333
5	ENSECAG00000057073	intron_variant&non_coding_transcript_variant	2.02881e-20	4.46774e-19	-26.0251
5	ENSECAG00000049009	intron_variant&non_coding_transcript_variant	2.05368e-23	5.74066e-22	-42.9373
5	ENSECAG00000044600	intron_variant&non_coding_transcript_variant	3.73574e-27	1.3709e-25	-27.8909
5	ENSECAG00000044600	intron_variant&non_coding_transcript_variant	4.37459e-30	1.96381e-28	-28.3365
5	ENSECAG00000044600	intron_variant&non_coding_transcript_variant	3.4914e-26	1.1942e-24	25.4465
5	ENSECAG00000044600	intron_variant&non_coding_transcript_variant	2.5077e-46	2.95772e-44	32.9516
5	ENSECAG00000044600	intron_variant&non_coding_transcript_variant	4.20335e-29	1.76495e-27	28.0527
5	ENSECAG00000044600	intron_variant&non_coding_transcript_variant	5.8483e-33	3.17421e-31	27.4666
5	ENSECAG00000044600	intron_variant&non_coding_transcript_variant	6.56461e-49	8.83127e-47	33.327
5	ENSECAG00000044600	intron_variant&non_coding_transcript_variant	1.08308e-51	1.66614e-49	34.3086
5	ENSECAG00000044600	intron_variant&non_coding_transcript_variant	5.78315e-39	4.51977e-37	31.6069
5	ENSECAG00000044600	intron_variant&non_coding_transcript_variant	1.97359e-43	1.98753e-41	33.3775
5	ENSECAG00000044600	intron_variant&non_coding_transcript_variant	4.35293e-70	1.5349e-67	39.5614
5	ENSECAG00000045052	intron_variant&non_coding_transcript_variant	8.45e-33	4.54216e-31	-34.1951
5	ENSECAG00000049106	intron_variant&non_coding_transcript_variant	1.98061e-38	1.5015e-36	25.981
5	ENSECAG00000049760	intron_variant&non_coding_transcript_variant	1.0677e-62	2.77591e-60	-37.6791
5	ENSECAG00000054864	non_coding_transcript_exon_variant	5.08408e-158	3.22385e-154	-38.3939
5	ENSECAG00000029717	intron_variant&non_coding_transcript_variant	1.79867e-26	6.26791e-25	-27.8993
5	ENSECAG00000052722	intron_variant&non_coding_transcript_variant	6.11332e-79	2.95496e-76	-35.2265
5	ENSECAG00000045789	non_coding_transcript_exon_variant	1.84064e-35	1.17054e-33	-27.6031
5	ENSECAG00000054356	intron_variant&non_coding_transcript_variant	6.1896e-32	3.14758e-30	27.1065
5	ENSECAG00000043872	intron_variant&non_coding_transcript_variant	7.80779e-45	8.45219e-43	-45.9757
5	ENSECAG00000053345	intron_variant&non_coding_transcript_variant	5.06383e-09	3.43473e-08	25.5725
5	ENSECAG00000056359	intron_variant&non_coding_transcript_variant	9.65545e-127	2.33054e-123	39.7646
5	ENSECAG00000056359	intron_variant&non_coding_transcript_variant	1.2504e-17	2.17321e-16	27.2438
5	ENSECAG00000053331	non_coding_transcript_exon_variant	1.31155e-27	4.97549e-26	-31.7997
5	ENSECAG00000059199	non_coding_transcript_exon_variant	1.53945e-09	1.11984e-08	-26.7636
5	ENSECAG00000050662	intron_variant&non_coding_transcript_variant	1.6768e-15	2.37761e-14	25.7647
5	ENSECAG00000040390	intron_variant&non_coding_transcript_variant	2.29808e-47	2.85352e-45	-26.7715
5	ENSECAG00000040390	intron_variant&non_coding_transcript_variant	7.77506e-43	7.581e-41	-27.2088
5	ENSECAG00000050868	downstream_gene_variant	2.54851e-44	2.69338e-42	-48.8414
5	ENSECAG00000050868	downstream_gene_variant	1.21288e-35	7.80338e-34	-44.8177
5	ENSECAG00000050868	downstream_gene_variant	1.38726e-38	1.06114e-36	-45.9457
5	ENSECAG00000050868	downstream_gene_variant	1.74792e-24	5.28563e-23	-35.7328
5	ENSECAG00000048436	intron_variant&non_coding_transcript_variant	1.83362e-12	1.89981e-11	-28.0595
5	ENSECAG00000048436	intron_variant&non_coding_transcript_variant	1.9162e-13	2.19913e-12	-30.461
6	ENSECAG00000049080	intron_variant&non_coding_transcript_variant	1.38268e-18	2.60969e-17	27.7709
6	ENSECAG00000032842	intron_variant&non_coding_transcript_variant	1.53019e-13	1.7748e-12	-31.229
6	ENSECAG00000051471	intron_variant&non_coding_transcript_variant	2.49803e-41	2.23368e-39	-25.8321
6	ENSECAG00000039676	intron_variant&non_coding_transcript_variant	2.39004e-23	6.64466e-22	-25.3247
6	ENSECAG00000039676	intron_variant&non_coding_transcript_variant	2.15542e-24	6.47029e-23	-25.8494
6	ENSECAG00000028193	intron_variant&non_coding_transcript_variant	1.20373e-24	3.67776e-23	34.1841
6	ENSECAG00000034472	intron_variant&non_coding_transcript_variant	3.56722e-11	3.1898e-10	-25.422
6	ENSECAG00000034472	intron_variant&non_coding_transcript_variant	2.04606e-19	4.144e-18	27.9519
6	ENSECAG00000036375	intron_variant&non_coding_transcript_variant	3.11199e-52	4.90105e-50	40.647
6	ENSECAG00000036375	intron_variant&non_coding_transcript_variant	4.97309e-16	7.41018e-15	26.8039
6	ENSECAG00000050109	non_coding_transcript_exon_variant	6.92672e-16	1.01849e-14	31.9964
6	ENSECAG00000050109	non_coding_transcript_exon_variant	3.29227e-13	3.69098e-12	29.006
6	ENSECAG00000050109	non_coding_transcript_exon_variant	4.91396e-18	8.86458e-17	34.2891
6	ENSECAG00000050109	splice_polypyrimidine_tract_variant&intron_variant&non_coding_transcript_variant	2.23983e-20	4.91451e-19	36.1594
6	ENSECAG00000029958	intron_variant&non_coding_transcript_variant	1.42508e-23	4.02594e-22	-26.1773
6	ENSECAG00000029958	intron_variant&non_coding_transcript_variant	8.1351e-27	2.91303e-25	-31.8144
6	ENSECAG00000054728	intron_variant&non_coding_transcript_variant	1.70235e-12	1.76983e-11	-25.495
6	ENSECAG00000054728	intron_variant&non_coding_transcript_variant	2.29432e-20	5.03024e-19	25.5541
6	ENSECAG00000054728	non_coding_transcript_exon_variant	4.92614e-17	8.10316e-16	-28.5949
6	ENSECAG00000033608	intron_variant&non_coding_transcript_variant	1.30963e-17	2.27214e-16	-35.1096
6	ENSECAG00000029392	non_coding_transcript_exon_variant	2.22422e-18	4.12785e-17	29.5897
6	ENSECAG00000049223	intron_variant&non_coding_transcript_variant	2.80173e-16	4.28236e-15	-32.8684
6	ENSECAG00000049223	intron_variant&non_coding_transcript_variant	1.02419e-27	3.91232e-26	27.1785
6	ENSECAG00000056339	downstream_gene_variant	5.7467e-11	5.01019e-10	25.2453
6	ENSECAG00000051509	intron_variant&non_coding_transcript_variant	2.26644e-15	3.17326e-14	-26.9875
6	ENSECAG00000046226	upstream_gene_variant	1.12793e-22	2.9757e-21	-38.0728
6	ENSECAG00000059665	intron_variant&non_coding_transcript_variant	1.66936e-70	5.98226e-68	-40.7827
6	ENSECAG00000039511	non_coding_transcript_exon_variant	2.31462e-73	9.25163e-71	-43.0213
6	ENSECAG00000059267	intron_variant&non_coding_transcript_variant	1.95171e-20	4.30378e-19	-29.2093
6	ENSECAG00000059267	intron_variant&non_coding_transcript_variant	1.6905e-51	2.5783e-49	-40.0786
6	ENSECAG00000043832	upstream_gene_variant	7.36173e-77	3.31432e-74	26.4782
6	ENSECAG00000029679	non_coding_transcript_exon_variant	8.10334e-15	1.07338e-13	-25.5135
6	ENSECAG00000035906	intron_variant&non_coding_transcript_variant	2.3197e-18	4.29885e-17	-37.6561
6	ENSECAG00000045254	intron_variant&non_coding_transcript_variant	7.00594e-29	2.89591e-27	-41.8877
6	ENSECAG00000060101	intron_variant&non_coding_transcript_variant	3.34748e-27	1.23192e-25	-28.0325
6	ENSECAG00000060101	intron_variant&non_coding_transcript_variant	9.03166e-17	1.44864e-15	-29.336
6	ENSECAG00000060101	intron_variant&non_coding_transcript_variant	5.39998e-15	7.27759e-14	-27.6148
6	ENSECAG00000060101	intron_variant&non_coding_transcript_variant	1.63768e-09	1.18684e-08	-25.7974
6	ENSECAG00000059546	downstream_gene_variant	2.54874e-18	4.70793e-17	-26.2245
6	ENSECAG00000040379	downstream_gene_variant	6.77044e-19	1.31086e-17	-27.0456
6	ENSECAG00000046860	downstream_gene_variant	2.40795e-16	3.70301e-15	-25.8377
6	ENSECAG00000046860	downstream_gene_variant	2.33399e-20	5.11301e-19	-28.138
6	ENSECAG00000037720	upstream_gene_variant	2.8727e-27	1.06207e-25	25.9786
6	ENSECAG00000057885	non_coding_transcript_exon_variant	5.68956e-48	7.27477e-46	32.7088
6	ENSECAG00000056000	upstream_gene_variant	3.23482e-13	3.62962e-12	-25.9315
6	ENSECAG00000049195	intron_variant&non_coding_transcript_variant	1.17238e-17	2.04264e-16	-31.6612
6	ENSECAG00000057036	intron_variant&non_coding_transcript_variant	7.35412e-47	8.91558e-45	-33.2028
6	ENSECAG00000058174	intron_variant&non_coding_transcript_variant	2.47662e-26	8.54682e-25	27.1461
6	ENSECAG00000058174	intron_variant&non_coding_transcript_variant	5.94704e-41	5.21182e-39	29.3785
6	ENSECAG00000058174	intron_variant&non_coding_transcript_variant	1.30504e-45	1.48178e-43	32.2281
6	ENSECAG00000058174	intron_variant&non_coding_transcript_variant	7.80967e-53	1.26594e-50	32.8387
6	ENSECAG00000058174	intron_variant&non_coding_transcript_variant	6.90416e-41	6.03084e-39	31.4411
6	ENSECAG00000049358	downstream_gene_variant	7.52834e-13	8.12194e-12	26.719
6	ENSECAG00000059301	intron_variant&non_coding_transcript_variant	9.68168e-128	2.43097e-124	48.3446
6	ENSECAG00000056598	intron_variant&non_coding_transcript_variant	4.14534e-36	2.7386e-34	-32.7767
6	ENSECAG00000056598	intron_variant&non_coding_transcript_variant	4.63531e-30	2.07736e-28	-29.087
6	ENSECAG00000056010	intron_variant&non_coding_transcript_variant	5.26603e-14	6.42286e-13	-28.5891
6	ENSECAG00000055784	intron_variant&non_coding_transcript_variant	1.20507e-19	2.48604e-18	34.5269
6	ENSECAG00000055784	intron_variant&non_coding_transcript_variant	8.82246e-34	5.05002e-32	-31.0678
6	ENSECAG00000044477	upstream_gene_variant	5.43361e-92	4.3717e-89	34.3672
6	ENSECAG00000044477	upstream_gene_variant	2.15868e-92	1.75951e-89	34.7953
6	ENSECAG00000042368	intron_variant&non_coding_transcript_variant	7.03559e-17	1.13957e-15	-33.8903
6	ENSECAG00000042368	intron_variant&non_coding_transcript_variant	2.19191e-18	4.0697e-17	-35.8903
6	ENSECAG00000052555	upstream_gene_variant	5.92164e-18	1.05986e-16	36.6249
6	ENSECAG00000057139	intron_variant&non_coding_transcript_variant	1.79737e-37	1.28499e-35	-38.3771
6	ENSECAG00000057139	intron_variant&non_coding_transcript_variant	1.20463e-25	3.9516e-24	-29.5384
6	ENSECAG00000057139	intron_variant&non_coding_transcript_variant	1.39107e-17	2.40673e-16	32.1323
6	ENSECAG00000052731	non_coding_transcript_exon_variant	1.7746e-16	2.76621e-15	29.9423
6	ENSECAG00000047753	upstream_gene_variant	1.13216e-14	1.4792e-13	30.1242
6	ENSECAG00000055810	non_coding_transcript_exon_variant	2.0325e-16	3.14842e-15	-32.5451
6	ENSECAG00000034188	intron_variant&non_coding_transcript_variant	2.70984e-48	3.52631e-46	32.6259
6	ENSECAG00000034188	intron_variant&non_coding_transcript_variant	4.99972e-42	4.66113e-40	30.4864
6	ENSECAG00000034188	intron_variant&non_coding_transcript_variant	1.64768e-55	3.04412e-53	34.8445
6	ENSECAG00000034188	intron_variant&non_coding_transcript_variant	2.12e-44	2.24686e-42	30.4295
6	ENSECAG00000034188	intron_variant&non_coding_transcript_variant	5.48666e-58	1.14675e-55	35.8277
6	ENSECAG00000034188	intron_variant&non_coding_transcript_variant	2.36712e-50	3.43387e-48	32.9841
6	ENSECAG00000044501	intron_variant&non_coding_transcript_variant	1.11908e-16	1.77842e-15	31.604
6	ENSECAG00000044501	intron_variant&non_coding_transcript_variant	6.93272e-21	1.58442e-19	36.1587
6	ENSECAG00000044855	downstream_gene_variant	4.83343e-18	8.72395e-17	-28.8173
6	ENSECAG00000046570	intron_variant&non_coding_transcript_variant	2.82178e-12	2.86546e-11	-26.1241
6	ENSECAG00000030609	intron_variant&non_coding_transcript_variant	8.30893e-20	1.73935e-18	-31.9509
6	ENSECAG00000033037	intron_variant&non_coding_transcript_variant	2.27312e-38	1.71492e-36	25.7516
6	ENSECAG00000059193	non_coding_transcript_exon_variant	4.49703e-16	6.72439e-15	-27.4692
6	ENSECAG00000059193	non_coding_transcript_exon_variant	5.46304e-16	8.10988e-15	-29.4609
6	ENSECAG00000059193	downstream_gene_variant	5.92661e-18	1.06065e-16	25.0974
6	ENSECAG00000052186	non_coding_transcript_exon_variant	4.15937e-42	3.90298e-40	31.3316
6	ENSECAG00000052539	upstream_gene_variant	6.96492e-34	4.01377e-32	-25.2715
6	ENSECAG00000052539	downstream_gene_variant	1.1082e-22	2.92498e-21	39.3087
6	ENSECAG00000051733	upstream_gene_variant	3.61059e-60	8.3383e-58	-27.6203
6	ENSECAG00000051216	non_coding_transcript_exon_variant	3.20953e-40	2.69289e-38	33.7008
6	ENSECAG00000057892	intron_variant&non_coding_transcript_variant	3.19636e-56	6.1262e-54	26.6467
6	ENSECAG00000044139	intron_variant&non_coding_transcript_variant	2.69748e-32	1.40321e-30	38.2019
6	ENSECAG00000044139	intron_variant&non_coding_transcript_variant	6.12823e-33	3.32422e-31	37.3566
6	ENSECAG00000044139	intron_variant&non_coding_transcript_variant	7.55495e-32	3.81957e-30	37.0017
6	ENSECAG00000044139	intron_variant&non_coding_transcript_variant	3.8302e-27	1.40473e-25	34.8236
6	ENSECAG00000028035	intron_variant&non_coding_transcript_variant	9.96769e-187	1.62137e-182	37.2303
6	ENSECAG00000028035	non_coding_transcript_exon_variant	1.0201e-40	8.83029e-39	29.3839
6	ENSECAG00000028035	non_coding_transcript_exon_variant	1.16122e-36	7.92189e-35	28.1671
6	ENSECAG00000054605	intron_variant&non_coding_transcript_variant	2.13635e-17	3.62904e-16	-27.7056
6	ENSECAG00000055742	intron_variant&non_coding_transcript_variant	9.11714e-40	7.45722e-38	-26.6304
7	ENSECAG00000050953	intron_variant&non_coding_transcript_variant	3.93876e-21	9.19438e-20	-36.5044
7	ENSECAG00000059557	downstream_gene_variant	8.74737e-37	6.01028e-35	-26.6291
7	ENSECAG00000059557	non_coding_transcript_exon_variant	8.89573e-16	1.29423e-14	-25.1601
7	ENSECAG00000059557	non_coding_transcript_exon_variant	9.85157e-15	1.29458e-13	-25.7032
7	ENSECAG00000059557	non_coding_transcript_exon_variant	8.61468e-20	1.80094e-18	-29.9514
7	ENSECAG00000059557	non_coding_transcript_exon_variant	3.8817e-20	8.37361e-19	-30.3814
7	ENSECAG00000052935	non_coding_transcript_exon_variant	1.52379e-18	2.86649e-17	-27.504
7	ENSECAG00000041578	non_coding_transcript_exon_variant	1.22678e-58	2.62717e-56	-25.9121
7	ENSECAG00000058791	non_coding_transcript_exon_variant	2.22704e-31	1.09328e-29	29.6215
7	ENSECAG00000047888	intron_variant&non_coding_transcript_variant	1.95929e-44	2.07889e-42	29.7643
7	ENSECAG00000052530	intron_variant&non_coding_transcript_variant	4.06984e-20	8.76381e-19	-30.6028
7	ENSECAG00000051698	intron_variant&non_coding_transcript_variant	2.67191e-24	7.96259e-23	26.3806
7	ENSECAG00000046285	intron_variant&non_coding_transcript_variant	2.95182e-19	5.89739e-18	-32.2819
7	ENSECAG00000035501	intron_variant&non_coding_transcript_variant	3.1095e-23	8.56824e-22	-30.7917
7	ENSECAG00000046677	intron_variant&non_coding_transcript_variant	1.2104e-13	1.41947e-12	25.2449
7	ENSECAG00000055885	upstream_gene_variant	4.19818e-31	2.01959e-29	35.9121
7	ENSECAG00000055885	upstream_gene_variant	8.99299e-20	1.87646e-18	28.4226
7	ENSECAG00000053962	intron_variant&non_coding_transcript_variant	8.15269e-22	2.01075e-20	-31.8561
7	ENSECAG00000053962	intron_variant&non_coding_transcript_variant	9.20177e-42	8.43567e-40	26.9278
7	ENSECAG00000053962	intron_variant&non_coding_transcript_variant	5.94778e-29	2.47245e-27	25.6952
7	ENSECAG00000043995	intron_variant&non_coding_transcript_variant	4.5637e-13	5.0413e-12	-25.1855
7	ENSECAG00000047130	intron_variant&non_coding_transcript_variant	5.99538e-15	8.04149e-14	27.8616
7	ENSECAG00000038788	intron_variant&non_coding_transcript_variant	2.59015e-64	7.16743e-62	34.437
7	ENSECAG00000038788	intron_variant&non_coding_transcript_variant	8.47576e-15	1.12136e-13	26.2773
7	ENSECAG00000059170	non_coding_transcript_exon_variant	2.78595e-47	3.44558e-45	31.3677
7	ENSECAG00000035846	intron_variant&non_coding_transcript_variant	3.00756e-33	1.66425e-31	-50.9744
7	ENSECAG00000035846	intron_variant&non_coding_transcript_variant	4.46153e-35	2.76902e-33	-51.5344
7	ENSECAG00000057849	intron_variant&non_coding_transcript_variant	6.27023e-66	1.86178e-63	-34.4272
7	ENSECAG00000057849	intron_variant&non_coding_transcript_variant	5.96257e-62	1.49814e-59	-27.4428
7	ENSECAG00000055845	intron_variant&non_coding_transcript_variant	2.07195e-08	1.28997e-07	-25.2406
7	ENSECAG00000050952	downstream_gene_variant	2.73531e-12	2.78181e-11	-27.2057
7	ENSECAG00000040207	intron_variant&non_coding_transcript_variant	4.58829e-31	2.1999e-29	-27.2333
7	ENSECAG00000055001	intron_variant&non_coding_transcript_variant	3.9445e-27	1.44495e-25	-27.0698
7	ENSECAG00000059582	downstream_gene_variant	2.87513e-17	4.82701e-16	-28.609
7	ENSECAG00000054343	intron_variant&non_coding_transcript_variant	4.57654e-49	6.21259e-47	-25.7004
7	ENSECAG00000028692	intron_variant&non_coding_transcript_variant	1.18075e-21	2.87464e-20	-40.8461
7	ENSECAG00000028692	intron_variant&non_coding_transcript_variant	3.67514e-23	1.00663e-21	-39.6552
7	ENSECAG00000028692	intron_variant&non_coding_transcript_variant	1.57709e-16	2.46997e-15	-30.6756
7	ENSECAG00000034642	upstream_gene_variant	7.93954e-18	1.40523e-16	-27.9654
7	ENSECAG00000046021	intron_variant&non_coding_transcript_variant	6.12552e-13	6.66909e-12	-29.9017
7	ENSECAG00000046214	intron_variant&non_coding_transcript_variant	1.82011e-33	1.02229e-31	-36.0436
7	ENSECAG00000046214	intron_variant&non_coding_transcript_variant	3.54381e-45	3.92139e-43	-40.0349
7	ENSECAG00000056110	upstream_gene_variant	4.892e-44	5.0825e-42	-32.0833
7	ENSECAG00000053191	non_coding_transcript_exon_variant	3.0855e-14	3.85403e-13	29.962
[truncated: 225 more rows]
