# Supplementary material for: Transcriptome and methylome sequencing reveals altered long non-coding RNA genes expression and their aberrant DNA methylation in equine sarcoids
Source: Funct Integr Genomics. 2023 Aug 8;23(3):268. doi: 10.1007/s10142-023-01200-2 (PMC10409845; doi:10.1007/s10142-023-01200-2)
Supplement: Supplementary file 2 — Functional enrichment analysis of DElnRNAs target genes: (A) The list of GO Biological Processes. (B) The list of GO Cellular Components. (C) The list of GO Molecular Functions. (D) The list of KEGG signaling pathways. (XLSX 16252 kb) [file 10142_2023_1200_MOESM2_ESM.xlsx]

## Sheet: A_GO Biological Processes
Biological Proceses	GO terms	Enrichment FDR	Fold Enrichment	nGenes	Pathway Genes	Genes
Positive regulation of RNA biosynthetic process	GO:1902680	0.00213726	3.13317	20	1236	PPARA EHF TP73 TERT ADRB2 LRP6 NCOA2 AR CASZ1 DLX3 RPS6KA1 SMAD4 TFAP2C NOTCH1 ERBB4 SIX4 NKX2-8 RPS6KA5 OTX1 SOX7
Positive regulation of nucleic acid-templated transcription	GO:1903508	0.00213726	3.1357	20	1235	PPARA EHF TP73 TERT ADRB2 LRP6 NCOA2 AR CASZ1 DLX3 RPS6KA1 SMAD4 TFAP2C NOTCH1 ERBB4 SIX4 NKX2-8 RPS6KA5 OTX1 SOX7
Intracellular signal transduction	GO:0035556	0.00213726	2.63994	26	1907	PPARA TP73 HEG1 ADRA2A DUSP4 ADRB2 RALGPS2 AR EPS8L2 NTRK2 PLCB4 PAG1 PSD2 TLE1 PRKG1 RPS6KA1 SESN3 SMAD4 RPS6KA6 NET1 NOTCH1 ERBB4 USP28 RPS6KA5 PIK3CB RAB39A
Positive regulation of transcription, DNA-templated	GO:0045893	0.00213726	3.1357	20	1235	PPARA EHF TP73 TERT ADRB2 LRP6 NCOA2 AR CASZ1 DLX3 RPS6KA1 SMAD4 TFAP2C NOTCH1 ERBB4 SIX4 NKX2-8 RPS6KA5 OTX1 SOX7
Positive regulation of transcription by RNA polymerase II	GO:0045944	0.00213726	3.68428	18	946	PPARA EHF TP73 TERT ADRB2 LRP6 NCOA2 AR CASZ1 DLX3 RPS6KA1 SMAD4 TFAP2C NOTCH1 SIX4 NKX2-8 RPS6KA5 OTX1
Ras protein signal transduction	GO:0007265	0.00254118	6.88801	9	253	HEG1 RALGPS2 EPS8L2 PSD2 NET1 NOTCH1 USP28 PIK3CB RAB39A
Regulation of Ras protein signal transduction	GO:0046578	0.00385797	9.09669	7	149	HEG1 RALGPS2 EPS8L2 PSD2 NET1 NOTCH1 PIK3CB
Positive regulation of RNA metabolic process	GO:0051254	0.00385797	2.91611	20	1328	PPARA EHF TP73 TERT ADRB2 LRP6 NCOA2 AR CASZ1 DLX3 RPS6KA1 SMAD4 TFAP2C NOTCH1 ERBB4 SIX4 NKX2-8 RPS6KA5 OTX1 SOX7
Enzyme linked receptor protein signaling pathway	GO:0007167	0.00525459	3.70836	14	731	PPARA ADRA2A GAB1 AR DDR2 NTRK2 SESN3 SMAD4 ACVR1C LIFR NOTCH1 ERBB4 PIK3CB NREP
Positive regulation of macromolecule biosynthetic process	GO:0010557	0.00525459	2.79206	20	1387	PPARA EHF TP73 TERT ADRB2 LRP6 NCOA2 AR CASZ1 DLX3 RPS6KA1 SMAD4 TFAP2C NOTCH1 ERBB4 SIX4 NKX2-8 RPS6KA5 OTX1 SOX7
Organ growth	GO:0035265	0.00525459	10.5616	6	110	TP73 HEG1 AR DDR2 NOTCH1 ERBB4
Regulation of small GTPase mediated signal transduction	GO:0051056	0.00616301	7.74519	7	175	HEG1 RALGPS2 EPS8L2 PSD2 NET1 NOTCH1 PIK3CB
Vascular process in circulatory system	GO:0003018	0.00616301	9.92972	6	117	SLC5A1 ADRA2A ADRB2 NOS1 AVPR1A PRKG1
Cell population proliferation	GO:0008283	0.00649614	2.78077	19	1323	EHF TP73 TERT CYP7B1 AR AVPR1A DDR2 PRKG1 CD180 SMAD4 ACVR1C LIFR TFAP2C NOTCH1 ERBB4 USP28 MTA3 SIX4 NKX2-8
Positive regulation of cellular biosynthetic process	GO:0031328	0.00649614	2.67814	20	1446	PPARA EHF TP73 TERT ADRB2 LRP6 NCOA2 AR CASZ1 DLX3 RPS6KA1 SMAD4 TFAP2C NOTCH1 ERBB4 SIX4 NKX2-8 RPS6KA5 OTX1 SOX7
Positive regulation of nucleobase-containing compound metabolic process	GO:0045935	0.00649614	2.67999	20	1445	PPARA EHF TP73 TERT ADRB2 LRP6 NCOA2 AR CASZ1 DLX3 RPS6KA1 SMAD4 TFAP2C NOTCH1 ERBB4 SIX4 NKX2-8 RPS6KA5 OTX1 SOX7
Cardiac muscle tissue growth	GO:0055017	0.00649614	19.8594	4	39	TP73 HEG1 NOTCH1 ERBB4
Regulation of intracellular signal transduction	GO:1902531	0.00668911	2.95485	17	1114	PPARA HEG1 ADRA2A DUSP4 ADRB2 RALGPS2 AR EPS8L2 NTRK2 PSD2 TLE1 SESN3 SMAD4 NET1 NOTCH1 ERBB4 PIK3CB
Positive regulation of biosynthetic process	GO:0009891	0.00668911	2.64341	20	1465	PPARA EHF TP73 TERT ADRB2 LRP6 NCOA2 AR CASZ1 DLX3 RPS6KA1 SMAD4 TFAP2C NOTCH1 ERBB4 SIX4 NKX2-8 RPS6KA5 OTX1 SOX7
Small GTPase mediated signal transduction	GO:0007264	0.00764212	4.93673	9	353	HEG1 RALGPS2 EPS8L2 PSD2 NET1 NOTCH1 USP28 PIK3CB RAB39A
Negative regulation of cell communication	GO:0010648	0.00764212	3.10968	15	934	PPARA TERT HEG1 ADRA2A DUSP4 ADRB2 CYP7B1 AR TLE1 SESN3 SMAD4 ACVR1C NOTCH1 CYP26B1 PIK3CB
Negative regulation of signaling	GO:0023057	0.00764212	3.10304	15	936	PPARA TERT HEG1 ADRA2A DUSP4 ADRB2 CYP7B1 AR TLE1 SESN3 SMAD4 ACVR1C NOTCH1 CYP26B1 PIK3CB
Regulation of tube size	GO:0035150	0.00764212	11.0017	5	88	ADRA2A ADRB2 NOS1 AVPR1A PRKG1
Regulation of tube diameter	GO:0035296	0.00764212	11.1281	5	87	ADRA2A ADRB2 NOS1 AVPR1A PRKG1
Heart growth	GO:0060419	0.00764212	17.2115	4	45	TP73 HEG1 NOTCH1 ERBB4
Cell proliferation involved in heart valve morphogenesis	GO:0003249	0.00764212	129.086	2	3	SMAD4 NOTCH1
Regulation of cell proliferation involved in heart valve morphogenesis	GO:0003250	0.00764212	129.086	2	3	SMAD4 NOTCH1
Blood vessel diameter maintenance	GO:0097746	0.00764212	11.1281	5	87	ADRA2A ADRB2 NOS1 AVPR1A PRKG1
Cell death	GO:0008219	0.0095796	2.66056	18	1310	PPARA TP73 TERT LRP6 AR UNC5D TLE1 RPS6KA1 SMAD4 ACVR1C NET1 NOTCH1 CYP26B1 ERBB4 USP28 SIX4 PIK3CB DAP
Developmental growth	GO:0048589	0.0095796	4.2556	10	455	TP73 HEG1 ADRB2 AR DDR2 SMAD4 ACVR1C NOTCH1 ERBB4 SIX4
Cell proliferation involved in heart valve development	GO:2000793	0.0109597	96.8148	2	4	SMAD4 NOTCH1
Programmed cell death	GO:0012501	0.0109597	2.71145	17	1214	PPARA TP73 TERT LRP6 AR UNC5D TLE1 RPS6KA1 ACVR1C NET1 NOTCH1 CYP26B1 ERBB4 USP28 SIX4 PIK3CB DAP
Skeletal muscle fiber differentiation	GO:0098528	0.0109597	96.8148	2	4	CYP26B1 SIX4
Regulation of cell population proliferation	GO:0042127	0.0110199	2.81643	16	1100	TP73 TERT CYP7B1 AR AVPR1A DDR2 PRKG1 SMAD4 ACVR1C LIFR TFAP2C NOTCH1 ERBB4 MTA3 SIX4 NKX2-8
Negative regulation of response to stimulus	GO:0048585	0.0123034	2.76861	16	1119	PPARA TERT HEG1 ADRA2A DUSP4 ADRB2 CYP7B1 AR PGLYRP3 TLE1 PRKG1 SESN3 SMAD4 NOTCH1 CYP26B1 PIK3CB
Prostate gland epithelium morphogenesis	GO:0060740	0.0123034	26.404	3	22	CYP7B1 AR NOTCH1
Circulatory system process	GO:0003013	0.0123034	5.04572	8	307	SLC5A1 HEG1 ADRA2A ADRB2 NOS1 AR AVPR1A PRKG1
Prostate gland morphogenesis	GO:0060512	0.0132834	25.256	3	23	CYP7B1 AR NOTCH1
Venous blood vessel morphogenesis	GO:0048845	0.0146365	77.4519	2	5	HEG1 NOTCH1
Regulation of cardiac muscle cell proliferation	GO:0060043	0.0146365	24.2037	3	24	TP73 NOTCH1 ERBB4
Atrioventricular valve formation	GO:0003190	0.0146365	77.4519	2	5	SMAD4 NOTCH1
Striated muscle tissue development	GO:0014706	0.016696	5.46535	7	248	TP73 HEG1 SMAD4 NOTCH1 CYP26B1 ERBB4 SIX4
Vasodilation	GO:0042311	0.0170406	22.3419	3	26	ADRB2 NOS1 PRKG1
Apoptotic process	GO:0006915	0.0175469	2.64115	16	1173	PPARA TP73 TERT LRP6 AR UNC5D TLE1 RPS6KA1 ACVR1C NET1 NOTCH1 ERBB4 USP28 SIX4 PIK3CB DAP
Regulation of cardiac muscle tissue growth	GO:0055021	0.0194969	20.746	3	28	TP73 NOTCH1 ERBB4
Endocardial cell differentiation	GO:0060956	0.0194969	64.5432	2	6	SMAD4 NOTCH1
Cardiac endothelial cell differentiation	GO:0003348	0.0194969	64.5432	2	6	SMAD4 NOTCH1
Anatomical structure morphogenesis	GO:0009653	0.0196242	2.16126	22	1971	PPARA HEG1 DUSP4 NECTIN3 LRP6 CYP7B1 GAB1 AR HECW1 UNC5D LCTL DLX3 ADAMTS15 SMAD4 NOTCH1 CYP26B1 ERBB4 CDH19 SIX4 NKX2-8 PIK3CB OTX1
Muscle tissue development	GO:0060537	0.0213111	5.11474	7	265	TP73 HEG1 SMAD4 NOTCH1 CYP26B1 ERBB4 SIX4
Regulation of transcription by RNA polymerase II	GO:0006357	0.0237497	2.17678	21	1868	PPARA EHF TP73 TERT ADRB2 LRP6 NCOA2 AR ZNF704 CASZ1 DLX3 RPS6KA1 ZNF283 SMAD4 TFAP2C NOTCH1 SIX4 NKX2-8 RPS6KA5 OTX1 SOX7
Regulation of muscle system process	GO:0090257	0.0249381	7.50502	5	129	ADRA2A ADRB2 PRKG1 SMAD4 NOTCH1
Cardiac muscle cell proliferation	GO:0060038	0.0262833	18.1528	3	32	TP73 NOTCH1 ERBB4
Negative regulation of signal transduction	GO:0009968	0.026903	2.85395	13	882	PPARA TERT HEG1 DUSP4 ADRB2 CYP7B1 AR TLE1 SESN3 SMAD4 NOTCH1 CYP26B1 PIK3CB
Animal organ morphogenesis	GO:0009887	0.0271807	3.00979	12	772	PPARA HEG1 NECTIN3 CYP7B1 AR LCTL DLX3 SMAD4 NOTCH1 CYP26B1 SIX4 OTX1
Regulation of heart growth	GO:0060420	0.0272323	17.6027	3	33	TP73 NOTCH1 ERBB4
Cardiac muscle tissue development	GO:0048738	0.0274287	7.17147	5	135	TP73 HEG1 SMAD4 NOTCH1 ERBB4
Cellular response to growth factor stimulus	GO:0071363	0.0274287	3.75575	9	464	PPARA GAB1 NTRK2 SMAD4 ACVR1C NOTCH1 ERBB4 PIK3CB NREP
Prostate gland development	GO:0030850	0.0281919	17.085	3	34	CYP7B1 AR NOTCH1
Tongue morphogenesis	GO:0043587	0.0281919	48.4074	2	8	CYP26B1 SIX4
Myotube differentiation	GO:0014902	0.030027	9.56196	4	81	ADAMTS15 NOTCH1 CYP26B1 SIX4
Response to growth factor	GO:0070848	0.030027	3.66877	9	475	PPARA GAB1 NTRK2 SMAD4 ACVR1C NOTCH1 ERBB4 PIK3CB NREP
Cellular response to organic substance	GO:0071310	0.030027	2.21758	19	1659	PPARA ADRA2A ADRB2 LRP6 CYP7B1 GAB1 AR NTRK2 CD180 SESN3 SMAD4 ACVR1C LIFR NOTCH1 CYP26B1 ERBB4 RPS6KA5 PIK3CB NREP
Cell-cell adhesion	GO:0098609	0.030027	3.34999	10	578	PPARA NECTIN3 UNC5D PTPRF PAG1 PRKG1 NEGR1 CLSTN2 NOTCH1 CDH19
Transcription by RNA polymerase II	GO:0006366	0.0307793	2.09383	21	1942	PPARA EHF TP73 TERT ADRB2 LRP6 NCOA2 AR ZNF704 CASZ1 DLX3 RPS6KA1 ZNF283 SMAD4 TFAP2C NOTCH1 SIX4 NKX2-8 RPS6KA5 OTX1 SOX7
Reproductive structure development	GO:0048608	0.0308578	4.57908	7	296	CYP7B1 AR DLX3 SMAD4 TFAP2C NOTCH1 SIX4
Male sex determination	GO:0030238	0.030889	43.0288	2	9	AR SIX4
Regulation of developmental growth	GO:0048638	0.030889	5.3786	6	216	TP73 ADRB2 AR NOTCH1 ERBB4 SIX4
Reproductive system development	GO:0061458	0.030889	4.54835	7	298	CYP7B1 AR DLX3 SMAD4 TFAP2C NOTCH1 SIX4
Metanephric mesenchyme development	GO:0072075	0.030889	43.0288	2	9	SMAD4 SIX4
Ventricular cardiac muscle tissue morphogenesis	GO:0055010	0.0324695	15.2865	3	38	HEG1 SMAD4 NOTCH1
Regulation of smooth muscle contraction	GO:0006940	0.033762	14.8946	3	39	ADRA2A ADRB2 PRKG1
Positive regulation of cell population proliferation	GO:0008284	0.033762	3.19521	10	606	TERT CYP7B1 AR AVPR1A DDR2 SMAD4 LIFR NOTCH1 ERBB4 MTA3
Male gonad development	GO:0008584	0.033762	8.80135	4	88	AR SMAD4 TFAP2C SIX4
Development of primary male sexual characteristics	GO:0046546	0.033762	8.70246	4	89	AR SMAD4 TFAP2C SIX4
Regulation of multicellular organismal process	GO:0051239	0.033762	2.09443	20	1849	PPARA TP73 TERT HEG1 ADRA2A ADRB2 GAB1 AR AVPR1A DDR2 PGLYRP3 PRKG1 SMAD4 ACVR1C CLSTN2 NOTCH1 CYP26B1 ERBB4 SIX4 PIK3CB
Epithelial cell differentiation involved in prostate gland development	GO:0060742	0.033762	38.7259	2	10	AR NOTCH1
Developmental process involved in reproduction	GO:0003006	0.033762	3.2111	10	603	NECTIN3 CYP7B1 AR DLX3 ADAMTS2 SMAD4 TFAP2C NOTCH1 CYP26B1 SIX4
Regulation of epithelial cell proliferation involved in prostate gland development	GO:0060768	0.033762	38.7259	2	10	AR NOTCH1
Venous blood vessel development	GO:0060841	0.033762	38.7259	2	10	HEG1 NOTCH1
Heart valve formation	GO:0003188	0.033762	38.7259	2	10	SMAD4 NOTCH1
Regulation of pri-miRNA transcription by RNA polymerase II	GO:1902893	0.034634	14.168	3	41	PPARA TERT SMAD4
Pri-miRNA transcription by RNA polymerase II	GO:0061614	0.034634	14.168	3	41	PPARA TERT SMAD4
Positive regulation of phosphorus metabolic process	GO:0010562	0.0347162	3.13317	10	618	PPARA ADRA2A ADRB2 NOS1 AR DDR2 NTRK2 SMAD4 ERBB4 RPS6KA5
Growth	GO:0040007	0.0347162	3.1281	10	619	TP73 HEG1 ADRB2 AR DDR2 SMAD4 ACVR1C NOTCH1 ERBB4 SIX4
Positive regulation of phosphate metabolic process	GO:0045937	0.0347162	3.13317	10	618	PPARA ADRA2A ADRB2 NOS1 AR DDR2 NTRK2 SMAD4 ERBB4 RPS6KA5
Negative regulation of smooth muscle contraction	GO:0045986	0.0347162	35.2054	2	11	ADRB2 PRKG1
Positive regulation of Ras protein signal transduction	GO:0046579	0.0347162	13.509	3	43	NET1 NOTCH1 PIK3CB
Positive regulation of nitric-oxide synthase activity	GO:0051000	0.0347162	35.2054	2	11	TERT PIK3CB
Epithelial cell proliferation involved in prostate gland development	GO:0060767	0.0347162	35.2054	2	11	AR NOTCH1
Endocardium development	GO:0003157	0.0347162	35.2054	2	11	SMAD4 NOTCH1
Epithelial to mesenchymal transition involved in endocardial cushion formation	GO:0003198	0.0347162	35.2054	2	11	SMAD4 NOTCH1
Ventricular trabecula myocardium morphogenesis	GO:0003222	0.0347162	35.2054	2	11	HEG1 NOTCH1
Ventricular cardiac muscle tissue development	GO:0003229	0.0347162	13.509	3	43	HEG1 SMAD4 NOTCH1
Sodium ion import across plasma membrane	GO:0098719	0.0347162	35.2054	2	11	SLC5A1 SLC9A2
Sodium ion transport	GO:0006814	0.03518	6.05093	5	160	SLC5A1 ADRB2 HECW1 SLC9A2 GLRX
Response to endogenous stimulus	GO:0009719	0.0359693	2.5897	13	972	PPARA ADRA2A ADRB2 CYP7B1 NCOA2 AR NTRK2 SESN3 SMAD4 ACVR1C NOTCH1 ERBB4 NREP
Muscle cell migration	GO:0014812	0.0359693	13.202	3	44	PRKG1 NET1 SIX4
Tissue development	GO:0009888	0.0362784	2.28978	16	1353	PPARA EHF TP73 HEG1 DUSP4 ADRB2 LRP6 CYP7B1 AR DDR2 DLX3 SMAD4 NOTCH1 CYP26B1 ERBB4 SIX4
Respiratory system development	GO:0060541	0.0366391	5.93956	5	163	HEG1 ADAMTS2 NOTCH1 SIX4 NKX2-8
Negative regulation of anoikis	GO:2000811	0.0374458	32.2716	2	12	TLE1 NOTCH1
Striated muscle cell proliferation	GO:0014855	0.0374458	12.628	3	46	TP73 NOTCH1 ERBB4
Phosphorylation	GO:0016310	0.0374458	2.19447	17	1500	PPARA HEG1 ADRA2A ADRB2 LRP6 NOS1 AR DDR2 NTRK2 PRKG1 RPS6KA1 SMAD4 RPS6KA6 ACVR1C ERBB4 RPS6KA5 PIK3CB
Regulation of MAPK cascade	GO:0043408	0.0374458	3.63624	8	426	ADRA2A DUSP4 ADRB2 AR NTRK2 SMAD4 NOTCH1 ERBB4
Striated muscle cell differentiation	GO:0051146	0.0374458	5.83222	5	166	ADAMTS15 SMAD4 NOTCH1 CYP26B1 SIX4
Myoblast migration	GO:0051451	0.0374458	32.2716	2	12	NET1 SIX4
Kidney mesenchyme development	GO:0072074	0.0374458	32.2716	2	12	SMAD4 SIX4
Epithelial cell differentiation	GO:0030855	0.0388126	3.58573	8	432	EHF HEG1 AR DLX3 SMAD4 NOTCH1 CYP26B1 ERBB4
Positive regulation of small GTPase mediated signal transduction	GO:0051057	0.0391117	12.3593	3	47	NET1 NOTCH1 PIK3CB
Negative regulation of cardiac muscle hypertrophy	GO:0010614	0.0410451	29.7892	2	13	SMAD4 NOTCH1
Cardiac left ventricle morphogenesis	GO:0003214	0.0410451	29.7892	2	13	SMAD4 NOTCH1
Seminiferous tubule development	GO:0072520	0.0410451	29.7892	2	13	AR SMAD4
Cell-cell adhesion via plasma-membrane adhesion molecules	GO:0098742	0.0420348	5.59623	5	173	NECTIN3 UNC5D PTPRF CLSTN2 CDH19
Regulation of sodium ion transport	GO:0002028	0.0442891	11.6178	3	50	ADRB2 HECW1 GLRX
Cardiac muscle tissue morphogenesis	GO:0055008	0.0442891	11.6178	3	50	HEG1 SMAD4 NOTCH1
Negative regulation of muscle hypertrophy	GO:0014741	0.0456677	27.6614	2	14	SMAD4 NOTCH1
Male sex differentiation	GO:0046661	0.0456677	7.23849	4	107	AR SMAD4 TFAP2C SIX4
Muscle cell proliferation	GO:0033002	0.0484189	7.10567	4	109	TP73 PRKG1 NOTCH1 ERBB4
Regulation of multicellular organismal development	GO:2000026	0.0487977	2.55898	12	908	TP73 ADRB2 GAB1 DDR2 PGLYRP3 SMAD4 CLSTN2 NOTCH1 CYP26B1 ERBB4 SIX4 PIK3CB
Positive regulation of molecular function	GO:0044093	0.0487977	2.34297	14	1157	TERT ADRA2A ADRB2 LRP6 AR DDR2 NTRK2 USP6NL ACVR1C NET1 EVI5 RPS6KA5 PIK3CB GLRX
Regulation of protein kinase B signaling	GO:0051896	0.0487977	7.04108	4	110	PPARA NTRK2 SESN3 PIK3CB
Regulation of anoikis	GO:2000209	0.0491281	25.8173	2	15	TLE1 NOTCH1
Regulation of skeletal muscle cell differentiation	GO:2001014	0.0491281	25.8173	2	15	CYP26B1 SIX4
Sex determination	GO:0007530	0.0491281	25.8173	2	15	AR SIX4
Regulation of developmental process	GO:0050793	0.0491281	2.05261	18	1698	PPARA TP73 TERT ADRB2 GAB1 AR HECW1 DDR2 PGLYRP3 PTPRF CASZ1 SMAD4 CLSTN2 NOTCH1 CYP26B1 ERBB4 SIX4 PIK3CB
Regulation of phosphorylation	GO:0042325	0.0495552	2.5394	12	915	PPARA HEG1 ADRA2A ADRB2 LRP6 NOS1 AR DDR2 NTRK2 SMAD4 ERBB4 RPS6KA5
Cellular response to vascular endothelial growth factor stimulus	GO:0035924	0.0499588	10.7572	3	54	GAB1 NOTCH1 PIK3CB
Nervous system development	GO:0007399	0.0501351	2.09796	17	1569	GFRA1 HECW1 NTRK2 UNC5D PTPRF PRKG1 NEGR1 CASZ1 NAV2 SMAD4 ACVR1C CLSTN2 NOTCH1 ERBB4 SIX4 NKX2-8 OTX1
Transmembrane receptor protein tyrosine kinase signaling pathway	GO:0007169	0.0502514	3.33844	8	464	ADRA2A GAB1 AR DDR2 NTRK2 SESN3 ERBB4 PIK3CB
Skeletal muscle cell differentiation	GO:0035914	0.0502514	10.5616	3	55	NOTCH1 CYP26B1 SIX4
Positive regulation of phosphorylation	GO:0042327	0.0502514	3.05196	9	571	ADRA2A ADRB2 NOS1 AR DDR2 NTRK2 SMAD4 ERBB4 RPS6KA5
Regulation of organ growth	GO:0046620	0.0502514	10.5616	3	55	TP73 NOTCH1 ERBB4
Regulation of striated muscle cell differentiation	GO:0051153	0.0502514	10.5616	3	55	SMAD4 NOTCH1 CYP26B1
Negative regulation of cell population proliferation	GO:0008285	0.0505982	3.30285	8	469	TP73 AR PRKG1 SMAD4 ACVR1C NOTCH1 ERBB4 NKX2-8
Lens morphogenesis in camera-type eye	GO:0002089	0.0505982	24.2037	2	16	NECTIN3 LCTL
Tongue development	GO:0043586	0.0505982	24.2037	2	16	CYP26B1 SIX4
Mammary gland alveolus development	GO:0060749	0.0505982	24.2037	2	16	AR ERBB4
Mammary gland lobule development	GO:0061377	0.0505982	24.2037	2	16	AR ERBB4
Regulation of systemic arterial blood pressure	GO:0003073	0.0505982	10.373	3	56	ADRB2 AR AVPR1A
Negative regulation of cell migration	GO:0030336	0.0507844	5.09552	5	190	SRGAP3 PRKG1 ACVR1C NOTCH1 ERBB4
Negative regulation of intracellular signal transduction	GO:1902532	0.0517115	3.64357	7	372	PPARA HEG1 DUSP4 TLE1 SESN3 SMAD4 PIK3CB
Muscle tissue morphogenesis	GO:0060415	0.0517115	10.191	3	57	HEG1 SMAD4 NOTCH1
Cardiac ventricle morphogenesis	GO:0003208	0.0517115	10.191	3	57	HEG1 SMAD4 NOTCH1
Regulation of cell proliferation involved in heart morphogenesis	GO:2000136	0.0526006	22.78	2	17	SMAD4 NOTCH1
Negative regulation of muscle contraction	GO:0045932	0.0526006	22.78	2	17	ADRB2 PRKG1
Pericardium development	GO:0060039	0.0526006	22.78	2	17	HEG1 NOTCH1
Positive regulation of cardiac muscle cell proliferation	GO:0060045	0.0526006	22.78	2	17	NOTCH1 ERBB4
Cell proliferation involved in heart morphogenesis	GO:0061323	0.0526006	22.78	2	17	SMAD4 NOTCH1
Atrioventricular valve morphogenesis	GO:0003181	0.0526006	22.78	2	17	SMAD4 NOTCH1
Ventricular septum development	GO:0003281	0.0526006	10.0153	3	58	HEG1 SMAD4 NOTCH1
Sodium ion transmembrane transport	GO:0035725	0.0534077	6.45432	4	120	SLC5A1 HECW1 SLC9A2 GLRX
Biomineral tissue development	GO:0031214	0.0546529	6.40098	4	121	PPARA ADRB2 DDR2 NOTCH1
Endoderm development	GO:0007492	0.0558703	9.68148	3	60	DUSP4 SMAD4 NOTCH1
Negative regulation of cell motility	GO:2000146	0.0562071	4.86507	5	199	SRGAP3 PRKG1 ACVR1C NOTCH1 ERBB4
Blood circulation	GO:0008015	0.0567925	4.03395	6	288	ADRA2A ADRB2 NOS1 AR AVPR1A PRKG1
Biomineralization	GO:0110148	0.0567925	6.2969	4	123	PPARA ADRB2 DDR2 NOTCH1
Cell migration	GO:0016477	0.0569838	2.32213	13	1084	ADRA2A CYP7B1 GAB1 SRGAP3 DDR2 PTPRF PRKG1 ACVR1C NET1 NOTCH1 ERBB4 SIX4 PIK3CB
Locomotion	GO:0040011	0.0569838	2.15463	15	1348	ADRA2A CYP7B1 GAB1 SRGAP3 DDR2 UNC5D PTPRF PRKG1 SMAD4 ACVR1C NET1 NOTCH1 ERBB4 SIX4 PIK3CB
MAPK cascade	GO:0000165	0.0572581	3.15486	8	491	ADRA2A DUSP4 ADRB2 AR NTRK2 SMAD4 NOTCH1 ERBB4
Gland development	GO:0048732	0.0572581	4.00613	6	290	CYP7B1 AR SMAD4 NOTCH1 ERBB4 SIX4
Cell fate commitment	GO:0045165	0.0572686	4.79281	5	202	AR SMAD4 NOTCH1 CYP26B1 ERBB4
Negative regulation of cell-cell adhesion	GO:0022408	0.0587172	6.14697	4	126	PPARA PAG1 PRKG1 NOTCH1
Negative regulation of insulin secretion	GO:0046676	0.0587172	20.3821	2	19	ADRA2A ACVR1C
Phosphatidylinositol-mediated signaling	GO:0048015	0.0587172	6.09857	4	127	NTRK2 PLCB4 ERBB4 PIK3CB
Muscle organ morphogenesis	GO:0048644	0.0587172	9.22046	3	63	HEG1 SMAD4 NOTCH1
Negative regulation of cellular component movement	GO:0051271	0.0587172	4.74582	5	204	SRGAP3 PRKG1 ACVR1C NOTCH1 ERBB4
Positive regulation of cardiac muscle tissue growth	GO:0055023	0.0587172	20.3821	2	19	NOTCH1 ERBB4
Endocardial cushion formation	GO:0003272	0.0587172	20.3821	2	19	SMAD4 NOTCH1
Embryo development	GO:0009790	0.0594111	2.51171	11	848	HEG1 DUSP4 LRP6 AR SMAD4 ACVR1C NOTCH1 CYP26B1 ERBB4 SIX4 OTX1
Neural crest cell differentiation	GO:0014033	0.0594111	9.07639	3	64	LRP6 SMAD4 ERBB4
Regulation of Rho protein signal transduction	GO:0035023	0.0594111	9.07639	3	64	HEG1 EPS8L2 NET1
Positive regulation of MAPK cascade	GO:0043410	0.0594111	3.91171	6	297	ADRA2A ADRB2 AR NTRK2 NOTCH1 ERBB4
Epithelial cell proliferation	GO:0050673	0.0594111	3.92492	6	296	EHF CYP7B1 AR NOTCH1 SIX4 NKX2-8
Muscle organ development	GO:0007517	0.0595576	4.65456	5	208	HEG1 SMAD4 NOTCH1 CYP26B1 SIX4
Regulation of growth	GO:0040008	0.0595576	3.40555	7	398	TP73 ADRB2 AR SMAD4 NOTCH1 ERBB4 SIX4
Inositol lipid-mediated signaling	GO:0048017	0.0595576	5.95783	4	130	NTRK2 PLCB4 ERBB4 PIK3CB
Branching morphogenesis of an epithelial tube	GO:0048754	0.0595576	6.00402	4	129	AR SMAD4 NOTCH1 SIX4
Regulation of nitric-oxide synthase activity	GO:0050999	0.0595576	19.363	2	20	TERT PIK3CB
Negative regulation of developmental process	GO:0051093	0.0595576	2.82442	9	617	PPARA TP73 TERT ADRB2 PGLYRP3 SMAD4 NOTCH1 SIX4 PIK3CB
Negative regulation of striated muscle cell differentiation	GO:0051154	0.0595576	19.363	2	20	SMAD4 NOTCH1
Positive regulation of multicellular organismal process	GO:0051240	0.0595576	2.37582	12	978	TERT HEG1 ADRA2A ADRB2 GAB1 AR AVPR1A SMAD4 CLSTN2 NOTCH1 ERBB4 SIX4
Mesenchyme development	GO:0060485	0.0595576	4.61023	5	210	LRP6 SMAD4 NOTCH1 ERBB4 SIX4
Atrioventricular valve development	GO:0003171	0.0595576	19.363	2	20	SMAD4 NOTCH1
Negative regulation of RNA metabolic process	GO:0051253	0.0620345	2.35416	12	987	PPARA TERT NCOA2 AR TLE1 TENT5A SMAD4 TFAP2C NOTCH1 MTA3 SIX4 RPS6KA5
Sensory organ morphogenesis	GO:0090596	0.0622571	4.5453	5	213	NECTIN3 LCTL CYP26B1 SIX4 OTX1
Response to dietary excess	GO:0002021	0.0625145	18.4409	2	21	ADRB2 ACVR1C
Response to nutrient levels	GO:0031667	0.0625145	4.50301	5	215	PPARA ADRB2 SESN3 ACVR1C DAP
Positive regulation of monooxygenase activity	GO:0032770	0.0625145	18.4409	2	21	TERT PIK3CB
Negative regulation of locomotion	GO:0040013	0.0625145	4.50301	5	215	SRGAP3 PRKG1 ACVR1C NOTCH1 ERBB4
Anoikis	GO:0043276	0.0625145	18.4409	2	21	TLE1 NOTCH1
Protein kinase B signaling	GO:0043491	0.0625145	5.77999	4	134	PPARA NTRK2 SESN3 PIK3CB
Positive regulation of heart growth	GO:0060421	0.0625145	18.4409	2	21	NOTCH1 ERBB4
Smooth muscle contraction	GO:0006939	0.0628761	8.54248	3	68	ADRA2A ADRB2 PRKG1
Protein phosphorylation	GO:0006468	0.0655665	2.14463	14	1264	HEG1 ADRA2A ADRB2 LRP6 NOS1 DDR2 NTRK2 PRKG1 RPS6KA1 SMAD4 RPS6KA6 ACVR1C ERBB4 RPS6KA5
Neurogenesis	GO:0022008	0.066327	2.21583	13	1136	HECW1 NTRK2 UNC5D PTPRF PRKG1 NEGR1 CASZ1 NAV2 SMAD4 NOTCH1 ERBB4 SIX4 NKX2-8
Positive regulation of viral genome replication	GO:0045070	0.066327	17.6027	2	22	PPARA NOTCH1
Regulation of body fluid levels	GO:0050878	0.066327	4.40067	5	220	HEG1 ADRA2A PRKG1 CYP26B1 ERBB4
Cardiac epithelial to mesenchymal transition	GO:0060317	0.066327	17.6027	2	22	SMAD4 NOTCH1
Adrenergic receptor signaling pathway	GO:0071875	0.066327	17.6027	2	22	ADRA2A ADRB2
Regulation of catalytic activity	GO:0050790	0.0673216	1.94891	17	1689	TERT HEG1 ADRA2A ADRB2 RALGPS2 LRP6 DDR2 NTRK2 PSD2 PRKG1 RPS6KA1 USP6NL ACVR1C NET1 NOTCH1 EVI5 PIK3CB
Regulation of system process	GO:0044057	0.068758	3.67651	6	316	ADRA2A ADRB2 AVPR1A PRKG1 SMAD4 NOTCH1
Response to hypoxia	GO:0001666	0.0687721	5.53228	4	140	TERT NOS1 SMAD4 NOTCH1
Response to hormone	GO:0009725	0.069052	3.23486	7	419	ADRA2A CYP7B1 NCOA2 AR SESN3 ACVR1C NOTCH1
Response to decreased oxygen levels	GO:0036293	0.0697017	5.49304	4	141	TERT NOS1 SMAD4 NOTCH1
Heart trabecula morphogenesis	GO:0061384	0.0697017	16.8374	2	23	HEG1 NOTCH1
Negative regulation of peptide hormone secretion	GO:0090278	0.0697017	16.8374	2	23	ADRA2A ACVR1C
Muscle cell differentiation	GO:0042692	0.0697105	4.30288	5	225	ADAMTS15 SMAD4 NOTCH1 CYP26B1 SIX4
Negative regulation of cell death	GO:0060548	0.0697105	2.69763	9	646	PPARA TERT LRP6 AR TLE1 RPS6KA1 SMAD4 NOTCH1 SIX4
Gonad development	GO:0008406	0.0698321	5.45436	4	142	AR SMAD4 TFAP2C SIX4
Regulation of cellular response to growth factor stimulus	GO:0090287	0.0701322	4.28384	5	226	PPARA SMAD4 NOTCH1 PIK3CB NREP
Neuron projection development	GO:0031175	0.0707544	2.68516	9	649	HECW1 NTRK2 UNC5D PTPRF PRKG1 NEGR1 SMAD4 NOTCH1 NKX2-8
Regulation of biomineral tissue development	GO:0070167	0.0723734	7.84985	3	74	ADRB2 DDR2 NOTCH1
Lung development	GO:0030324	0.0730863	5.34151	4	145	HEG1 ADAMTS2 NOTCH1 NKX2-8
Negative regulation of peptide secretion	GO:0002792	0.0730863	16.1358	2	24	ADRA2A ACVR1C
Cellular response to endogenous stimulus	GO:0071495	0.0730863	2.36658	11	900	PPARA ADRA2A ADRB2 CYP7B1 AR NTRK2 SESN3 SMAD4 NOTCH1 ERBB4 NREP
Endothelial cell differentiation	GO:0045446	0.0733709	7.74519	3	75	HEG1 SMAD4 NOTCH1
Nephron tubule development	GO:0072080	0.0733709	7.74519	3	75	SMAD4 NOTCH1 SIX4
Development of primary sexual characteristics	GO:0045137	0.0737286	5.30492	4	146	AR SMAD4 TFAP2C SIX4
Respiratory tube development	GO:0030323	0.0751336	5.23323	4	148	HEG1 ADAMTS2 NOTCH1 NKX2-8
Positive regulation of histone acetylation	GO:0035066	0.0751336	15.4904	2	25	SMAD4 RPS6KA5
Regulation of hair cycle	GO:0042634	0.0751336	15.4904	2	25	TERT SMAD4
Positive regulation of receptor signaling pathway via JAK-STAT	GO:0046427	0.0751336	15.4904	2	25	NOTCH1 ERBB4
Endocardial cushion morphogenesis	GO:0003203	0.0751336	15.4904	2	25	SMAD4 NOTCH1
Epithelial cell morphogenesis	GO:0003382	0.0751336	15.4904	2	25	HEG1 AR
Regulation of biomineralization	GO:0110149	0.0751336	7.64327	3	76	ADRB2 DDR2 NOTCH1
Generation of neurons	GO:0048699	0.0761348	2.23204	12	1041	HECW1 NTRK2 UNC5D PTPRF PRKG1 NEGR1 CASZ1 SMAD4 NOTCH1 ERBB4 SIX4 NKX2-8
Reproductive process	GO:0022414	0.0763841	2.33289	11	913	NECTIN3 CYP7B1 AR DLX3 ADAMTS2 SMAD4 ACVR1C TFAP2C NOTCH1 CYP26B1 SIX4
Response to oxygen-containing compound	GO:1901700	0.0763841	2.33289	11	913	ADRA2A ADRB2 LRP6 NCOA2 AR CD180 SESN3 ACVR1C NET1 NOTCH1 CYP26B1
Reproduction	GO:0000003	0.0771061	2.32779	11	915	NECTIN3 CYP7B1 AR DLX3 ADAMTS2 SMAD4 ACVR1C TFAP2C NOTCH1 CYP26B1 SIX4
Renal tubule development	GO:0061326	0.0771061	7.44729	3	78	SMAD4 NOTCH1 SIX4
Response to extracellular stimulus	GO:0009991	0.0771449	4.08501	5	237	PPARA ADRB2 SESN3 ACVR1C DAP
Negative regulation of multicellular organismal process	GO:0051241	0.0771449	2.60878	9	668	PPARA TP73 ADRB2 PGLYRP3 PRKG1 SMAD4 ACVR1C NOTCH1 PIK3CB
Somite development	GO:0061053	0.0788204	7.35302	3	79	SMAD4 NOTCH1 SIX4
Regulation of cell death	GO:0010941	0.07905	2.2108	12	1051	PPARA TERT LRP6 AR TLE1 RPS6KA1 SMAD4 ACVR1C NET1 NOTCH1 SIX4 PIK3CB
Morphogenesis of a branching epithelium	GO:0061138	0.0800453	5.06221	4	153	AR SMAD4 NOTCH1 SIX4
Response to oxygen levels	GO:0070482	0.0800453	5.06221	4	153	TERT NOS1 SMAD4 NOTCH1
Negative regulation of secretion by cell	GO:1903531	0.0802053	7.26111	3	80	ADRA2A ACVR1C NOTCH1
Positive regulation of receptor signaling pathway via STAT	GO:1904894	0.0808239	14.3429	2	27	NOTCH1 ERBB4
Positive regulation of morphogenesis of an epithelium	GO:1905332	0.0808239	14.3429	2	27	AR SIX4
Regulation of cardiac muscle hypertrophy	GO:0010611	0.0808239	14.3429	2	27	SMAD4 NOTCH1
Extracellular matrix disassembly	GO:0022617	0.0808239	14.3429	2	27	DDR2 ADAMTS15
Regulation of intracellular estrogen receptor signaling pathway	GO:0033146	0.0808239	14.3429	2	27	CYP7B1 AR
Cardiac atrium morphogenesis	GO:0003209	0.0808239	14.3429	2	27	HEG1 NOTCH1
Negative regulation of growth	GO:0045926	0.0808701	4.99689	4	155	TP73 ADRB2 SMAD4 NOTCH1
Muscle system process	GO:0003012	0.0808701	3.98415	5	243	ADRA2A ADRB2 PRKG1 SMAD4 NOTCH1
Negative regulation of nucleobase-containing compound metabolic process	GO:0045934	0.0836455	2.1797	12	1066	PPARA TERT NCOA2 AR TLE1 TENT5A SMAD4 TFAP2C NOTCH1 MTA3 SIX4 RPS6KA5
Neuron differentiation	GO:0030182	0.0841294	2.27556	11	936	HECW1 NTRK2 UNC5D PTPRF PRKG1 NEGR1 CASZ1 SMAD4 NOTCH1 ERBB4 NKX2-8
Stem cell differentiation	GO:0048863	0.0850127	4.90202	4	158	LRP6 SMAD4 NOTCH1 ERBB4
Regulation of epithelial cell proliferation	GO:0050678	0.0850127	3.91963	5	247	CYP7B1 AR NOTCH1 SIX4 NKX2-8
Regulation of apoptotic process	GO:0042981	0.0862983	2.26347	11	941	PPARA TERT LRP6 AR TLE1 RPS6KA1 ACVR1C NET1 NOTCH1 SIX4 PIK3CB
Positive regulation of peptidyl-lysine acetylation	GO:2000758	0.0876536	13.3538	2	29	SMAD4 RPS6KA5
Regulation of muscle hypertrophy	GO:0014743	0.0876536	13.3538	2	29	SMAD4 NOTCH1
Regulation of phosphate metabolic process	GO:0019220	0.0876536	2.15343	12	1079	PPARA HEG1 ADRA2A ADRB2 LRP6 NOS1 AR DDR2 NTRK2 SMAD4 ERBB4 RPS6KA5
Cell motility	GO:0048870	0.0876536	2.07176	13	1215	ADRA2A CYP7B1 GAB1 SRGAP3 DDR2 PTPRF PRKG1 ACVR1C NET1 NOTCH1 ERBB4 SIX4 PIK3CB
Regulation of muscle cell differentiation	GO:0051147	0.0876536	6.83399	3	85	SMAD4 NOTCH1 CYP26B1
Regulation of phosphorus metabolic process	GO:0051174	0.0876536	2.15343	12	1079	PPARA HEG1 ADRA2A ADRB2 LRP6 NOS1 AR DDR2 NTRK2 SMAD4 ERBB4 RPS6KA5
Localization of cell	GO:0051674	0.0876536	2.07176	13	1215	ADRA2A CYP7B1 GAB1 SRGAP3 DDR2 PTPRF PRKG1 ACVR1C NET1 NOTCH1 ERBB4 SIX4 PIK3CB
Endothelium development	GO:0003158	0.0876536	6.83399	3	85	HEG1 SMAD4 NOTCH1
Molting cycle	GO:0042303	0.0883491	6.75452	3	86	TERT SMAD4 NOTCH1
Hair cycle	GO:0042633	0.0883491	6.75452	3	86	TERT SMAD4 NOTCH1
Negative regulation of apoptotic process	GO:0043066	0.0883491	2.6893	8	576	PPARA TERT LRP6 AR TLE1 RPS6KA1 NOTCH1 SIX4
Cardiac septum development	GO:0003279	0.0883491	6.75452	3	86	HEG1 SMAD4 NOTCH1
Positive regulation of signaling receptor activity	GO:2000273	0.0891827	12.9086	2	30	ADRA2A ADRB2
Morphogenesis of a branching structure	GO:0001763	0.0891827	4.72267	4	164	AR SMAD4 NOTCH1 SIX4
Cell activation	GO:0001775	0.0891827	2.49309	9	699	ADRA2A LY6D PGLYRP3 PAG1 PRKG1 RPS6KA1 CD180 SMAD4 CYP26B1
Positive regulation of organ growth	GO:0046622	0.0891827	12.9086	2	30	NOTCH1 ERBB4
Negative regulation of hormone secretion	GO:0046888	0.0891827	12.9086	2	30	ADRA2A ACVR1C
Anatomical structure formation involved in morphogenesis	GO:0048646	0.0891827	2.34135	10	827	PPARA DUSP4 LRP6 GAB1 AR ADAMTS15 SMAD4 NOTCH1 SIX4 PIK3CB
Negative regulation of protein kinase B signaling	GO:0051898	0.0891827	12.9086	2	30	PPARA PIK3CB
Epithelium development	GO:0060429	0.0891827	2.34987	10	824	EHF HEG1 CYP7B1 AR DLX3 SMAD4 NOTCH1 CYP26B1 ERBB4 SIX4
Regulation of systemic arterial blood pressure mediated by a chemical signal	GO:0003044	0.0891827	12.9086	2	30	ADRB2 AVPR1A
Urogenital system development	GO:0001655	0.0898656	3.78183	5	256	CYP7B1 AR SMAD4 NOTCH1 SIX4
Nephron epithelium development	GO:0072009	0.0930348	6.52684	3	89	SMAD4 NOTCH1 SIX4
Positive regulation of BMP signaling pathway	GO:0030513	0.0933106	12.4922	2	31	SMAD4 NOTCH1
Positive regulation of animal organ morphogenesis	GO:0110110	0.0933106	12.4922	2	31	AR SIX4
Regulation of programmed cell death	GO:0043067	0.0945306	2.20261	11	967	PPARA TERT LRP6 AR TLE1 RPS6KA1 ACVR1C NET1 NOTCH1 SIX4 PIK3CB
Regulation of myotube differentiation	GO:0010830	0.097073	12.1019	2	32	NOTCH1 CYP26B1
Regulation of monooxygenase activity	GO:0032768	0.097073	12.1019	2	32	TERT PIK3CB
Mesenchymal cell differentiation	GO:0048762	0.097073	4.55599	4	170	LRP6 SMAD4 NOTCH1 ERBB4
Ventricular septum morphogenesis	GO:0060412	0.097073	12.1019	2	32	SMAD4 NOTCH1
Cardiac atrium development	GO:0003230	0.097073	12.1019	2	32	HEG1 NOTCH1
Pattern specification process	GO:0007389	0.0977617	3.16561	6	367	AR SMAD4 NOTCH1 CYP26B1 ERBB4 OTX1
Negative regulation of programmed cell death	GO:0043069	0.0977617	2.60342	8	595	PPARA TERT LRP6 AR TLE1 RPS6KA1 NOTCH1 SIX4
Negative regulation of secretion	GO:0051048	0.0977885	6.31401	3	92	ADRA2A ACVR1C NOTCH1

## Sheet: B_GO Cellular Component
Cellular Component	GO terms	Enrichment FDR	Fold Enrichment	nGenes	Pathway Genes	Genes
Receptor complex	GO:0043235	0.00669195	5.58547	9	312	ADRA2A ADRB2 GFRA1 DDR2 NTRK2 ACVR1C LIFR NOTCH1 ERBB4
Integral component of postsynaptic density membrane	GO:0099061	0.0254321	22.3419	3	26	NECTIN3 CLSTN2 ERBB4
Intrinsic component of postsynaptic density membrane	GO:0099146	0.0254321	20.746	3	28	NECTIN3 CLSTN2 ERBB4
Postsynaptic density	GO:0014069	0.0344716	5.90334	5	164	NECTIN3 NTRK2 PLCB4 CLSTN2 ERBB4
Cell junction	GO:0030054	0.0344716	2.35774	16	1314	TP73 HEG1 MFAP3L ADRA2A NECTIN3 GAB1 NOS1 NTRK2 PLCB4 PSD2 ABI2 SEPTIN5 CLSTN2 NOTCH1 ERBB4 CDH19
Asymmetric synapse	GO:0032279	0.0344716	5.90334	5	164	NECTIN3 NTRK2 PLCB4 CLSTN2 ERBB4
Postsynaptic density membrane	GO:0098839	0.0344716	13.509	3	43	NECTIN3 CLSTN2 ERBB4
Intrinsic component of postsynaptic specialization membrane	GO:0098948	0.0344716	13.509	3	43	NECTIN3 CLSTN2 ERBB4
Integral component of postsynaptic specialization membrane	GO:0099060	0.0344716	14.168	3	41	NECTIN3 CLSTN2 ERBB4
Postsynapse	GO:0098794	0.0395013	3.94014	7	344	NECTIN3 NOS1 NTRK2 PLCB4 PSD2 CLSTN2 ERBB4
Neuron to neuron synapse	GO:0098984	0.0397464	5.34888	5	181	NECTIN3 NTRK2 PLCB4 CLSTN2 ERBB4
Postsynaptic specialization	GO:0099572	0.0397464	5.3786	5	180	NECTIN3 NTRK2 PLCB4 CLSTN2 ERBB4
Integral component of postsynaptic membrane	GO:0099055	0.0447209	10.373	3	56	NECTIN3 CLSTN2 ERBB4
Intrinsic component of postsynaptic membrane	GO:0098936	0.0471382	9.68148	3	60	NECTIN3 CLSTN2 ERBB4
Postsynaptic specialization membrane	GO:0099634	0.0471382	9.68148	3	60	NECTIN3 CLSTN2 ERBB4
Integral component of synaptic membrane	GO:0099699	0.0765281	7.95738	3	73	NECTIN3 CLSTN2 ERBB4
Intrinsic component of synaptic membrane	GO:0099240	0.0991888	7.08401	3	82	NECTIN3 CLSTN2 ERBB4

## Sheet: C_GO Molecular Function
Molecular Function	GO terms	Enrichment FDR	Fold Enrichment	nGenes	Pathway Genes	Genes
DNA-binding transcription activator activity	GO:0001216	0.000534051	5.80361	11	367	PPARA EHF TP73 AR CASZ1 DLX3 SMAD4 TFAP2C SIX4 NKX2-8 OTX1
DNA-binding transcription activator activity, RNA polymerase II-specific	GO:0001228	0.000534051	5.90007	11	361	PPARA EHF TP73 AR CASZ1 DLX3 SMAD4 TFAP2C SIX4 NKX2-8 OTX1
Transcription cis-regulatory region binding	GO:0000976	0.00848206	2.88461	16	1074	PPARA EHF TP73 NCOA2 AR ZNF704 CASZ1 DLX3 ZNF283 SMAD4 TFAP2C ERBB4 SIX4 NKX2-8 OTX1 SOX7
Transcription regulatory region nucleic acid binding	GO:0001067	0.00848206	2.88193	16	1075	PPARA EHF TP73 NCOA2 AR ZNF704 CASZ1 DLX3 ZNF283 SMAD4 TFAP2C ERBB4 SIX4 NKX2-8 OTX1 SOX7
Sequence-specific DNA binding	GO:0043565	0.00848206	2.72079	18	1281	PPARA EHF TP73 TERT NCOA2 AR ZNF704 CASZ1 DLX3 ZNF283 SMAD4 TFAP2C ERBB4 MTA3 SIX4 NKX2-8 OTX1 SOX7
Norepinephrine binding	GO:0051380	0.00887185	96.8148	2	4	ADRA2A ADRB2
RNA polymerase II cis-regulatory region sequence-specific DNA binding	GO:0000978	0.0159141	3.03641	13	829	PPARA EHF TP73 NCOA2 AR ZNF704 DLX3 ZNF283 SMAD4 TFAP2C SIX4 NKX2-8 OTX1
Sequence-specific double-stranded DNA binding	GO:1990837	0.0159141	2.61441	16	1185	PPARA EHF TP73 NCOA2 AR ZNF704 CASZ1 DLX3 ZNF283 SMAD4 TFAP2C ERBB4 SIX4 NKX2-8 OTX1 SOX7
Cis-regulatory region sequence-specific DNA binding	GO:0000987	0.0166901	2.95791	13	851	PPARA EHF TP73 NCOA2 AR ZNF704 DLX3 ZNF283 SMAD4 TFAP2C SIX4 NKX2-8 OTX1
RNA polymerase II transcription regulatory region sequence-specific DNA binding	GO:0000977	0.0187917	2.74652	14	987	PPARA EHF TP73 NCOA2 AR ZNF704 CASZ1 DLX3 ZNF283 SMAD4 TFAP2C SIX4 NKX2-8 OTX1
Double-stranded DNA binding	GO:0003690	0.0216108	2.46858	16	1255	PPARA EHF TP73 NCOA2 AR ZNF704 CASZ1 DLX3 ZNF283 SMAD4 TFAP2C ERBB4 SIX4 NKX2-8 OTX1 SOX7
Adrenergic receptor activity	GO:0004935	0.0261695	43.0288	2	9	ADRA2A ADRB2
Transcription regulator activity	GO:0140110	0.0274418	2.29707	17	1433	PPARA EHF TP73 NCOA2 AR ZNF704 TLE1 CASZ1 DLX3 ZNF283 SMAD4 TFAP2C NOTCH1 SIX4 NKX2-8 OTX1 SOX7
DNA-binding transcription factor activity	GO:0003700	0.0337519	2.49615	14	1086	PPARA EHF TP73 AR ZNF704 CASZ1 DLX3 ZNF283 SMAD4 TFAP2C SIX4 NKX2-8 OTX1 SOX7
DNA-binding transcription factor activity, RNA polymerase II-specific	GO:0000981	0.0371215	2.54518	13	989	PPARA EHF TP73 AR CASZ1 DLX3 ZNF283 SMAD4 TFAP2C SIX4 NKX2-8 OTX1 SOX7
Catecholamine binding	GO:1901338	0.0371215	32.2716	2	12	ADRA2A ADRB2
Transmembrane receptor protein kinase activity	GO:0019199	0.0413872	7.44729	4	104	DDR2 NTRK2 ACVR1C ERBB4
Transcription coactivator binding	GO:0001223	0.0498658	25.8173	2	15	TERT SMAD4
DNA binding	GO:0003677	0.0713313	1.92616	19	1910	PPARA EHF TP73 TERT NCOA2 AR ZNF704 CASZ1 DLX3 ZNF283 SMAD4 TFAP2C NOTCH1 ERBB4 MTA3 SIX4 NKX2-8 OTX1 SOX7
Transcription factor binding	GO:0008134	0.0715648	3.44012	7	394	PPARA TP73 TERT NCOA2 AR TLE1 SMAD4
Transferase activity, transferring phosphorus-containing groups	GO:0016772	0.0715648	2.50875	11	849	TERT DDR2 NTRK2 PRKG1 TENT5A RPS6KA1 RPS6KA6 ACVR1C ERBB4 RPS6KA5 PIK3CB

## Sheet: D_KEGG pathway
Pathway	Pathway ID	Enrichment FDR	Fold Enrichment	nGenes	Pathway Genes	Genes
Neurotrophin signaling pathway	ecb04722	0.000504992	11.39	7	119	TP73 GAB1 NTRK2 RPS6KA1 RPS6KA6 RPS6KA5 PIK3CB
Insulin resistance	ecb04931	0.00195338	10.6585	6	109	PPARA PTPRF PPP1CB RPS6KA1 RPS6KA6 PIK3CB
Long-term potentiation	ecb04720	0.0214483	11.9157	4	65	PLCB4 PPP1CB RPS6KA1 RPS6KA6
Signaling pathways regulating pluripotency of stem cells	ecb04550	0.0328164	6.91534	5	140	SMAD4 ACVR1C LIFR PIK3CB OTX1
Gastric cancer	ecb05226	0.0328164	6.72325	5	144	TERT LRP6 GAB1 SMAD4 PIK3CB
Circadian entrainment	ecb04713	0.039908	8.0679	4	96	NOS1 PLCB4 PRKG1 RPS6KA5
Hepatocellular carcinoma	ecb05225	0.039908	6.08898	5	159	TERT LRP6 GAB1 SMAD4 PIK3CB
Carbohydrate digestion and absorption	ecb04973	0.0414305	12.3593	3	47	SLC5A1 PLCB4 PIK3CB
Chemical carcinogenesis	ecb05207	0.0499431	5.34888	5	181	PPARA AR RPS6KA1 RPS6KA6 PIK3CB
Oocyte meiosis	ecb04114	0.0508363	6.56372	4	118	AR PPP1CB RPS6KA1 RPS6KA6
Platelet activation	ecb04611	0.0508363	6.50856	4	119	PLCB4 PRKG1 PPP1CB PIK3CB
Thyroid hormone signaling pathway	ecb04919	0.0508363	6.50856	4	119	NCOA2 PLCB4 NOTCH1 PIK3CB
MAPK signaling pathway	ecb04010	0.056814	3.97869	6	292	DUSP4 NTRK2 RPS6KA1 RPS6KA6 ERBB4 RPS6KA5
Vascular smooth muscle contraction	ecb04270	0.0630081	5.86756	4	132	AVPR1A PLCB4 PRKG1 PPP1CB
Adherens junction	ecb04520	0.0667697	8.18153	3	71	NECTIN3 PTPRF SMAD4
Pathways in cancer	ecb05200	0.0667697	2.95618	8	524	TERT LRP6 AR PLCB4 SMAD4 NOTCH1 RPS6KA5 PIK3CB
ErbB signaling pathway	ecb04012	0.0748106	6.91534	3	84	GAB1 ERBB4 PIK3CB
Calcium signaling pathway	ecb04020	0.0748106	4.11978	5	235	NOS1 AVPR1A NTRK2 PLCB4 ERBB4
CGMP-PKG signaling pathway	ecb04022	0.0748106	4.84074	4	160	ADRA2A PLCB4 PRKG1 PPP1CB
Phospholipase D signaling pathway	ecb04072	0.0748106	5.02934	4	154	GAB1 AVPR1A PLCB4 PIK3CB
MTOR signaling pathway	ecb04150	0.0748106	5.06221	4	153	LRP6 RPS6KA1 RPS6KA6 PIK3CB
Wnt signaling pathway	ecb04310	0.0748106	4.93324	4	157	LRP6 PLCB4 TLE1 SMAD4
Salivary secretion	ecb04970	0.0748106	7.26111	3	80	NOS1 PLCB4 PRKG1
Progesterone-mediated oocyte maturation	ecb04914	0.0986253	6.11462	3	95	RPS6KA1 RPS6KA6 PIK3CB
