# Supplementary material for: Transcriptome and methylome sequencing reveals altered long non-coding RNA genes expression and their aberrant DNA methylation in equine sarcoids
Source: Funct Integr Genomics. 2023 Aug 8;23(3):268. doi: 10.1007/s10142-023-01200-2 (PMC10409845; doi:10.1007/s10142-023-01200-2)
Supplement: Supplementary file 3 — The real-time qPCR analysis: (A) Primer sequences for real-time qPCR. (B) The results of validation of selected DElncRNAs with real-time qPCR. (XLSX 16 kb) [file 10142_2023_1200_MOESM3_ESM.xlsx]

## Sheet: A_Primer sequences for qPCR
Gene synbole	Forward primer (5′–3′)	Reverse primer (5′–3′)	Amplicon length (bp)
ENSECAG00000045790	GGGTTGCCAAAAAGTTTCCT	GGCTTGTGGTTTGCTTTCTG	160
ENSECAG00000051273	GCCCAACCTGAAGCATAAAA	ATGAGGAAGATGCCATTGCT	150
ENSECAG00000057976	CCAAAGAATGTTTCCAGGTTG	ATCAGCCGAAAGTCACAAGG	141
ENSECAG00000058540	CGATGAGACGGTTCACAGAA	AGAGCTGGAGGCCAAAGAG	144
ENSECAG00000045451	TGCACCATCAATAGCTGACC	GCCTTAAGCAGGTCAAGGTG	156
B2M*	GTTCCATCCGCCTGGAGATT	GGGGGTCTTTGAGAGTAGAGTG	182
UBB*	GCAAGACCATCACCCTGGA	CTAACAGCCACCCCTGAGAC	206
*the reference gene

## Sheet: B_Results of qPCR for DElncRNAs
Group	Sample	Relative expression level
		ENSECAG00000045790	ENSECAG00000051273	ENSECAG00000057976	ENSECAG00000058540	ENSECAG00000045451
sarcoid	sc65	8.31536	5.74535	14.216	1.97845	8.68362
sarcoid	sc67	8.98467	4.0567	22.8901	1.1005	14.9518
sarcoid	sc71	8.45712	1	1.26143	-	8.573
sarcoid	sc74	2.2159	1.52401	13.6418	5.9676	5.20723
sarcoid	sc10	12.4039	4.4024	11.6611	3.03839	10.7479
sarcoid	sc11	8.90177	1.47102	1.34357	1	12.5064
sarcoid	sc12	8.60612	5.05393	8.06719	4.11628	8.65174
sarcoid	sc2	2.75215	1.69379	1	3.09811	20.1319
sarcoid	sc3	10.4006	4.33856	23.0663	4.02137	17.9193
sarcoid	sc4	25.9746	3.75946	6.19464	51.0406	19.1029
sarcoid	sc6	8.58835	3.78843	28.8857	157.21	13.0944
sarcoid	sc9	4.87154	2.34295	1.23337	0.999862	16.195
control	sk11	2.59384	11.3102	76.3087	221.567	9.65817
control	sk13	3.02746	9.7822	26.2468	30.1826	3.73005
control	sk14	1.87543	11.2372	74.2448	119.338	7.57125
control	sk15	3.49222	17.4559	62.908	110.781	12.0363
control	sk16	1.64083	4.5429	46.1892	90.7702	3.84663
control	sk17	1.6784	10.6519	12.9319	47.6961	7.35912
control	sk19	1	7.29159	21.773	15.1072	2.46393
control	sk1	3.27066	22.3353	90.8478	497.62	3.44225
control	sk2	1.76577	8.83205	32.077	205.386	3.11693
control	sk3	2.05051	6.30048	17.2482	4.75639	1
control	sk6	2.22771	10.1587	89.1456	4242.63	5.57113
control	sk9	1.46056	4.32856	3.34833	93.9755	7.78136
Relative average expression level	Saroid group	9.20601	3.26472	11.1218	21.2338	12.9804
	Control group	2.17362	10.3523	46.1058	473.317	5.63143
logFC		2.08248	-1.66491	-2.05156	-4.47837	1.20477
Shapiro-Wilk test (p-value)	Saroid group	0.004	0.286	0.123	< .001	0.727
	Control group	0.568	0.099	0.236	< .001	0.596
Mann-Whitney’a test (p-value)		< .001	NA	NA	0.001	NA
T test (p-value)		NA	< .001	0.001	NA	< .001
